# Supplementary material for: Dietary changes in nutritional studies shape the structural and functional composition of the pigs’ fecal microbiome—from days to weeks
Source: Microbiome. 2017 Oct 27;5:144. doi: 10.1186/s40168-017-0362-7 (PMC5659009; doi:10.1186/s40168-017-0362-7)
Supplement: Supplementary file 1 — Table report the fast sequence of each OTU. Table S2. Metaproteomic dataset. A) Table report a summary of information on the peptides/proteins identified. B) Table include further insights on peptide identification and their implication in protein IDs inference. Table S3. Glycosyl hydrolase and glycosyl transferase production. A) Panel reports the identified GHs and GTs. The relative abundance (%) is detailed for each GH and GT family in each adaptation period. B) Panel shows the relative contribution (%) of the bacterial specimens encoding for the major GH and GT families identified over the three adaptation periods. C) Panel report the list of proteins classified in each of the identified GH and GT, along with the LFQ index and the relative bacterial families. Table S4. SCFA concentration. Table of the total SCFA, acetate, propionate and butyrate concentration of all animals at days 3 and 32. (ZIP 108295 kb) [file 40168_2017_362_MOESM1_ESM.zip]

Archive with 4 entries (4 files):
- Tabel S4_SCFA concentration.xlsx
- Table S1_OTU dataset.xlsx
- Table S2_Metaproteomicdataset overview.xlsx
- Table S3_Glycosyl Hydrolase and Glycosyl Transferase.xlsx
