# Supplementary material for: Dietary changes in nutritional studies shape the structural and functional composition of the pigs’ fecal microbiome—from days to weeks
Source: Microbiome. 2017 Oct 27;5:144. doi: 10.1186/s40168-017-0362-7 (PMC5659009; doi:10.1186/s40168-017-0362-7)
Supplement: Supplementary file 1 — Table report the fast sequence of each OTU. Table S2. Metaproteomic dataset. A) Table report a summary of information on the peptides/proteins identified. B) Table include further insights on peptide identification and their implication in protein IDs inference. Table S3. Glycosyl hydrolase and glycosyl transferase production. A) Panel reports the identified GHs and GTs. The relative abundance (%) is detailed for each GH and GT family in each adaptation period. B) Panel shows the relative contribution (%) of the bacterial specimens encoding for the major GH and GT families identified over the three adaptation periods. C) Panel report the list of proteins classified in each of the identified GH and GT, along with the LFQ index and the relative bacterial families. Table S4. SCFA concentration. Table of the total SCFA, acetate, propionate and butyrate concentration of all animals at days 3 and 32. (ZIP 108295 kb) [file 40168_2017_362_MOESM1_ESM.zip › Tabel S4_SCFA concentration.xlsx]

## Sheet: Table S4
Table S4: Concentration of total SCFA, acetate, propionate, butyrate in feces samples (mmol/kg feces)
Animal number	Timepoints (day)	Diet	Total SCFA	acetate	propionate	butyrate		Adaptation period	average (SCFA)	average (acetate)	average (propionate)	average (butyrate)
4	3	R1_4_3	479.213	45	15.3	10.8		MA
7	3	R1_7_3	532.085	78.9	26.2	21		MA	561.6	63.4	21.3	16.1
13	3	R1_13_3	673.396	66.4	22.3	16.4		MA
15	3	R2_15_3	595.695	46.1	16.3	12.7		MA
6	3	R2_6_3	603.398	54.9	20.3	12.1		MA	581.7	54.5	19.4	19.4
11	3	R2_11_3	545.93	62.5	21.5	14		MA
3	3	R3_3_3	445.095	49.9	17.2	10.5		MA
12	3	R3_12_3	612	50.6	18.2	13.5		MA	585	52.1	18.6	13.6
16	3	R3_16_3	697.818	55.9	20.4	16.9		MA
1	3	R4_1_3	649.217	69	26	19.5		MA
5	3	R4_5_3	401.204	50.2	14.8	10.6		MA	633.7	69.8	24.3	24.3
8	3	R4_8_3	850.546	90.3	32	31.2		MA
4	32	R1_4_32	465.287	64.3	26.5	12.7		EQ
7	32	R1_7_32	730.712	91.9	32.9	18.2		EQ	603.1	78.1	27.4	15.8
13	32	R1_13_32	613.238	78.1	22.9	16.4		EQ
6	32	R2_6_32	506.004	52.7	27.8	22.9		EQ
11	32	R2_11_32	375.302	37.7	14.7	9.2		EQ	436.7	44.8	22.1	16.4
15	32	R2_15_32	428.882	44.1	23.7	17		EQ
3	32	R3_3_32	337.528	41	15.5	9		EQ
12	32	R3_12_32	565.471	72.6	26.6	21.1		EQ	524.8	63.3	24.9	16.9
16	32	R3_16_32	671.526	76.3	32.7	20.5		EQ
1	32	R4_1_32	394.981	33.7	18.9	12.5		EQ
5	32	R4_5_32	383.289	41.2	24.6	16.3		EQ	483.8	46.1	23.1	23.1
8	32	R4_8_32	673.128	63.4	25.9	24.7		EQ
	R1 high CaP, soybean
	R2 low CaP, soybean
	R3 high CaP, pea
	R4 low CaP, pea
