# Supplementary material for: Dietary changes in nutritional studies shape the structural and functional composition of the pigs’ fecal microbiome—from days to weeks
Source: Microbiome. 2017 Oct 27;5:144. doi: 10.1186/s40168-017-0362-7 (PMC5659009; doi:10.1186/s40168-017-0362-7)
Supplement: Supplementary file 1 — Table report the fast sequence of each OTU. Table S2. Metaproteomic dataset. A) Table report a summary of information on the peptides/proteins identified. B) Table include further insights on peptide identification and their implication in protein IDs inference. Table S3. Glycosyl hydrolase and glycosyl transferase production. A) Panel reports the identified GHs and GTs. The relative abundance (%) is detailed for each GH and GT family in each adaptation period. B) Panel shows the relative contribution (%) of the bacterial specimens encoding for the major GH and GT families identified over the three adaptation periods. C) Panel report the list of proteins classified in each of the identified GH and GT, along with the LFQ index and the relative bacterial families. Table S4. SCFA concentration. Table of the total SCFA, acetate, propionate and butyrate concentration of all animals at days 3 and 32. (ZIP 108295 kb) [file 40168_2017_362_MOESM1_ESM.zip › Table S1_OTU dataset.xlsx]

## Sheet: Table S1
Otu	Fasta
Otu000001	ACGAACGCTGGCGGCGTGCCTAACACATGCAAGTCGAGCGAATGAAGTTCCTTCGGGAACGGATTTAGCGGCGGACGGGTGAGTAACACGTGGGCAACCTGCCTCATAGAGGGGAATAGCCTTCCGAAAGGGAGATTAATACCGCATAAGATTGTAGTACCGCATGGTACAGCAATTAAAGGAGCAATCCGCTATGAGATGGGCCCGCGGCGCATTAGCTAGTTGGTGAGGTAACGGCTCACCAAGGCGACGATGCGTAGCCGACCTGAGAGGGTGATCGGCCACATTGGGACTGAGACACGGCCCAGACTCCTACGGG
Otu000002	ACGAACGCTGGCGGCGTGCCTAATACATGCAAGTAGAACGCTGAAGAAAGGAGCTTGCTTCTTTTGGATGAGTTGCGAACGGGTGAGTAACGCGTAGGTAACCTGCCTTGTAGCGGGGGATAACTATTGGAAACGATAGCTAATACCGCATAACAGCTTTTGACACATGTTAGAAGCTTGAAAGATGCAATTGCATCACTACGAGATGGACCTGCGTTGTATTAGCTAGTAGGTAGGGTAACGGCCTACCTAGGCGACGATACATAGCCGACCTGAGAGGGTGATCGGCCACACTGGGACTGAGACACGGCCCAGACTCCTACGGG
Otu000003	ACGAACGCTGGCGGCGTGCCTAATACATGCAAGTCGAGCGAGCGGAACCAACAGATTTACTTCGGTAATGACGTTGGGAAAGCGAGCGGCGGATGGGTGAGTAACACGTGGGGAACCTGCCCCTAAGTCTGGGATACCATTTGGAAACAGGTGCTAATACCGGATAATAAAGCAGATCGCATGATCAGCTTTTGAAAGGCGGCGTAAGCTGTCGCTAAGGGATGGCCCCGCGGTGCATTAGCTAGTTGGTAAGGTAACGGCTTACCAAGGCGACGATGCATAGCCGAGTTGAGAGACTGATCGGCCACATTGGGACTGAGACACGGCCCAAACTCCTACGGG
Otu000004	ACGAACGCTGGCGGCGTGCCTAACACATGCAAGTCGAGCGAGTGGAGTTCTTCGGAACAAAGCTAGCGGCGGACGGGTGAGTAACACGTGGGCAACCTGCCTCATAGAGGGGAATAGCCTCCCGAAAGGGAGATTAATACCGCATAAGATTGTAGCTTCGCATGAAGTAGCAATTAAAGGAGCAATCCGCTATGAGATGGGCCCGCGGCGCATTAGCTAGTTGGTGAGGTAACGGCTCACCAAGGCGACGATGCGTAGCCGACCTGAGAGGGTGATCGGCCACATTGGGACTGAGACACGGCCCAGACTCCTACGGG
Otu000005	ATGAACGCTGGCGGCGTGCCTAACACATGCAAGTCGAGCGATCTTCTTCGGAAGAGAGCGGCGGACGGGTGAGTAACGCGTGGGTAACCTGCCTCATACACATGGATAACATACCGAAAGGTATGCTAATACAAGATGATATAAGAGATTCGCATGGATTTCTTATCAAAGCTCCGGCGGTATGAGATGGACCCGCGTCTGATTAGCTAGTTGGTAAGGTAACGGCTTACCAAGGCGACGATCAGTAGCCGACCTGAGAGGGTGATCGGCCACATTGGAACTGAGACACGGTCCAAACTCCTACGGG
Otu000006	ATGAACGCTAGCGACAGGCTTAACACATGCAAGTCGAGGGGCAGCGAGGGCGTAGCAATACGCCTGTCGGCGACCGGCGCACTGGTGAGTAACACGTATGCGACCTGCCCCCTACAGGGGTATAACCCGTAGAAATGCGGACTAATCCCCCATAGTCCTGGGTGCTGCATGGCATTCAGGGGAAAGGCCAGCCGGTAGGGGATGGGCATGCGGCGCATTAGCTAGTTGGCGGGGCAACGGCCCACCAAGGCGACGATGCGTAGGGGTTCTGAGAGGAAGGTCCCCCACACTGGTACTGAGACACGGACCAGACTCCTACGGG
Otu000007	ACGAACGCTGGCGGCGTGCCTAACACATGCAAGTCGAGCGAGTGGATCTCCTTCGGGAGAGAAGCTAGCGGCGGACGGGTGAGTAACACGTGGGCAACCTGCCTCATAGAGGGGAATAGCCTCCCGAAAGGGAGATTAATACCGCATAAGATTGTAGCTTCGCATGAAGTAGCAATTAAAGGAGCAATCCGCTATGAGATGGGCCCGCGGCGCATTAGCTAGTTGGTGAGGTAACGGCTCACCAAGGCGACGATGCGTAGCCGACCTGAGAGGGTGATCGGCCACATTGGGACTGAGACACGGCCCAGACTCCTACGGG
Otu000008	ATGAACGCTGGCGGCGTGCCTAACACATGCAAGTCGAGCGATTCTCTTCGGAGAAGAGCGGCGGACGGGTGAGTAACGCGTGGGTAACCTGCCTCATACACATGGATAACATACCGAAAGGTATGCTAATACAAGATGATATAAGAGATTCGCATGGATTTCTTATCAAAGCTCCGGCGGTATGAGATGGACCCGCGTCTGATTAGCTAGTTGGTAAGGTAACGGCTTACCAAGGCGACGATCAGTAGCCGACCTGAGAGGGTGATCGGCCACATTGGAACTGAGACACGGTCCAAACTCCTACGGG
Otu000009	ATGAACGCCGGCGGTGTGCCTAATACATGCAAGTCGTACGCACTGGCCCAACTGATTGATGGTGCTTGCACCTGATTGACGATGGATCACCAGTGAGTGGCGGACGGGTGAGTAACACGTAGGTAACCTGCCCCGGAGCGGGGGATAACATTTGGAAACAGATGCTAATACCGCATAACAACAAAAGCCACATGGCTTTTGTTTGAAAGATGGCTTTGGCTATCACTCTGGGATGGACCTGCGGTGCATTAGCTAGTTGGTAAGGTAACGGCTTACCAAGGCGATGATGCATAGCCGAGTTGAGAGACTGATCGGCCACAATGGAACTGAGACACGGTCCATACTCCTACGGG
Otu000010	ATGAACGCTGGCGGCGTGCCTAATACATGCAAGTCGAGCGAACCACTTCGGTGGTGAGCGGCGAACGGGTGAGTAACACGTAGGTGATCTGCCCATCAGACGGGGACAACGATTGGAAACGATCGCTAATACCGGATAGGACGAAAGTTTAAAGGTGCTTCTGGCACCGCTGATGGATGAGCCTGCGGCGCATTAGCTAGTTGGTAGGGTAAAGGCCTACCAAGGCGACGATGCGTAGCCGACCTGAGAGGGTGAACGGCCACACTGGGACTGAGACACGGCCCAGACTCCTACGGG
Otu000011	ATGAACGCTGGCGGCGTGCTTAACACATGCAAGTCGAACGGGATCCTGCAAGCTTGCTTGCGGGTGAGAGTGGCGAACGGGTGAGTAATGCGTGACCAACCTGCCCCATGCTCCGGAATAGCTCCTGGAAACGGGTGGTAATGCCGGATGCTCCCGCGCCCCGCATGGGGTGTGGGGAAAGCTTTCGTGGCATGGGATGGGGTCGCGTCCTATCAGCTTGTTGGCGGGGTGAGGGCCCACCAAGGCGTTGACGGGTAGCCGGCCTGAGAGGGCGACCGGCCACATTGGGACTGAGATACGGCCCAGACTCCTACGGG
Otu000012	ATGAACGCTAGCTACAGGCTTAACACATGCAAGTCGAGGGGAAACGACATCGAAAGCTTGCTTTTGGTGGGCGTCGACCGGCGCACGGGTGAGTAACGCGTATCCAACCTGCCCACCACTTGGGGATAACCTTGCGAAAGTAAGACTAATACCCAATGATATCCCACGAAGGCATCCGAATGGGATTAAAGATTTATCGGTGATGGATGGGGATGCGTCTGATTAGCTTGTTGGCGGGGTAACGGCCCACCAAGGCAACGATCAGTAGGGGTTCTGAGAGGAAGGTCCCCCACATTGGAACTGAGACACGGTCCAAACTCCTACGGG
Otu000013	ATGAACGCTAGCTACAGGCTTAACACATGCAAGTCGCGGGGCAGCATTCACTTAGCTTGCTAAGTGAGATGGCGACCGGCGCACGGGTGAGTAACGCGTATCCAACCTGCCCTTGTCCACGGGATAACCCGGTGAAAACCGGCCTAATACCGTATGAGGTCACAAGCGGACATCCAACTGTGACGAAAGGTTTTGCGGACAAGGATGGGGATGCGTCCGATTAGCTTGACGGCGGGGTAACGGCCCACCGTGGCGACGATCGGTAGGGGTTCTGAGAGGAAGGTCCCCCACATTGGAACTGAGACACGGTCCAAACTCCTACGGG
Otu000014	ATAAACGCTGGCGGCGTGCCTAATACATGCAAGTCGATCGATGGATGCCCAGCTTGCTGGGAGGAAATAGAGGCGAACGGGTGAGTAATACGTAAGCAACCTGCCCACGAAGACCGGGATAATCCCTGGAAACGGGGACTAAGACCGGATAGGTAACAGAACCGCATGATTTTGTTATTAAAGGTTAAAAACACTGGTGGATGGGCTTACGGTGCATTAGCTTGTTGGTGAGGTAACGGCCCACCAAGGCGATGATGCATAGCTGGTCTGAGAGGATGAACAGCCACATTGGGACTGAGACACGGCCCAGACTCCTACGGG
Otu000015	ACGAACGCTGGCGGCGTGCTTAACACATGCAAGTCGAACGAGAAGAGATGAGAAGCTTGCTTCTTATTGATTCGAGTGGCAAACGGGTGAGTAACGCGTAAGCAACCTGCCCTTCAGATGGGGACAACAGCTGGAAACGGCTGCTAATACCGAATACGTTCTTTTTGTCGCATGGCAGAGGGAAGAAAGGGAGGCTCTTCGGAGCTTTCGCTGAAGGAGGGGCTTGCGTCTGATTAGCTAGTTGGAGGGGTAACGGCCCACCAAGGCGACGATCAGTAGCCGGTCTGAGAGGATGAACGGCCACATTGGGACTGAGACACGGCCCAGACTCCTACGGG
Otu000016	ATGAACGCTGGCGGCATGCCTAATACATGCAAGTCGAACGAGAGGAAGGAAAGCTTGCTTTCCTGAATCTAGTGGCGAACGGGTGAGTAACACGTAGGTAACCTGCCCATGTGCCCGGGATAACTTCTGGAAACGGATGCTAAAACCGGATAGGTAGCAGACAAGCATTTGACTGCTATTAAAGTGGCCTTGGCCATGAACATGGATGGACCTGCGGTGCATTAGCTGGTTGGTGAGGTAACGGCCCACCAAGGCGACGATGCATAGCCGGCCTGAGAGGGCGGACGGCCACATTGGGACTGAGACACGGCCCAAACTCCTACGGG
Otu000017	ATGAACGCTAGCGACAGGCTTAACACATGCAAGTCGAGGGGCAGCGAGGTTGTAGCAATACGACTGTCGGCGACCGGCGCACGGGTGAGTAACGCGTATGCAACCTACCCTTAGCAGGGGGATAACCGGGAGAAATTCCGACTAATACCGCATATACCTTTAAGAGGCATCTTTTAAGGGAGAAAGATTTATTGGCTAAGGATGGGCATGCGTAATATTAGGAAGTTGGTGAGGTAACGGCTCACCAATCCGACGATATTTAGGGGTTCTGAGAGGAAGGTCCCCCACATTGGTACTGAGACACGGACCAAACTCCTACGGG
Otu000018	ATGAACGCTGGCGGCGTGCCTAACACATGCAAGTCGAGCGATTTACTTCGGTAAAGAGCGGCGGACGGGTGAGTAACGCGTGGGTAACCTGCCTCATACACATGGATAACATACCGAAAGGTATGCTAATACAAGATGATATAAGAGATTCGCATGGATTTCTTATCAAAGCTCCGGCGGTATGAGATGGACCCGCGTCTGATTAGCTAGTTGGTAAGGTAACGGCTTACCAAGGCGACGATCAGTAGCCGACCTGAGAGGGTGATCGGCCACATTGGAACTGAGACACGGTCCAAACTCCTACGGG
Otu000019	ATGAACGCTGGCGGCGCGCCTAACACATGCAAGTCGAACGGCACCCACCTCCGGGTGGAAGCGAGTGGCGAACGGCTGAGTAACACGTGGAGAACCTGCCCCCTCCCCCGGGATAGCCGCCCGAAAGGACGGGTAATACCGGATACCCCCGGGTGCCGCATGGCGCCCGGGCTAAAGCCCCGACGGGAGGGGATGGCTCCGCGGCCCATCAGGTAGACGGCGGGGTGACGGCCCACCGTGCCGACAACGGGTAGCCGGGTTGAGAGACCGACCGGCCAGATTGGGACTGAGACACGGCCCAGACTCCTACGGG
Otu000020	ATGAACGCTAGCTACAGGCTTAACACATGCAAGTCGAGGGGCAGCATTATCGAAGCTTGCTTTGATAGATGGCGACCGGCGCACGGGTGAGTAACGCGTATCCAACCTTCCCCATAGTCAGGAATAGCCCGGCGAAAGTCGAATTAATGCCTGATGTTTTCCACGGACGGCATCTGATGTGGAACAAAGATTCATCGCTATGGGATGGGGATGCGTCTGATTAGCTTGTTGGCGGGGTAACGGCCCACCAAGGCAACGATCAGTAGGGGTTCTGAGAGGAAGGTCCCCCACATTGGAACTGAGACACGGTCCAAACTCCTACGGG
Otu000021	ATGAACGCTGGCGGCGCGCCTAACACATGCAAGTCGAACGGTTAAGCCACCTTCGGGTGGGAATAAAGTGGCGAACGGCTGAGTAACACGTGGGCAACCTGCCCCTCGCACCGGGACAGCCTCGGGAAACCGTGGATGATACCGGATACTCCGCCTCCCCCGCATGGGGAGGGCGGGAAAGCCCAGACGGCGAGGGATGGGCCCGCGGCCTGTTAGCTAGTTGGCGGGGCAGCGGCCCACCAAGGCGATGATGGGTAGCCGGGTTGAGAGACCGACCGGCCAGATTGGGACTGAGACACGGCCCAGACTCCTACGGG
Otu000022	ATGAACGCTAGCGACAGGCTTAACACATGCAAGTCGAGGGGCAACGGGGGTGAGCAATCATCTGCCGGCGACCGGCGCACGGGTGAGTAACACGTATGCAACCTGCCCGTCACAGGGGGATAATCGAGAGAAATCTCGTCTAATACCGCATACACTCTTCGGGAGGCATCTCCGGGAGAGGAAAGATTAATTGGTGACGGATGGGCATGCGGGACATTAGCTAGTTGGCGGGGTAACGGCCCACCAAGGCGACGATGTCTAGGGGTTCTGAGAGGAAGGTCCCCCACACTGGTACTGAGACACGGACCAGACTCCTACGGG
Otu000023	ATGAACGCTAGCTACAGGCTTAACACATGCAAGTCGCGGGGCAGCATGAATTTAGCTTGCTAAATTTGATGGCGACCGGCGCACGGGTGAGTAACGCGTATCCAACCTTCCCCTGTCCACGGGATAGCCCGTCGAAAGGCGGATTAATACCGTATGAGGTCACACGATGGCATCAGACTGTGACGAAAGGTTTGGCGGACAGGGATGGGGATGCGTCCGATTAGGTAGTCGGCGGGGTAACGGCCCACCGAGCCGACGATCGGTAGGGGTTCTGAGAGGAAGGTCCCCCACATTGGAACTGAGACACGGTCCAAACTCCTACGGG
Otu000024	ATGAACGCTAGCTACAGGCTTAACACATGCAAGTCGAGGGGCAGCATGGGGTTTGCTTGCAAACCCTGATGGCGACCGGCGCACGGGTGAGTAACGCGTATCCAACCTTCCCGTCACTCGGGGACAGCCCAGCGAAAGCTGGATTAACCCCCGATGTTGTCATATGATAGCATTAGAGTGTGACGAAAGGCTAACGGTGACGGATGGGGATGCGTCTGATTAGGTAGTAGGCGGGGTAACGGCCCACCTAGCCGACGATCAGTAGGGGTTCTGAGAGGAAGGTCCCCCACATTGGAACTGAGACACGGTCCAAACTCCTACGGG
Otu000025	ATGAACGCTAGCGGCAGGCTTAACACATGCAAGTCGAGGGGCAGCGGGGAGTAGCAATACTCTGCCGGCGACCGGCGAAAGGGTGCGTAACGCGTGAGCGACATACCCGTGACTGGGGCATAACCGATGGAAACGTTGACTAATTCCCCATAACACATCGTGCTGCATGGCATGGTGTTGAAAATTTCGATGGTCACGGATTGGCTCGCGTCTGATTAGCTAGTTGGTGGGGTAACGGCTCACCAAGGCGACGATCAGTAGGGGTTCTGAGAGGAAGGTCCCCCACAATGGAACTGAGACACGGTCCATACTCCTACGGG
Otu000026	ATGAACGCTGGCGGCGTGCTTAACACATGCAAGTCGAACGGGATCCTGCGGGCTTTGCTTGCGGGTGAGAGTGGCGAACGGGTGAGTAATGCGTGACCAACCTGCCCCATGCTCCGGAATAGCTCCTGGAAACGGGTGGTAATGCCGGATGTGCCGGGCTCCTGCATGGGGGTCCGGGAAAGCTCTGGCGGCGTGGGATGGGGTCGCGTCCTATCAGCTTGTTGGCGGGGTGAGGGCCCACCAAGGCTTCGACGGGTAGCCGGCCTGAGAGGGCGACCGGCCACATTGGGACTGAGATACGGCCCAGACTCCTACGGG
Otu000027	ACGAACGCTGGCGGCGTGCTTAACACATGCAAGTCGAGCGAACAAAGCTCCTTCGGGAGTGGAGTTAGCGGCGGACGGGTGAGTAACACGTGGGTAACCTGCCTTATAGAGGGGGATAGCCTTCCGAAAGGAAGATTAATACCGCATAAGAAGTAGAAGTCGCATGGCTTTAGCTTTAAAGGAGCAATCCGCTATAAGATGGACCCGCGGCGCATTAGCTAGTTGGTGAGGTAACGGCTCACCAAGGCGACGATGCGTAGCCGACCTGAGAGGGTGATCGGCCACATTGGAACTGAGACACGGTCCAGACTCCTACGGG
Otu000028	ATGAACGCTAGCGGCAGGCTTAACACATGCAAGTCGAGGGGCAGCGCGTTGTAGCAATACAATGGCGGCGACCGGCGGAAGGGTGCGTAACGCGTGAGCAACTTGCCCGTCACAGGGGGATAACCGGTGGAAACGCCGACTAACACCCCGTAACACATTTCGCTGCATGGCGAGATGTTGAAAACTCCGGTGGTGACGGATAGGCTCGCGTGCCATTAGCTAGTCGGCGGGGCAACGGCCCACCGAGGCGACGATGGCTAGGGGTTCTGAGAGGAAGGCCCCCCACACTGGGACTGAGACACGGCCCAGACTCCTACGGG
Otu000029	ATGAACGCTGGCGGCATGCCTAATACATGCAAGTCGAACGGGATATCTTGTGATATCCAGTGGCGAACGGGTGAGTAACACGTAGGTAACCTGCCCATGTGCCCGGGATAACGCCTGGAAACGGGTGCTAAAACCGGATAGGTATCGCTTCTGCATGGAAGAGATATTAAAGGAGCTGCAAGGCTCTGAACATGGATGGACCTGCGGTGCATTAGCTGGTTGGTGAGGTAACGGCCCACCAAGGCGACGATGCATAGCCGGCCTGAGAGGGTGAACGGCCACATTGGGACTGAGACACGGCCCAAACTCCTACGGG
Otu000030	ACGAACGCTGGCGGCGCGCCTAACACATGCAAGTCGAACGGAGCTTAGAGAGCTTGCTTTTTAAGCTTAGTGGCGAACGGGTGAGTAACGCGTGAGTAACCTGCCCTAGAGTGGGGGACAACAGTTGGAAACGACTGCTAATACCGCATAAGCCCACGGTACCGCATGGTACTGAGGGAAAAGGATTTATTCGCTTTAGGATGGACTCGCGTCCAATTAGCTAGTTGGTGAGGTAACGGCCCACCAAGGCGACGATTGGTAGCCGGACTGAGAGGTTGAACGGCCACATTGGGACTGAGACACGGCCCAGACTCCTACGGG
Otu000031	ATGAACGCTGGCGGCGTGCTTAACACATGCAAGTCGAACGGGATCCGGCCGGGCTTTGCTTGGCTGGTGAGAGTGGCGAACGGGTGAGTAATGCGTGACCAACCTGCCCCATGCACCGGAATAGCTCCTGGAAACGGGTGGTAATGCCGGATGCTCCGCACCTTCGCATGGGGGTGTGGGAAATGCTTTTGCGGCATGGGATGGGGTCGCGTCCTATCAGCTTGTTGGCGGGGTGACGGCCCACCAAGGCGTTGACGGGTAGCCGGCCTGAGAGGGTGACCGGCCACATTGGGACTGAGATACGGCCCAGACTCCTACGGG
Otu000032	ATGAACGCTAGCTACAGGCTTAACACATGCAAGTCGAGGGGCAGCATGACTGAAGCTTGCTTCAGTTGATGGCGACCGGCGTACGGGTGCGTAACGCGTATCCAACCTGCCCTCTACTCCGGAACAGCCCGTCGAAAGGCGGATTAATGCCGGATGGTGTCCACTTGGTGCATGCCATGGTGGACTAAAGGTAACGGTAGAGGATGGGGATGCGACTGATTAGGTAGACGGCGGGGTAACGGCCCACCGTGCCGACGATCAGTAGGGGTTCTGAGAGGAAGGTCCCCCACACTGGAACTGAGACACGGTCCAGACTCCTACGGG
Otu000033	ATGAACGCTAGCTACAGGCTTAACACATGCAAGTCGCGGGGCAGCATGAACTTGGCTTGCCAGGTTTGATGGCGACCGGCGCACGGGTGAGTAACGCGTATCCAACCTGCCCATGTCCACGGGATAGCCCGTCGAAAGGCGGATTAATACCGTATGAGGTCACACGATGGCATCAGAATGTGACGAAAGGTTTGGCGGACATGGATGGGGATGCGTCCGATTAGCTAGTTGGCGGGGTAACGGCCCACCAAGGCGACGATCGGTAGGGGTTCTGAGAGGAAGGTCCCCCACATTGGAACTGAGACACGGTCCAAACTCCTACGGG
Otu000034	ATGAACGCTGGCGGCGTGCCTAACACATGCAAGTCGAGCGATTCTCTTCGGAGAAGAGCGGCGGACGGGTGAGTAACGCGTGGGTAACCTGCCCTGTACACACGGATAACATACCGAAAGGTATGCTAATACGAGATAATATGCTTTTATCGCATGGTAGAAGTATCAAAGCTTTTGCGGTACAGGATGGACCCGCGTCTGATTAGCTAGTTGGTAAGGTAACGGCTTACCAAGGCGACGATCAGTAGCCGACCTGAGAGGGTGATCGGCCACATTGGAACTGAGACACGGTCCAAACTCCTACGGG
Otu000035	ACGAACGCTGGCGGCGTGCCTAACACATGCAAGTCGAACGGGGTAAAGAGCTTCGGCTTTTTACTTAGTGGCGAACGGGTGAGTAACGCGTGAAGAACCTGCCTTTCAGTGGGGGACAACAGTTGGAAACGACTGCTAATACCGCATGACACTTCTGAGTGGCATCACTTAGAAGTCAAAGCTTTATGTGCTGAAAGATGGCTTCGCGTCTGATTAGCTAGTTGGCGGGGTAACGGCCCACCAAGGCGACGATCAGTAGCCGGTCTGAGAGGATGAACGGCCACATTGGGACTGAGATACGGCCCAGACTCCTACGGG
Otu000036	ATGAACGCTGGCGGCGTGCCTAACACATGCAAGTCGAGCGATTCTCTTCGGAGAAGAGCGGCGGACGGGTGAGTAACGCGTGGGTAACCTGCCCTGTACACACGGATAACATACCGAAAGGTATGCTAATACGAGATAATATGCTTTTATCGCATGGTAGAAGTATCAAAGCTCCGGCGGTACAGGATGGACCCGCGTCTGATTAGCTAGTTGGTAAGGTAACGGCTTACCAAGGCGACGATCAGTAGCCGACCTGAGAGGGTGATCGGCCACATTGGAACTGAGACACGGTCCAAACTCCTACGGG
Otu000037	ATGAACGCTAGCGACAGGCTTAACACATGCAAGTCGAGGGGCAGCGAGGCGGTGCTTGCACCGCTGTCGGCGACCGGCGCACTGGTGAGTAACACGTATGCGACCTGCCCCCTACAGGGGAATAACCCGTAGAAATGCGGCCTAATTCCCCATAGTCCCAAAGGCTGCATGGCTTTTGGGGGAAAGGTTCACTCCGGTAGGGGATGGGCATGCGGCGCATTAGCTAGTTGGCGGGGTAACGGCCCACCAAGGCGACGATGCGTAGGGGTTCTGAGAGGAAGGTCCCCCACACTGGTACTGAGACACGGACCAGACTCCTACGGG
Otu000038	ATGAACGCTAGCTACAGGCTTAACACATGCAAGTCGCGGGGCAGCATTTCCTTAGCTTGCTAAGGAAGATGGCGACCGGCGCACGGGTGAGTAACGCGTATCCAACCTTCCCATGTCCACGGGATAGCCCGTCGAAAGGCGGATTAATACCGTATGAGGTCACATGCGGGCATCTAACTGTGACGAAAGGTTTTGCGGACATGGATGGGGATGCGTCCGATTAGCTTGTTGGCGGGGTAACGGCCCACCAAGGCGACGATCGGTAGGGGTTCTGAGAGGAAGGTCCCCCACATTGGAACTGAGACACGGTCCAAACTCCTACGGG
Otu000039	ATGAACGCTAGCTACAGGCTTAACACATGCAAGTCGAGGGGAAACGATATTGGAAGCTTGCTTCCGATAGGCGTCGACCGGCGCACGGGTGAGTAACGCGTATCCAACCTGCCCGTCACTTGGGAATAACCTTGCGAAAGTAAGACTAATGCCCAATGACATTTATAGAAGGCATCTGAAATGAATTAAAGATTTATCGGTGATGGATGGGGATGCGTCTGATTAGCTTGTTGGCGGGGTAACGGCCCACCAAGGCGACGATCAGTAGGGGTTCTGAGAGGAAGGTCCCCCACATTGGAACTGAGACACGGTCCAAACTCCTACGGG
Otu000040	ACGAACGCTGGCGGCGTGCTTAATACATGCAAGTCGAACGGAGGCAGAGACTTCGGTTTCTGTCTTAGTGGCGAACGGGTGAGTAACGCGTGAATAACCTGACTCAAAGAGGGGGATAACAATCGGAAACGATTGCTAATACCGCATAAGACCACAACACCGCATGATGAAGGGGTCAAAGAGATATCGCTTTGAGAGGGGTTCGCGTCCCATTAGGTAGTTGGAGGGGTAACGGCCCACCAAGCCAACGATGGGTAGCCGAGCTGAGAGGCTGATCGGCCACACTGGAACTGAGACACGGTCCAGACTCCTACGGG
Otu000041	ACGAACGCTGGCGGCGCGTCTTAAGCATGCAAGTCGGACGGCAAGATTTGTGCTTGCACAAATCCTAGAGTGGCGGACTGGTGAGTAACGCGTGGGTGACGTACCCCTATGACTGGGATAGCCGGTAGAAATACCGGGTAATACCGGATACGATTGCAGGATTCAGAGGCCTGTAATGAAAGTAACTTTTGTTACGCAGAGGGAACGGCCCGCGTGCCATTAGCTGGTTGGTGGGGTAACGGCCTACCAAGGCGACGATGGCTACCCGGCCTAAGAGGGTGATCGGGCACATTGGGACTGAGATACGGCCCAGACTCCTACGGG
Otu000042	ATGAACGCTGGCGGCATGCCTAATACATGCAAGTCGAACGGGATATCTTCGGATATCCAGTGGCGAACGGGTGAGTAACACGTAGGTAACCTGCCCATGTGCCCGGGATAACGCCTGGAAACGGGTGCTAAAACCGGATAGGTATCGCTTCTGCATGGAAGAGATATTAAAGGAGCTGCAAGGCTCTGAACATGGATGGACCTGCGGTGCATTAGCTGGTTGGTGAGGTAACGGCCCACCAAGGCGACGATGCATAGCCGGCCTGAGAGGGTGAACGGCCACATTGGGACTGAGACACGGCCCAAACTCCTACGGG
Otu000043	ATGAACGCTAGCTACAGGCTTAACACATGCAAGTCGAGGGGCAGCATGCTGATAGCTTGCTATCAGTGATGGCGACCGGCGCACGGGTGAGTAACGCGTATCCAACCTGCCTGTCACTCAGGAATAGCCCGGTGAAAACCGGATTAAGTCCTGATGATATCATTAGAGGGCATCTGACGATGATTAAAGGTTACGGTGACGGATGGGGATGCGTCTGATTAGCTTGTTGGCGGGGTAACGGCCCACCAAGGCAACGATCAGTAGGGGTTCTGAGAGGAAGGTCCCCCACATTGGAACTGAGACACGGTCCAAACTCCTACGGG
Otu000044	ATGAACGCTAGCGGCAGGCTTAACACATGCAAGTCGAGGGGCAGCGCGGGATAGCAATATCCTGGCGGCGACCGGCGGAAGGGTGCGTAACGCGTGAGCGACATGCCCGTTGCCCGGGGACAACCGGTGGAAACGCCGACTAATCCCCGATGGGATACGATGCCTCATGGCATTGTATTGAAAGTTACGGCGGCGACGGATTGGCTCGCGTCCGATTAGCTTGTTGGCGGGGTAACGGCCCACCAAGGCTGCGATCGGTAGGGGTTCTGAGAGGAAGGCCCCCCACAATGGGACTGAGACACGGCCCATACTCCTACGGG
Otu000045	ATGAACGCCGGCGGTGTGCCTAATACATGCAAGTCGAGCGCACTGGCCCAACTGATATGACGTGCTTGCACTGATTTGACGATGGATCACCAGTGAGCGGCGGACGGGTGAGTAACACGTGGGCAACCTGCCCTGGAGCGGGGGATAACATTTGGAAACAGATGCTAATACCGCATAATAATCAAAACCACATGGTTTTGATTTCAAAGATGGTTTCGGCTATCACTCCAGGATGGGCCCGCGGTGCATTAGCTAGTTGGTAAGGTAACGGCTTACCAAGGCGATGATGCATAGCCGAGTTGAGAGACTGATCGGCCACAATGGAACTGAGACACGGTCCATACTCCTACGGG
Otu000046	ATGAACGCTGGCGGCGTGCCTAACACATGCAAGTCGAACGAACCTTGGGGAACAGATTACTTCGGTTTGAAGTTCCCCGCTGGTTAGTGGCGGACGGGTGAGTAACGCGTGGGTAACCTGCCGTATGCAGGGGGATAACAGTTAGAAATGACTGCTAATACCGCATAAGCGCACAGTATCGCATGATACAGTGTGAAAAACGATAGTGGCATACGATGGACCCGCGTCTGATTAGCTAGTTGGCGGGGTAACGGCCCACCAAGGCGACGATCAGTAGCCGGCCTGAGAGGGTGAACGGCCACATTGGAACTGAGACACGGTCCAAACTCCTACGGG
Otu000047	ATGAACGCTAGCGGCAGGCTTAACACATGCAAGTCGAGGGGCAGCGGGGAGTAGCAATACTCTGCCGGCGACCGGCGCAAGGGTGCGTAACGCGTGAGCAACTTGCCCGTGTCAGGGGGATAACCGGTGGAAACGCCGACTAATACCCCATAACACAGGGGACCGCATGATCCTCTGTTGAAAGAACTTCGGACACGGATGGGCTCGCGTGACATTAGGTAGTTGGTGAGGTAACGGCCCACCAAGCCGACGATGTCTAGGGGAACTGAGAGGTTGGTCCCCCACACTGGAACTGAGACACGGTCCAGACTCCTACGGG
Otu000048	ACGAACGCTGGCGGCGTGCCTAACACATGCAAGTCGAACGGGGTTGAGTGCTTCGGTATTCAACTTAGTGGCGAACGGGTGAGTAACGCGTGAAGAACCTGCCTTCCAGTGGGGGACAACAGTTGGAAACGACTGCTAATACCGCATGACACTTTTGAGGGGCATCCCTTAAAAGTCAAAGCTTTATGTGCTGGAAGATGGCTTCGCGTCTGATTAGCTAGTTGGCGGGGTAACGGCCCACCAAGGCGACGATCAGTAGCCGGTCTGAGAGGATGAACGGCCACATTGGGACTGAGATACGGCCCAGACTCCTACGGG
Otu000049	ATGAACGCTAGCTACAGGCTTAACACATGCAAGTCGAGGGGCAGCATGGGATTAGCTTGCTAATCCTGATGGCGACCGGCGCACGGGTGCGTAACGCGTATCCAACCTGCCCTCTACTCCGGAACAGCCCGTCGAAAGGCGGATTAATGCCGGATGGTGTCACATGCCCGCATGGGCGTGTGACTAAAGGCAACGGTAGAGGATGGGGATGCGACTGATTAGCTTGTTGGCGGGGTAACGGCCCACCAAGGCTACGATCAGTAGGGGTTCTGAGAGGAAGGTCCCCCACATTGGAACTGAGACACGGTCCAAACTCCTACGGG
Otu000050	ATGAACGCTGGCGGCGTGCCTAACACATGCAAGTCGAGCGATTTACTTCGGTAAAGAGCGGCGGACGGGTGAGTAACGCGTGGGTAACCTGCCTCATACACATGGATAACATACCGAAAGGTATGCTAATACAAGATGATATAAGAGATTCGCATGGATTTCTTATCAAAGCTTTTGCGGTATGAGATGGACCCGCGTCTGATTAGCTAGTTGGTAAGGTAACGGCTTACCAAGGCGACGATCAGTAGCCGACCTGAGAGGGTGATCGGCCACATTGGAACTGAGACACGGTCCAAACTCCTACGGG
Otu000051	ATGAACGCTAGCTACAGGCTTAACACATGCAAGTCGCGGGGCAGCATGTTACTGGCTTGCCAGTAATGATGGCGACCGGCGCACGGGTGAGTATCGCGTATCCAACCTTCCCATATCCACGGGATAGCCTGCCGAAAGGCAGATTAATACCGTATGTTGTCGCACGCTGGCATCAAAATGCGACGAAAGGCTTAGCGGATATGGATGGGGATGCGTCCGATTAGCTTGACGGCGGGGTAACGGCCCACCGTGGCGACGATCGGTAGGGGTTCTGAGAGGAAGGTCCCCCACATTGGAACTGAGACACGGTCCAAACTCCTACGGG
Otu000052	ACGAACGCTGGCGGCGTGCTTAACACATGCAAGTCGAGCGATGAAACTTCTTCGGAAGTGGATTAGCGGCGGACGGGTGAGTAACACGTGGGTAACCTGCCTCATAGAGGGGAATAGCCTTTCGAAAGGAAGATTAATACCGCATAAGATTGTAATATCGCATGATATAGCAATTAAAGGAGTAATCCGCTATGAGATGGACCCGCGTCGCATTAGCTAGTTGGTGAGGTAACGGCTCACCAAGGCGACGATGCGTAGCCGACCTGAGAGGGTGATCGGCCACATTGGGACTGAGACACGGCCCAGACTCCTACGGG
Otu000053	ATGAACGCTGGCGGCGCGCCTAACACATGCAAGTCGAACGGTTAAGGCGCCCTTCGGGGCGCGAATAGAGTGGCGAACGGCTGAGTAACACGTGGGCAACCTGCCCCCCGCACCGGGACAGCCTCGGGAAACCGTGGGTAATACCGGGTACTCCGCCACCCCCGCATGGGGGAGGCGGGAGAGCGTATGCGGCGGGGGATGGGCCCGCGGCCTGTTAGCTAGTTGGCGGGGCAACGGCCCACCAAGGCGATTATGGGTAGCTGGGTTGAGAGACCGACCAGCCAGATTGGGACTGAGACACGGCCCAGACTCCTACGGG
Otu000054	ATAAACGCTGGCGGCGCACATAAGACATGCAAGTCGAACGGAAGTCGTTATACAAGGAGAGAAGATTTATCGGATTGAATTATATAACAATGGCTTTAGTGGCGGACTGGTGAGTAACGCGTAAGAAATCTACCTATTAGAGGGGAACAACAATGAGAAATCATTGCTAATACCGCATATGCCATAAACATCGCATGATGAAAGTGGGAAAGGAGCAATCCGCTGATAGATGATCTTGCGTCTGATTAGTTAGTTGGTGGGGTAATGGCCTACCAAGACGACGATCAGTAGCCGGACTGAGAGGTTGAACGGCCACATTGGGACTGAGATACGGCCCAGACTCCTACGGG
Otu000055	ATGAACGCTGGCGGCGTGCTTAACACATGCAAGTCGAACGGAGTTTACCACCATGATTTCTTCGGAATGATAATGGTAAACTTAGTGGCGGACGGGTGAGTAACGCGTGGGTAACCTGCCTCACACTGGGGGACAACAGTTGGAAACGACTGCTAATACCGCATAAGCGCACAGCATCGCATGATGCAGTGTGAAAAACTCCGGTGGTGTGAGATGGACCCGCGTCTGATTAGATAGTTGGTGAGGTAACGGCCCACCAAGTCAACGATCAGTAGCCGGCCTGAGAGGGTGAACGGCCACATTGGGACTGAGACACGGCCCAAACTCCTACGGG
Otu000056	ATGAACGCTGGCGGCGCGCCTAACACATGCAAGTCGAACGGTTAAAGCACCTTCGGGTGTGTATAAAGTGGCGAACGGCTGAGTAACACGTGGGCAACCTGCCCCTCGCACCGGGATAGCCTCGGGAAACCGTGGTTAATACCGGATACTCCGGGACCCCCGCATGGGGGTGCCGGGAAAGCCCTGACGGCGAGGGATGGGCCCGCGGCCTGTTAGCTTGTTGGCGGGGTAACGGCCCACCAAGGCGATTATGGGTAGCCGGGTTGAGAGACCGACCGGCCAGATTGGGACTGAGACACGGCCCAGACTCCTACGGG
Otu000057	ATGAACGCTAGCTACAGGCTTAACACATGCAAGTCGCGGGGCAGCATTTTCTTAGCTTGCTAAGGAAGATGGCGACCGGCGCACGGGTGAGTAACGCGTATCCAACCTTCCCTTGTCCACGGGATAGCCCGTCGAAAGGCGGATTAATACCGTATGAGGTCACATGCTGGCATCAAAGTGTGACGAAAGGTTTTGCGGACAAGGATGGGGATGCGTCCGATTAGGTAGTCGGCGGGGTAACGGCCCACCGAGCCGACGATCGGTAGGGGTTCTGAGAGGAAGGTCCCCCACATTGGAACTGAGACACGGTCCAAACTCCTACGGG
Otu000058	ATGAACGCTGGCGGCGTGCCTAACACATGCAAGTCGAACGAAGCACTGAGACTTCGGTTTTTGTGCTTAGTGGCGGACGGGTGAGTAACGCGTGAGCAATCTGCCTTTCAGAGGGGGATAACGATTGGAAACGATCGCTAATACCGCATAACGTATTCGGACGGCATCATCTGAATACCAAAGGAGCAATCCGCTGAAAGATGAGCTCGCGTCTGATTAGATAGTTGGTGAGGTAACGGCCCACCAAGTCGACGATCAGTAGCCGGACTGAGAGGTTGAACGGCCACATTGGGACTGAGACACGGCCCAGACTCCTACGGG
Otu000059	ATGAACGCTAGCGACAGGCCTAACACATGCAAGTCGAGGGGCAGCAGGAAGTAGCAATACTTTGCTGGCGACCGGCGCACGGGTGCGTAACGCGTATGCAACCTGGCTCGAACAGGGGAACAGCCTTCCGAAAGGAAGATTAATACCCCGTACGAAACTCCCCCGCATGAGAGAGTTTGGAAAGAAGCAATTCGGTTCGAGATGGGCATGCGTCCCATTAGCTAGTTGGCGGTGCAACGGACCACCAAGGCAACGATGGGTAGGGGTTCTGAGAGGAAGGTCCCCCACACTGGTACTGAGACAGGGACCAGACTCCTACGGG
Otu000060	ATGAACGCTAGCGACAGGCCTAACACATGCAAGTCGAGGGGCAGCAGGAAGTAGCAATACTTTGCTGGCGACCGGCGCACGGGTGCGTAACGCGTATGCAACCTGGCTCGAACAGGGGAACAGCCTTCCGAAAGGAAGATTAATACCCCGTACGAAACTCCCCCGCATGAGAGAGTTTGGAAAGAAGCAATTCGGTTCGAGATGGGCATGCGTCCCATTAGCTAGTTGGCGGTGCAACGGACCACCAAGGCGACGATGGGTAGGGGTTCTGAGAGGAAGGTCCCCCACACTGGTACTGAGACAGGGACCAGACTCCTACGGG
Otu000061	ATGAACGCTGGCGGCGTGCCTAATACATGCAAGTCGAACGAATCTCTTTTAGAGATGAGTGGCGAACGGGTGAGTAATACATAGGTAACCTGCCCCTGTGCGGGGGATAACAGGAGGAAACTCCTGCTAATACCGCATAGCCATGAGCACCGCATGGAGCTCATGCCAAATATCCTTTATGGGATAGCGCAGGGATGGACCTATGGCGCATTAGCTTGTTGGCGGGGCAACGGCCCACCAAGGCAACGATGCGTAGCCGGCCTGAGAGGGCGGACGGCCACATTGGGACTGAGACACGGCCCAGACTCCTACGGG
Otu000062	ATGAACGCTGGCGGCGTGCTTAATACATGCAAGTCGAACGAATGGATGTCTAGCTTGCTAGACTGAAGTTAGTGGCGAACGGGTGAGTAATACATAGGCAATCTGCCCTGAAGTGTGGGATAGCTATTGGAAACGATAATTAATACCGCATAGGTAGTAGGAAGGCATCTTCCTACTATTAAAGATGCGTCTGCATCGCTGCAGGATGAGCTTATGGTGTATTAGCTAGTTGGTGAGATAAAAGCCCACCAAGGCTATGATACATAGCTGGTCTGAGAGGATGAACAGCCACATTGGGACTGAGACACGGCCCAGACTCCTACGGG
Otu000063	ATGAACGCTAGCTACAGGCTTAACACATGCAAGTCGAGGGGCAGCATGAAGTTTGCTTGCAAACTTTGATGGCGACCGGCGCACGGGTGAGTAACGCGTATCCAACCTGCCCCCTACCCGGGAATAGCCCAGCGAAAGCTGGATTAATGCCCGATGCATTCCTTTGAGAGCATTCGACGAGGAATAAAGGATTCCGGTAGGGGATGGGGATGCGTCTGATTAGGTAGATGGCGGGGTAACGGCCCACCATGCCGACGATCAGTAGGGGTTCTGAGAGGAAGGTCCCCCACATTGGAACTGAGACACGGTCCAAACTCCTACGGG
Otu000064	ACTAACGCTGGCGGTGCGCCTAACACATGCAAGTCGTACGAGCCCTTCGGGGCGAGTGGCAGACGGGTGAGTAACGCGTAGGTAATGTACCTCTTCGCTGGGGATACCTATCCGAAAGGATAGCTAATACCGAATGAACTTATTGAACGGCATCGTTTGATTCGTAAACCTCCGGGGCGAAGAGATCAGCTTGCGTACTATCAGCTAGTAGGTGGGGTAACGGCCTACCTAGGCGACGACGGTTAGCCGGTCTGAGAGGATGATCGGCCACATTGGAACTGAAACACGGTCCAGACTCCTACGGG
Otu000065	ATGAACGCCGGCGGTGTGCCTAATACATGCAAGTCGAGCGCACTGGCCCAACTGATATGACGTGCTTGCACTGATTTGACGTTGGATTCCCAGTGAGCGGCGGACGGGTGAGTAACACGTGGGCAACCTGCCCTGAAGCGGGGGATAACATCTGGAAACAGGTGCTAATACCGCATAACAACGAAAACCACATGGTTTTCGTTTCAAAGATGGTTTCGGCTATCACTTCAGGATGGGCCCGCGGTGCATTAGCTAGTTGGTAAGGTAACGGCTTACCAAGGCGATGATGCATAGCCGAGTTGAGAGACTGATCGGCCACAATGGAACTGAGACACGGTCCATACTCCTACGGG
Otu000066	ACGAACGCTGGCGGCGTGCTTAACACATGCAAGTCGAGCGATGAAGTTTCCTTCGGGAAACGGATTAGCGGCGGACGGGTGAGTAACACGTGGGTAACCTGCCTCATAGAGGGGAATAGCCTTTCGAAAGGAAGATTAATACCGCATAAGATTGTAATGCCGCATGGCATAGCAATTAAAGGAGCAATCCGCTATGAGATGGACCCGCGTCGCATTAGCTAGTTGGTGAGGTAACGGCTCACCAAGGCGACGATGCGTAGCCGACCTGAGAGGGTGATCGGCCACATTGGGACTGAGACACGGCCCAGACTCCTACGGG
Otu000067	ATGAACGCTAGCGACAGGCTTAACACATGCAAGTCGAGGGGCAGCGCAGCGGGGTAACTCGCGGGCGGCGACCGGCGCACGGGTGAGTAACGCGTATGCAACCTGCCCATAGCAGCGGGATAACCGGGAGAAATTCCGACTAATACCGCATATATCTGTTTGTTGCATGACAGACGGAGGAAAGGAGACGGCTATGGATGGGCATGCGAGGCATTAGGTAGTTGGCGGGGTAACGGCCCACCAAGCCGACGATGCCTAGGGGTTCTGAGAGGAAGGTCCCCCACATTGGTACTGAGACACGGACCAAACTCCTACGGG
Otu000068	ACGAACGCTGGCGGCGTGCCTAACACATGCAAGTCGAACGGAGTTGAGTGCTTCGGTATTCAACTTAGTGGCAAACGGGTGAGTAACGCGTGAGGAACCTGCCTTTCAGTGGGGGACAACAGTTGGAAACGACTGCTAATACCGCATGATACTTTTTGGGGGCATCCCTGAAAAGTCAAAGATTTATTGCTGAAAGATGGCCTCGCGTCTGATTAGCTAGTTGGCGGGGTAACGGCCCACCAAGGCGACGATCAGTAGCCGGTCTGAGAGGATGAACGGCCACATTGGGACTGAGATACGGCCCAGACTCCTACGGG
Otu000069	ATGAACGCTGGCGGCGTGCCTAACACATGCAAGTCGAGCGATTTACTTCGGTAAAGAGCGGCGGACGGGTGAGTAACGCGTGGGTAACCTGCCCTATACACACGGATAACATACCGAAAGGTATGCTAATACGAGATAATATAAGAGATTCACATGGATTTCTTATCAAAGCTGAGGCGGTATAGGATGGACCCGCGTCTGATTAGCTAGTTGGTAAGGTAACGGCTTACCAAGGCGACGATCAGTAGCCGACCTGAGAGGGTGATCGGCCACATTGGAACTGAGACACGGTCCAAACTCCTACGGG
Otu000070	ACGAACGCTGGCGGCGCGTCTTAAGCATGCAAGTCGGACGGCAAGGAAGGAGCTTGCTCCTTCCCTAGAGTGGCGGACTGGTGAGGAACGCGTGGGTGACGCACCCTCCGGACGGGGATAGCCGGTAGAAATACCGGGTAATACCGGATAAGAGCGCCTCCTTGGAGGGAGGCGGAGAAAGCGGCTTCGGCCGCGCCGGAGGAACGGCCCGCGTGCTATTAGCTGGTTGGCGGGGTAACGGCCCACCAAGGCGACGATAGCTATCCGGCCTGAGAGGGTGAACGGACACATTGGGACTGAGATACGGCCCAGACTCCTACGGG
Otu000071	ATGAACGCTAGCTACAGGCTTAACACATGCAAGTCGAGGGGAAACGATATTGGAAGCTTGCTTCCGATAGGCGTCGACCGGCGCACGGGTGAGTAACGCGTATCCAACCTGCCCACCACTTGGGGATAACCTTGCGAAAGTAAGACTAATACCCAATGACGTCTCTAGAAGACATCTGAAAGAGATTAAAGATTTATCGGTGATGGATGGGGATGCGTCTGATTAGCTTGTTGGCGGGGTAACGGCCCACCAAGGCGACGATCAGTAGGGGTTCTGAGAGGAAGGTCCCCCACATTGGAACTGAGACACGGTCCAAACTCCTACGGG
Otu000072	ATGAACGCTGGCGGCGTGCCTAACACATGCAAGTCGAGCGATCTTCTTCGGAAGAGAGCGGCGGACGGGTGAGTAACGCGTGGGTAACCTGCCTCATACACATGGATAACATACCGAAAGGTATGCTAATACAAGATGATATAAGAGATTCGCATGGATTTCTTATCAAAGCTTTTGCGGTATGAGATGGACCCGCGTCTGATTAGCTAGTTGGTAAGGTAACGGCTTACCAAGGCGACGATCAGTAGCCGACCTGAGAGGGTGATCGGCCACATTGGAACTGAGACACGGTCCAAACTCCTACGGG
Otu000073	ATGAACGCTAGCTACAGGCTTAACACATGCAAGTCGAGGGGCAGCATGGTCTTAGCTTGCTAAGGCCGATGGCGACCGGCGCACGGGTGAGTAACACGTATCCAACCTGCCGTCTACTCTTGGACAGCCTTCTGAAAGGAAGATTAATACAAGATGGCATCATGAGTCCGCATGTTCACATGATTAAAGGTATTCCGGTAGACGATGGGGATGCGTTCCATTAGATAGTAGGCGGGGTAACGGCCCACCTAGTCTTCGATGGATAGGGGTTCTGAGAGGAAGGTCCCCCACATTGGAACTGAGACACGGTCCAAACTCCTACGGG
Otu000074	ATGAACGCTAGCGACAGGCTTAACACATGCAAGTCGAGGGGCAGCGGGAGTGAAGCTTGCTTCACTTGCCGGCGACCGGCGCACTGGTGAGTAACGCGTATGCGACCTGCCCGCGGCCGGGGGATAATCCATAGAAATGTGGTCTAATACCCCATATGCCGGATTCCCACATGGGGATTCGTTGAAAGGAGAGATCCGGGCGCGGATGGGCATGCGTCTGATTAGCTGGTTGGCGGGGCAACGGCCCACCAAGGCGACGATCAGTAGGGGTTCTGAGAGGAAGGTCCCCCACATTGGTACTGAGACACGGACCAAACTCCTACGGG
Otu000075	ACGAACGCTGGCGGCGTGCCTAACACATGCAAGTCGAGCGAGTGGATCTCCTTCGGGAGAGAAGCTAGCGGCGGACGGGTGAGTAACACGTGGGCAACCTGCCTCATAGAGGGGAATAGCCTCCCGAAAGGGAGATTAATACCGCATAAGATTGTAGCTTCGCATGAAGTAGCAATTAAAGGAGCAATCCGCTATGAGATGGGCCCGCGGCGCATTAGCTAGTTGGTGGGGTAACGGCTCACCAAGGCGACGATGCGTAGCCGACCTGAGAGGGTGATCGGCCACATTGGGACTGAGACACGGCCCAGACTCCTACGGG
Otu000076	ATGAACGCTAGCGACAGGCTTAACACATGCAAGTCGAGGGGCAGCACGGTGTAGCAATACACGGGTGGCGACCGGCGCACGGGTGAGTAACGCGTATGCAACTTGCCTATCAGAGGGGGATAACCCGTCGAAAGACGGACTAATACCGCATGAAACAGGGGCCCCGCATGGGGATATTTGTTAAAGAAAATCGCTGATAGATAGGCATGCGTTCCATTAGGTAGTTGGCGGGGCAACGGCCCACCAAGCCGACGATGGATAGGGGTTCTGAGAGGAAGGTCCCCCACACTGGTACTGAGACACGGACCAGACTCCTACGGG
Otu000077	ATGAACGCTGGCGGCGTGCTTAACACATGCAAGTCGAACGGGATCCCTGGCAGCTTGCTGTCGGGGTGAGAGTGGCGAACGGGTGAGTAATGCGTGACCAACCTGCCCTGTGCACCGGAATAGCTCCTGGAAACGGGTGGTAATACCGGATGCTCCGCTCCATCGCATGGTGGGGTGGGAAATGCTTTTGCGGCATGGGATGGGGTCGCGTCCTATCAGCTTGTTGGCGGGGTGATGGCCCACCAAGGCGTTGACGGGTAGCCGGCCTGAGAGGGTGACCGGCCACATTGGGACTGAGATACGGCCCAGACTCCTACGGG
Otu000078	ATGAACGCTAGCTACAGGCTTAACACATGCAAGTCGAGGGGCAGCACAGTGTAGCAATACACGGGTGGCGACCGGCGCACGGGTGCGTAACGCGTATCCAATCTACCCGTCACTCAGGGATAGCCTTTCGAAAGAAAGATTAATACCTGATGGCATGCCCATGCCGCATGGCGTGTGCATTAAAGGACTCCGGTGACGGATGAGGATGCGACCGATTAGGTAGTAGGCGGGGCAACGGCCCACCTAGCCGACGATCGGTAGGGGTTCTGAGAGGAAGGTCCCCCACATTGGAACTGAGACACGGTCCAAACTCCTACGGG
Otu000079	ATGAACGCTGGCGGCGTGCCTAACACATGCAAGTCGAACGGTTAAGGCGGCTTCGGCCGCGAATAAAGTGGCGAACGGGTGAGTAACGCGTGACCGACCTTCCCCCCGCACCGGGACAACCGCGGGAAACCGCGGCTGATACCGGGTACTCCGGGGCCTTCGCATGGGGGCCCCGGGAAAGCTCCGGCGGCGGGGGATGGGGTCGCGTCCCATCAGGTAGTAGGCGGGGCAACGGCCCACCTAGCCGACGACGGGTAGCCGGGTTGAGAGACCGACCGGCCACATTGGGACTGAGATACGGCCCAGACTCCTACGGG
Otu000080	ATGAACGCTAGCGACAGGCTTAACACATGCAAGTCGAGGGGCAGCGGGAGTGAAGCTTGCTTCACTCGCCGGCGACCGGCGCACTGGTGAGTAACGCGTATGCGACCTGCCCGCGGCCGGGGGATAATCCATAGAAATGTGGTCTAATACCCCATATGCCGGTCTTCTGCATGGAGGACCGGTGAAAGGAGAGATCCGGGCGCGGATGGGCATGCGTCTGATTAGCTGGTTGGCGGGGCAACGGCCCACCAAGGCTACGATCAGTAGGGGTTCTGAGAGGAAGGTCCCCCACATTGGTACTGAGACACGGACCAAACTCCTACGGG
Otu000081	ATGAACGCTGGCGGCGTGCCTAACACATGCAAGTCGAACGAAGCACTGAGAAACTGAGATTCGTCAAGGTTTTTCTTTGACTTAGTGGCGGACGGGTGAGTAATGCGTGAGCAACCTGCCTTTCAGAGGGGGACAACAGTTGGAAACGACTGCTAATACCGCATGACATATTTAAGCGGCATCGCTTGAATATCAAAGATTTATCGCTGAAAGATGGGCTCACGTCTGATTAGTTAGTTGGTGAGGTAACGGCTCACCAAGACAGCGATCAGTAGCCGGACTGAGAGGTTGAACGGCCACATTGGGACTGAGATACGGCCCAGACTCCTACGGG
Otu000082	ATGAACGCTAGCGGCAGGCTTAACACATGCAAGTCGAGGGGCAGCGCGGAGTAGCAATACTCTGGCGGCGACCGGCGGAAGGGTGCGTAACACGTGAGCGACTTGCCCGTCACAGGGAGATAACCGCTGGAAACGGCGACTAATATCCCATATGATGGCGATCTGCATGGATTGTCATTGAAAGATTCATCGGTGGCGGATAGGCTCGCGGGGCATTAGCTAGACGGCGGGGCAACGGCCCACCGTGGCGACGATGCCTAGGGGTTCTGAGAGGAAGACCCCCCACACTGGGACTGAGACACGGCCCAGACTCCTACGGG
Otu000083	ACGAACGCTGGCGGCGCGTCTTAAGCATGCAAGTCGAATGGTAAGTGGTGCTTGCACCACCTAGAATGGCAGACTGGTGAGTAACACGTGGGTGACATACCCTCTGGATGGGGACAGCTGATAGAAATATCAGGTAATACCGAATAAGCTTACGCAGGTTAGAGTGGCGTAAGGAAAGGTGCTCCGGCACCACCAGAGGAATGGCTCGCGGCCCATTAGCTAGTTGGTAAGGTAACGGCCTACCAAGGCAATGATGGGTATCCGGCCTAAGAGGGTAAACGGACACATTGGGACTGAGATACGGCCCAGACTCCTACGGG
Otu000084	ATGAACGCTGGCGGCGTGCCTAACACATGCAAGTCGAGCGATTCTCTTCGGAGAAGAGCGGCGGACGGGTGAGTAACGCGTGGGTAACCTGCCCTGTACACACGGATAACATACCGAAAGGTATGCTAATACGGGATAACATAAGAAATTCGCATGTTTTTCTTATCAAAGCTCCGGCGGTACAGGATGGACCCGCGTCTGATTAGCTAGTTGGTGAGGTAACGGCTCACCAAGGCCACGATCAGTAGCCGACCTGAGAGGGTGATCGGCCACATTGGAACTGAGACACGGTCCAAACTCCTACGGG
Otu000085	ATGAACGCTAGCGGCAGGCTTAACACATGCAAGTCGAGGGGCAGCGCGGAGTAGCAATACTCTGGCGGCGACCGGCGGAAGGGTGCGTAACACGTGAGCGACTTGCCCGTCACAGGGAGATAACCGCTGGAAACGGCGACTAATATCCCATATGATGGCGATCTGCATGGATTGTCATTGAAAGATTCATCGGTGACGGATAGGCTCGCGGGGCATTAGCTAGACGGCGGGGCAACGGCCCACCGTGGCGACGATGCCTAGGGGTTCTGAGAGGAAGACCCCCCACACTGGGACTGAGACACGGCCCAGACTCCTACGGG
Otu000086	ACGAACGCTGGCGGCGCGTCTTAAGCATGCAAGTCGAATGGCAGGGGAAGCTTGCTTCCCTGAGAATGGCGGACTGGTGAGTAACACGTGGGTGACATACCCTTCGGACGGGGACAGCTGGTAGAAATATCAGGTAATACCGGATACGCCTGCACGGGTTAGAGTAGTGCAGGGAAAGGTGCTGCGGCACCGCCGGAGGAATGGCTCGCGGCCCATTAGCTAGTTGGTAAGGTAACGGCCTACCAAGGCGATGATGGGTATCCGGCCTAAGAGGGTAAACGGACACATTGGGACTGAGATACGGCCCAGACTCCTACGGG
Otu000087	ACGAACGCTGGCGGCGTGCTTAACACATGCAAGTCGAGCGATGAAGTTCCTTCGGGAATGGATTAGCGGCGGACGGGTGAGTAACACGTGGGTAACCTACCTTATAGTGGGGAATAGCCTTTCGAAAGGAAGATTAATACCGCATAAGATTGTAGTTTCGCATGAAATAGCAATTAAAGGAGCAATTCGCTATAAGATGGACCCGCGGCGCATTAGCTAGTTGGTGAGGTAACGGCTCACCAAGGCGACGATGCGTAGCCGACCTGAGAGGGTGATCGGCCACATTGGGACTGAGACACGGCCCAGACTCCTACGGG
Otu000088	ATGAACGCTGGCGGCGTGCCTAACACATGCAAGTCGAACGAAGCACATTGGATTGATTCTTCGGAAGAAAGAGAATGTGACTGAGTGGCGGACGGGTGAGTAACGCGTGGGTAACCTGCCTCATACAGGGGGATAACAGTTAGAAATGACTGCTAATACCGCATAAGACCACGGAGTCGCATGACTCAGTGGGAAAAACTCCGGTGGTATGAGATGGACCCGCGTCTGATTAGGTAGTTGGTGGGGTAACGGCCTACCAAGCCGACGATCAGTAGCCGACCTGAGAGGGTGACCGGCCACATTGGGACTGAGACACGGCCCAAACTCCTACGGG
Otu000089	ATGAACGCTGGCGGCGTGCTTAACACATGCAAGTCGAACGGTTAAACCGCCTTCGGGCGGATATACAGTGGCGAACGGGTGAGTAACACGTGACCAACCTGCCCACCGCTCCGGGATAACGCGGGGAAACCCGCGCTAATACCGGGTACTCCGGTGCGGGCGCATGCCCGCGCCGGGAAAGCCCAGGCGGCGGTGGATGGGGTCGCGGCCCATCAGGTAGTTGGGGGGGTAACGGCCCACCAAGCTTACGACGGGTAGCCGGGCTGAGAGGCCGATCGGCCACATTGGGACTGAGACACGGCCCAGACTCCTACGGG
Otu000090	ACGAACGCTGGCGGCGTGCCTAACACATGCAAGTCGAACGGAGTTGAAAGGAGCTTGCTTTTTTCAACTCAGTGGCGGACGGGTGAGTAACGCGTGAGTAACCTGCCTTTCAGAGGGGGATAACGTTCTGAAAAGAACGCTAATACCGCATAAGATTGTAGTTTCGCATGGGACAGCAATCAAAGGAGCAATCCGCTGAAAGATGGACTCGCGTCCGATTAGATAGTTGGCGGGGTAACGGCCCACCAAGTCGACGATCGGTAGCCGGACTGAGAGGTTGATCGGCCACATTGGGACTGAGACACGGCCCAGACTCCTACGGG
Otu000091	ATGAACGCTAGCTACAGGCTTAACACATGCAAGTCGAGGGGCATCAGGAAGAAAGCTTGCTTTCTTTGCTGGCGACCGGCGCACGGGTGAGTAACACGTATCCAACCTGCCCTTTACTCGGGGATAGCCTTTCGAAAGAAAGATTAATACCCGATAGCATAATGATTCCGCATGGTTTCATTATTAAAGGATTCCGGTAAAGGATGGGGATGCGTTCCATTAGGTTGTTGGTGAGGTAACGGCCCACCAAGCCTTCGATGGATAGGGGTTCTGAGAGGAAGGTCCCCCACATTGGAACTGAGACACGGTCCAAACTCCTACGGG
Otu000092	ACGAACGCTGGCGGCGTGCCTAACACATGCAAGTCGAACGGGGTTGAGTGCTTCGGTATTCAACTTAGTGGCGAACGGGTGAGTAACGCGTGAAGAACCTGCCTTTCAGTGGGGGACAACAGTTGGAAACGACTGCTAATACCGCATGACACTTTTTGGGGGCATCCCCGAGAAGTCAAAGCTTTATGTGCTGAAAGATGGCTTCGCGTCTGATTAGCTAGATGGCGGGGTAACGGCCCACCATGGCGACGATCAGTAGCCGGTCTGAGAGGATGAACGGCCACATTGGGACTGAGATACGGCCCAGACTCCTACGGG
Otu000093	ATGAACGCTAGCTACAGGCCTAACACATGCAAGTCGAGGGGCATCGGGAGGGAAGCTTGCTTCCCTTGCCGGCGACCGGCGCACGGGTGAGTAACGCGTATCGAACCTGCCCCATACCCGGGGATAGCCTTGCGAAAGTAAGATTAATACCCGATGGCTTCCTTTTATCTCCTGATAGAGGGAATAAAGAATTTCGGTATGGGATGGCGATGCGTCCGATTAGCTAGTTGGCGGGGTAACGGCCCACCAAGGCGACGATCGGTAGGGGTTCTGAGAGGAAGGTCCCCCACATTGGAACTGAGACACGGTCCAAACTCCTACGGG
Otu000094	ACGAACGCTGGCGGCGTGCCTAACACATGCAAGTCGAACGGAGTCGGCCCCGCAAGGGACTGACTTAGTGGCGAACGGGTGAGTAACGCGTGAGCAACCTGCCTTTCAGTGGGGGACAACAGTTGGAAACGACTGCTAATACCGCATAAAGTATTGAGATCGCATGATTTTGATACCAAAGATTTATTGCTGAAAGATGGGCTCGCGTCTGATTAGCTAGATGGCGGGGTAACGGCCCACCATGGCGACGATCAGTAGCCGGTCTGAGAGGATGAACGGCCACATTGGGACTGAGATACGGCCCAGACTCCTACGGG
Otu000095	ACGAACGCTGGCGGCATGCCTAACACATGCAAGTCGAGCGAGCTGATCCCTTCGGGGTGAAGCTAGCGGCGGACGGGTGAGTAACACGTGGGCAACCTGCCTCATAGAGGGGAATAGCCTCCCGAAAGGGAGATTAATACCGCATAAGATTGTAGCTTCGCATGAAGTAGCAATTAAAGGAGCAATCCGCTATGAGATGGGCCCGCGGCGCATTAGCTAGTTGGTGAGGTAACGGCTCACCAAGGCGACGATGCGTAGCCGACCTGAGAGGGTGATCGGCCACATTGGGACTGAGACACGGCCCAGACTCCTACGGG
Otu000096	ATGAACGCTAGCGACAGGCTTAACACATGCAAGTCGAGGGGCAGCGGGAGTGAAGCTTGCTTCACTCGCCGGCGACCGGCGCACTGGTGAGTAACGCGTATGCGACCTGCCCGCGGCCGGGGGATAATCCATAGAAATGTGGTCTAATACCCCATATGCCGGTCTTCTGCATGGAGGACCGGTGAAAGGAGAGATCCGGGCGCGGATGGGCATGCGTCTGATTAGCTGGTTGGCGGGGCAACGGCCCACCAAGGCAACGATCAGTAGGGGTTCTGAGAGGAAGGTCCCCCACATTGGTACTGAGACACGGACCAAACTCCTACGGG
Otu000097	ATGAACGCTGGCGGCGTGCCTAATACATGCAAGTCGGACGGAGCGCTTCGGCGCTCAGTGGCGAACGGGTGAGTAGCACATGGGCAACCTGCCCTTCAGAGGGGGACAACAGCTGGAAACGGCTGCTAAGACCGCATAGGCGCGGACGGGACATCCCGTCCACGTTAAACGTCCTTTAGGGGACGGCTGAAGGATGGGCCTGTGGCGCATTAGCTTGTTGGCGGGGCAACGGCCCACCAAGGCGACGATGCGTAGCCGGCCTGAGAGGGCGGACGGCCACACTGGGACTGAGACACGGCCCAGACTCCTACGGG
Otu000098	ATGAACGCTAGCTACAGGCTTAACACATGCAAGTCGCGGGGCAGCGGGAGTGAAGCTTGCTTCACTTGCCGGCGACCGGCGCACGGGTGAGTAACGCGTATCCAACCTTCCCATATCCACGGGATAGCCTGCCGAAAGGCAGATTAATACCGTATGTCGTCATCAGTTGGCATCAAATTTTGACGAAAGGTTTAGCGGATATGGATGGGGATGCGTCCGATTAGGTAGTCGGCGGGGTAACGGCCCACCGAGCCATCGATCGGTAGGGGTTCTGAGAGGAAGGTCCCCCACATTGGAACTGAGACACGGTCCAAACTCCTACGGG
Otu000099	ATAAACGCTGGCGGCGTGTCTTAAGCATGCAAGTCGGACGGCAAGCCGCCTCCGGGCGGCCTAGAGTGGCGGACTGGTGAGTAACACGTGGGTGATATACCTTTTGGACGGGGATAGCCCCTAGAAATAGGGGGTAATACCGGATAAGGCCGTGCGGGTTGGAGCCGCACGGGGAAAGGCGCTATGGCGCCGCCGAAAGAATAGCCTGCGACCTATCAGCTTGTTGGTGAGGTAAAGGCCCACCAAGGCGATGACAGGTATCCGGCCTGAGAGGGTGAACGGACACATTGGGACTGAGATACGGCCCAGACTCCTACGGG
Otu000100	ATGAACGCTAGCTACAGGCTTAACACATGCAAGTCGAGGGGAAACGACAGTAAAGCTTGCTTTATTGGGCGTCGACCGGCGCACGGGTGCGTAACGCGTATCCAACCTGCCCCCAACTCCGGAATAGTCCCCCGAAAGGGGGGTTAACGCCGGATGCTGCAATTTTTCCGCATGGTGGAATTGCGAAATGAAAAAGGTTGGGGCTGGGGATGCGTCCCATTAGGTAGTAGGCGGGGTAACGGCCCACCTAGCCGACGATGGGTAGGGGTTCTGAGAGGAAGGTCCCCCACATTGGAACTGAGACACGGTCCAAACTCCTACGGG
Otu000101	ATGAACGCTAGCGACAGGCTTAACACATGCAAGTCGAGGGGCAGCGGGGTGTAGCAATACATCGCCGGCGACCGGCGCACGGGTGAGTAACGCGTATGCAACTTGCCTATCAGAGGGGGATAACCCGTCGAAAGACGGACTAATACCGCATGAAACAGGGGTCCCGCATGGGGATATTTGTTAAAGATTACATCGCTGATAGATAGGCATGCGTTCCATTAGGTAGTTGGTGGGGCAACGGCCCACCAAGCCGACGATGGATAGGGGTTCTGAGAGGAAGGTCCCCCACACTGGTACTGAGACACGGACCAGACTCCTACGGG
Otu000102	ATGAACGCTAGCGACAGGCTTAACACATGCAAGTCGAGGGGCAGCGGGGCGGTCAGCTTGCTGAACGCCGCCGGCGACCGGCGCACGGGTGAGTAACACGTATGCAACCTGCCCGCCACAGGGGAATAACCGGGAGAAATCCCGACTAATACCGCGTAGTCCTGATTGAGGCATCTCGATTGGGGGAAAGCTTCGGCGGTGGCGGATGGGCATGCGGCGCATTAGCTAGTTGGCGGGGTAACGGCCCACCAAGGCGACGATGCGTAGGGGTTCTGAGAGGAAGGTCCCCCACATTGGTACTGAGACACGGACCAAACTCCTACGGG
Otu000103	ATGAACGCTAGCGGCAGGCTTAACACATGCAAGTCGAGGGGCAGCGCGGGGTAGCAATACTCTGGCGGCGACCGGCGGAAGGGTGCGTAACACGTGAGCAACTTGCCCATATCAGGAGGATAAGCATTGGAAACGATGTCTAATACTGCATAACAACATGAGGAGCATTCTTCATGTTTGAAAGATACGTCGGATATGGATAGGCTCGCGGGACATTAGCTAGTTGGAGTGGTAACGGCACACCAAGGCGACGATGTCTAGGGGTTCTGAGAGGAAGGTCCCCCACATTGGAACTGAGACACGGTCCAAACTCCTACGGG
Otu000104	ATGAACGCTGGCGGCGTGCCTAACACATGCAAGTCGAGCGATTCTCTTAGGAGAAGAGCGGCGGACGGGTGAGTAACGCGTGGGTAACCTGCCTCATACACATGGATAACATACCGAAAGGTATGCTAATACAAGATGATATAAGAGATTCGCATGGGTTTCTTATCAAAGCTTTTGCGGTATGAGATGGACCTGCGTCTGATTAGCTAGTTGGTAAGGTAACGGCTTACCAAGGCGACGATCAGTAGCCGACCTGAGAGGGTGATCGGCCACATTGGAACTGAGACACGGTCCAAACTCCTACGGG
Otu000105	ATGAATGCTGGCGGCGTGCCTAATACATGCAAGTCGAGCGGTAACATGGAATAGCTTGCTATTCTGATGACGAGCGGCGGACGGCTGAGTAACGCGTGGGAACGGACCCCAAACTGAGGGATAACTATTCGAAAGAGTAGCTAATACCGCATGTGATCTTCGGATTAAAGGATTTATCCGGTTTGGGACTGGCCTGCGTACGATTAGATAGTTGGTGAGGTAACGGCTCACCAAGTCGACGATCGTTAGATGGTTTGAGAGGATGATCATCCAGACTGGGACTGAGACACGGCCCAGACTCCTACGGG
Otu000106	ATGAACGCTAGCGACAGGCTTAACACATGCAAGTCGAGGGGCAGCGCAGCGGGGTAACTCGCGGGCGGCGACCGGCGCACGGGTGAGTAACGCGTATGCAACCTGCCCATAGCAGCGGGATAACCGGGAGAAATTCCGACTAATACCGCATATATCTATTTGTTGCATGACAGATAGAGGAAAGGAGACGGCTATGGATGGGCATGCGAGGCATTAGGTAGTTGGCGGGGTAACGGCCCACCAAGCCGACGATGCCTAGGGGTTCTGAGAGGAAGGTCCCCCACATTGGTACTGAGACACGGACCAAACTCCTACGGG
Otu000107	ATGAACGCTAGCGACAGGCCTAACACATGCAAGTCGAGGGGCAGCGGGGGCGAAGCTTGCTTTGCCTGCCGGCGACCGGCGCACGGGTGAGTAACACGTATGGAACCTGCCCGCCACAGGGGGATAACCGGTAGAAATGCCGACTAATACCCCGTATGCCCACAGGGGCGCATGCCCTGGTGGGGAAACATTCATGGGTGGCGGATGGCCATGCGGCGCATTAGCTGGTTGGCGGGGTAACGGCCCACCAAGGCGACGATGCGTAGGGGTTCTGAGAGGAAGGTCCCCCACATTGGTACTGAGACACGGACCAAACTCCTACGGG
Otu000108	ACGAACGCTGGCGGCGTGCTTAACACATGCAAGTCGAACGAGAGGAGAAGGAAGCTTGCTTCTTTCAAATCTAGTGGCAAACGGGTGAGTAACACGTAAACAACCTGCCTTCAGGATGGGGACAACAGACGGAAACGACTGCTAATACCGAATACGTTCCTTAGGTCGCATGACTTTAGGAAGAAAGGGTGGCCTCTACTTGTAAGCTATCGCCTGAAGAGGGGTTTGCGTCTGATTAGGTAGTTGGTGAGGTAACGGCCCACCAAGCCGACGATCAGTAGCCGGTCTGAGAGGATGAACGGCCACACTGGAACTGAGACACGGTCCAGACTCCTACGGG
Otu000109	ATGAACGCTGGCGGCGCGCCTAACACATGCAAGTCGAACGGCCGGACCCACCTCGGTGGGCGAGGCAGTGGCGAACGGCTGAGTAACACGTGGGCAACCTGCCCCCCTCCCCGGGACAGCCTCGGGAAACCGTGGGTAATACCGGATGAACCGCCCCCTCCGCATGGGAGGGGCGGGAAAGCTCCGGCGGGGGGGGATGGGCCCGCGGCCTGTTAGCTAGTTGGCGGGGCAACGGCCCACCAAGGCGACTATGGGTAGCTGGGTTGAGAGACCGACCAGCCAGATTGGGACTGAGACACGGCCCAGACTCCTACGGG
Otu000110	ATGAACGCTGGCGGCGTGCCTAACACATGCAAGTCGAACGAAGCACTGAAAACGGAGATTCGTCGAAGTTTTCTTTGACTTAGTGGCGGACGGGTGAGTAATGCGTGAGCAACCTGCCTTTCAGAGGGGGACAACAGTTGGAAACGACTGCTAATACCGCATAACATATTCGGATCGCATGGTCTGAATATCAAAGATTTATCGCTGAAAGATGGGCTCACGTCTGATTAGCTAGTTGGTGAGGTAACGGCTCACCAAGGCTGCGATCAGTAGCCGGACTGAGAGGTTGAACGGCCACATTGGGACTGAGATACGGCCCAGACTCCTACGGG
Otu000111	ACGAACGCTGGCGGCGCGTCTTAAGCATGCAAGTCGGGCGGGATCCACGCGCTTGCGCGTGGTGAGAGCGGCGGACTGGCGAGTAACACGTGGGCGACGCGCCCTCCGGACGGGAATAGCCTGCAGAAATGCAGGGTAATGCCGGATGCGAACGCACGGGCTGGAGCCGTGCGTGGAAAGCCCCCACGGGGGCGCCGGAGGAGCGGCCCGCGGCCCATCAGCTGGTAGGCGGTGCAAGGGACCACCTAGGCTACGACGGGTACCCGGCCTCAGAGGGCGGACGGGCGCATTGGGACTGAGATACGGCCCAGACTCCTACGGG
Otu000112	ACGAACGCTGGCGGCGTGCCTAACACATGCAAGTCGAGCGAATGAAGTTCCTTCGGGAACGGATTTAGCGGCGGACGGGTGAGTAACACGTGGGCAACCTGCCTCATAGAGGGGAATAGCCTTCCGAAAGGGAGATTAATACCGCATAAGATTGTAGCTTCGCATGAAGTAGCAATTAAAGGAGCAATCCGCTATGAGATGGGCCCGCGGCGCATTAGCTAGTTGGTGAGGTAACGGCTCACCAAGGCGACGATGCGTAGCCGACCTGAGAGGGTGATCGGCCACATTGGGACTGAGACACGGCCCAGACTCCTACGGG
Otu000113	TTGAACGCTGGCGGCAGGCCTAACACATGCAAGTCGAACGGTAACAGGAAGAAGCTTGCTTCTTTGCTGACGAGTGGCGGACGGGTGAGTAATGTCTGGGAAACTGCCTGATGGAGGGGGATAACTACTGGAAACGGTAGCTAATACCGCATAACGTCGCAAGACCAAAGAGGGGGACCTTCGGGCCTCTTGCCATCGGATGTGCCCAGATGGGATTAGCTAGTAGGTGGGGTAACGGCTCACCTAGGCGACGATCCCTAGCTGGTCTGAGAGGATGACCAGCCACACTGGAACTGAGACACGGTCCAGACTCCTACGGG
Otu000114	ATGAACGCTAGCTACAGGCCTAACACATGCAAGTCGAGGGGAAACGGCAGCTTAGCTCGCTAAGCTGGACGTCGACCGGCGCACGGGTGAGTAACGCGTATCCAACCTGCCCCACGGTGAGGGATAACCCGCGGAAACGCGGCCTAATACCTCATGGTCTCCGAGCTTGACATCAACCTTGGAGTAAAGATCCATTGCCGTGGGATGGGGATGCGTCTGATTAGCTTGTTGGCGGGGCAACGGCCCACCAAGGCTACGATCAGTAGGGGTTCTGAGAGGAAAGCCCCCCACATTGGAACTGAGACACGGTCCAAACTCCTACGGG
Otu000115	ATGAACGCTGGCGGCGTGCTTAACACATGCAAGTCGAACGGGAAATACTTCATTGAGACTTCGGTGGATTTGATTTATTTCTAGTGGCGGACGGGTGAGTAACGCGTGGGTAACCTGCCTTATACAGGGGGATAACAGTCAGAAATGACTGCTAATACCGCATAAGCGCACAGGACCGCATGGTCCGGTGTGAAAAACTCCGGTGGTATAAGATGGACCCGCGTTGGATTAGCTTGTTGGTGGGGTAACGGCCCACCAAGGCGACGATCCATAGCCGGCCTGAGAGGGTGAACGGCCACATTGGGACTGAGACACGGCCCAGACTCCTACGGG
Otu000116	ATGAACGCTAGCTACAGGCTTAACACATGCAAGTCGAGGGGAAACGATAGAGAAAGCTTGCTTTTTCTAGGCGTCGACCGGCGCACGGGTGAGTAACGCGTATCCAACCTGCCCACCACTTGGGGATAACCTTGCGAAAGTAAGACTAATACCCAATGACGTCTCTAGAAGACATCTGAAAGGGATTAAAGATTTATCGGTGATGGATGGGGATGCGTCTGATTAGCTTGTTGGCGGGGTAACGGCCCACCAAGGCAACGATCAGTAGGGGTTCTGAGAGGAAGGTCCCCCACATTGGAACTGAGACACGGTCCAAACTCCTACGGG
Otu000117	ACGAACGCTGGCGGCGTGCTTAACACATGCAAGTCGAACGGAGTGCCTATGATAGAGACTTCGGTCAATGGATTAGGTTACTTAGTGGCGGACTGGTGAGTAACGCGTGAGGAACCTGCCTTTCAGAGGGGGACAACAGTTGGAAACGACTGCTAATACCGCATGACACATCGATGGGGCATCCCGTTGATGTCAAAGATTTATCGCTGAAAGATGGCCTCGCGTCTGATTAGATAGTTGGCGGGGTAACGGCCCACCAAGTCGACGATCAGTAGCCGGACTGAGAGGTTGACCGGCCACATTGGGACTGAGATACGGCCCAGACTCCTACGGG
Otu000118	ATGAACGCCGGCGGTGTGCCTAATACATGCAAGTCGAACGCGTTGGCCCAACTGATTGAACGTGCTTGCACGGACTTGACGTTGGTTTACCAGCGAGTGGCGGACGGGTGAGTAACACGTAGGTAACCTGCCCCAAAGCGGGGGATAACATTTGGAAACAGATGCTAATACCGCATAACAATTTGAATCGCATGATTCAAATTTAAAAGATGGCTTCGGCTATCACTTTGGGATGGACCTGCGGCGCATTAGCTTGTTGGTAGGGTAACGGCCTACCAAGGCTGTGATGCGTAGCCGAGTTGAGAGACTGATCGGCCACAATGGAACTGAGACACGGTCCATACTCCTACGGG
Otu000119	ATGAACGCTAGCTACAGGCTTAACACATGCAAGTCGAGGGGCAGCATGGTCGAAGCTTGCTTCGACTGATGGCGACCGGCGCACGGGTGCGTAACGCGTATCGAACCTGCCCTATACACGGGGATAGCCTTGCGAAAGTAAGATTAATACCCGATGCCAAGTTGAGATCGCATGATTTTGATTTGAAAGAAATTCGGTATAGGATGGCGATGCGTCTGATTAGGTAGATGGCGGGGTAACGGCCCACCATGCCGACGATCAGTAGGGGTTCTGAGAGGAAGGTCCCCCACATTGGAACTGAGACACGGTCCAAACTCCTACGGG
Otu000120	ACGAACGCTGGCGGCGTGCCTAACACATGCAAGTCGAACGGGACTCAGCCCTTCGGGACTGAGTTTAGTGGCGAACGGGTGAGTAACGCGTGAGGAACCTGCCTTTCAGTGGGGGACAACAGTTGGAAACGACTGCTAATACCGCATGATGCTTTTGGGAGACATCTTCTGAAAGCCAAAGCTTTATGTGCTGAAAGATGGCCTCGCGTCTGATTAGCTAGTTGGCGGGGTAACGGCCCACCAAGGCGACGATCAGTAGCCGGTCTGAGAGGATGAACGGCCACATTGGGACTGAGATACGGCCCAGACTCCTACGGG
Otu000121	ATGAACGCTAGCGGCAGGCTTAACACATGCAAGTCGCGGGGCAGCGGGGAGTAGCAATACTCTGCCGGCGACCGGCGGAAGGGTGCGTAACACGTGAGCAACTTGCCCGTATCAGGGGGATAACCGATGGAAACGTCGCCTAATACCCCATAACAACGTATGTTGCATGACATATGTTTGAAAGCTCCGGCGGATACGGATAGGCTCGCGGGACATTAGCTAGTTGGAGTGGTAACGGCACACCAAGGCGACGATGTCTAGGGGTTCTGAGAGGAAGGTCCCCCACATTGGAACTGAGACACGGTCCAAACTCCTACGGG
Otu000122	ATGAACGCTAGCGGCAGGCTTAACACATGCAAGTCGAGGGGCAGCGTGGGGCAGCAATGCTCTGACGGCGACCGGCGGAAGGGTGCGTAACACGTGAGCGACTTGCCCGTCACAGGGGGATAACCGGCGGAAACGGCGACTAATACCCCATATGATGTGATGCTGCATGGCATCGCATTGAAAGATTCATCGGTGGCGGATAGGCTCGCGGGACATTAGCTAGACGGCGGGGCAACGGCCCACCGTGGCGACGATGTCTAGGGGTTCTGAGAGGAAGACCCCCCACACTGGGACTGAGACACGGCCCAGACTCCTACGGG
Otu000123	ATGAACGCTGGCGGCGTGCTTAACACATGCAAGTCGAACGAAGCGCCTTGGACAGATTCTTCGGATGAAGTTTTTGGTGACTGAGTGGCGGACGGGTGAGTAACGCGTGGGTAACCTGCCTCATACAGGGGGATAACAGTTAGAAATGGCTGCTAATACCGCATAAGCGCACGGTACTGCATGGTACAGTGTGAAAAACTCCGGTGGTATGAGATGGACCCGCGTTGGATTAGCTAGTTGGCAGGGTAACGGCCTACCAAGGCGACGATCCATAGCCGGCCTGAGAGGGTGGACGGCCACATTGGGACTGAGACACGGCCCAGACTCCTACGGG
Otu000124	ATAAACGCTGGCGGCGTGCCTAATACATGCAAGTCGATCGATAGAAGTCCAGCTTGCTGGACGGAAATAGAGGCGAACGGGTGAGTAATACGTAAGCAACCTGCCCACGAAGACCGGGATAATCCCTGGAAACGGGGACTAAGACCGGATAGGTACACAGACCGCATGGTCTGTGTATTAAAGGAGAGAGACACTGGTGGATGGGCTTACGGTGCATTAGCTGGATGGTGAGGTAACGGCCCACCATGGCGATGATGCATAGCCGGGCTGAGAGGCTGAACGGCCACATTGGGACTGAGACACGGCCCAGACTCCTACGGG
Otu000125	ATGAACGCTAGCTACAGGCTTAACACATGCAAGTCGAGGGGAAACGACAGAGGAAGCTTGCTTCCTTTGGGCGTCGACCGGCGCACGGGTGAGTAACGCGTATCCAACCTTCCCGCAAGTAAGGGATAACCCGTAGAAATGCGGCCTAATACCTTATGTTTTCCTTAGAGGGCATCTGATGAGGAACAAAGATCCGTCGCTTGCGGATGGGGATGCGTCTGATTAGTTAGTCGGCGGGGTAACGGCCCACCGAGACGACGATCAGTAGGGGTTCTGAGAGGAAAGTCCCCCACATTGGAACTGAGACACGGTCCAAACTCCTACGGG
Otu000126	ACGAACGCTGGCGGCGTGCCTAACACATGCAAGTCGAACGGGGTAAAGAGCTTCGGTTTTTTACTTAGTGGCGAACGGGTGAGTAACGCGTGAAGAACCTGCCTTTCAGTGGGGGACAACAGTTGGAAACGACTGCTAATACCGCATGACACTTCTGAGTGGCATCACTTAGAAGTCAAAGCTTTATGTGCTGAAAGATGGCTTCGCGTCTGATTAGCTAGATGGCGGGGTAACGGCCCACCATGGCGACGATCAGTAGCCGGTCTGAGAGGATGAACGGCCACATTGGGACTGAGATACGGCCCAGACTCCTACGGG
Otu000127	ATGAACGCTGGCGGCGTGCCTAACACATGCAAGTCGAACGAAGCACTTTTACTCGATTCTTCGGATGATGGTAATAGTGACTGAGTGGCGGACGGGTGAGTAACGCGTGGGTAACCTGCCTCATACAGGGGGATAACAGTTAGAAATGACTGCTAATACCGCATAAGACCACGGAGTCGCATGACTCAGTGGGAAAAACTCCGGTGGTATGAGATGGACCCGCGTCTGATTAGGTAGTTGGTGGGGTAACGGCCTACCAAGCCGACGATCAGTAGCCGACCTGAGAGGGTGACCGGCCACATTGGGACTGAGACACGGCCCAAACTCCTACGGG
Otu000128	ATGAACGCTAGCGACAGGCCTAACACATGCAAGTCGAGGGGCAGCGGGAGCGAAGCTTGCTTTGCTTGCCGGCGACCGGCGCACGGGTGAGTAACACGTATGGAACCTGCCCGCCACAGGGGGATAACCGGGAGAAATTCCGACTAATACCCCGTATGCTCACGGTAGCGCATGCTACAGAGAGGAAACCGCGAGGGGTGGCGGATGGCCATGCGGCGCATTAGCTAGTTGGCGGGGTAACGGCCCACCAAGGCGACGATGCGTAGGGGTTCTGAGAGGAAGGTCCCCCACATTGGTACTGAGACACGGACCAAACTCCTACGGG
Otu000129	ACGAACGCTGGCGGCGTGCCTAACACATGCAAGTCGAGCGAATGAAGTTCCTTCGGGAATAGATTTAGCGGCGGACGGGTGAGTAACACGTGGGCAACCTGCCTCATAGAGGGGAATAGCCTTCCGAAAGGGAGATTAATACCGCATAAGATTGTAGTACCGCATGGTACAGCAATTAAAGGAGCAATCTGCTATGAGATGGGCCCGCGGCGCATTAGCTAGTTGGTGAGGTAACGGCTCACCAAGGCGACGATGCGTAGCCGACCTGAGAGGGTGATCGGCCACATTGGGACTGAGACACGGCCCAGACTCCTACGGG
Otu000130	ATGAACGCTAGCGACAGGCCTAACACATGCAAGTCGAGGGGCAGCGGGGAGTGGCAACACTCTGCCGGCGACCGGCGCACGGGTGAGTAACGCGTATGCAACCTGCCCGCACCAGGGGGATAACCGGGAGAAATCCCGTCTAATACCGCGTAACGCCTTGTGGGGGCATCCCCATGAGGCCAAAGGGTTTCCGGGAGCGGATGGGCATGCGTGACATTAGCTAGTTGGCGGGGTAACGGCCCACCAAGGCGACGATGTCTAGGGGTTCTGAGAGGAAGGTCCCCCACATTGGTACTGAGACACGGACCAAACTCCTACGGG
Otu000131	ACGAACGCTGGCGGCGCGCCTAACACATGCAAGTCGCGCGGTTAAAGCCCCCTCGGGGGTGCATAAAGCGGCGAACGGGCGAGTAACGCGTGGGCAACCTGCCCCCCTCCCGGGAATAGCCGGGGGAAACCCCGGGTAAGGCCCGGCGACCCCCCAGGAAGGCATCTTCCAGGGGGCATACGAAGGGGAGGGGGATGGGCCCGCGTCCGATTAGCCAGACGGCGGGGTGACGGCCCACCGTGGCGACGATCGGTAGCCGGGCTGAGAGGCCGGACGGCCGCATTGGGACTGAGACACGGCCCAGACTCCTACGGG
Otu000132	ACGAACGCTGGCGGCGTGCTTAACACATGCAAGTCGAGCGATGAAGCTCCTTCGGGAGTGGATTAGCGGCGGACGGGTGAGTAACACGTGGGCAACCTGCCTTGTAGAGAGGAATAGCCATTCGAAAGGATGATTAATACCTCATAATATTGTAGCTTCGCATGAAGCAACAATCAAAGGAGCAATCCACTACAAGATGGGCCCGCGGCGCATTAGCTAGTTGGTGAGGTAACGGCTCACCAAGGCGACGATGCGTAGCCGACCTGAGAGGGTGATCGGCCACATTGGGACTGAGACACGGCCCAGACTCCTACGGG
Otu000133	ATGAACGCTGGCGGTGTGCCTAACACATGCAAGTCGAGCGATTCTCTTCGGAGAAGAGCGGCGGACGGGTGAGTAACGCGTGGGTAACCTGCCTCATACACATGGATAACATACCGAAAGGTATGCTAATACAAGATGATATAAGAGATTCGCATGGATTTCTTATCAAAGCTCCGGCGGTATGAGATGGACCCGCGTCTGATTAGCTAGTTGGTAAGGTAACGGCTTACCAAGGCGACGATCAGTAGCCGACCTGAGAGGGTGATCGGCCACATTGGAACTGAGACACGGTCCAAACTCCTACGGG
Otu000134	ATGAACGCTGGCGGCGTGCTTAACACATGCAAGTCGAACGGAGAGCTATTGACGGAGTTTTCGGACAACTGAAATAGTTTCTTAGTGGCGGACGGGTGAGTAACGCGTGAGGAACCTGCCTTGGAGAGGGGAATAACACAGAGAAATTTGTGCTAATACCGCATAATGCAGTTGGGTCGCATGGCTCTGACTGCCAAAGATTTTATCGCTCTGAGATGGCCTCGCGTCTGATTAGGTAGTTGGCGGGGTAACGGCCCACCAAGCCGACGATCAGTAGCCGGACTGAGAGGTTGACCGGCCACATTGGGACTGAGACACGGCCCAGACTCCTACGGG
Otu000135	ATGAACGCTGGCGGCGTGCCTAATACATGCAAGTCGAACGAAGATGTCTTCGGACATCTTAGTGGCGAACGGGTGAGTAATACGTAAGCAACCTGCCCACAAGGACCGGGATAACTGCTGGAAACGGTAGCTAAGACCGGATAGGTATACTGAAGGCATCTTTGGTATATTAAAGGTTAGAAACACAAGTGGATGGGCTTACGGCGCATTAGCTAGTTGGTGAGGTAACGGCCCACCAAGGCGATGATGCGTAGCCGGCCTGAGAGGGTGAACGGCCACATTGGGACTGAGACACGGCCCAGACTCCTACGGG
Otu000136	ACGAACGCTGGCGGCGTGCCTAACACATGCAAGTCGAACGGGACTCAGCCCTTCGGGACTGAGTTTAGTGGCGAACGGGTGAGTAACGCGTGAGGAACCTGCCTTTCAGTGGGGGACAACAGTTGGAAACGACTGCTAATACCGCATAATACTTTCGAGCGGCATCGTTTGAAAGTCAAAGATTTATTGCTGAAAGATGGCCTCGCGTCTGATTAGCTGGTTGGTGAGGTAACGGCCCACCAAGGCGACGATCAGTAGCCGGTCTGAGAGGATGAACGGCCACATTGGGACTGAGATACGGCCCAGACTCCTACGGG
Otu000137	ATGAACGCTAGCTACAGGCTTAACACATGCAAGTCGCGGGGCAGCATGAATTTAGCTTGCTAAATTTGATGGCGACCGGCGCACGGGTGAGTAACGCGTATCCAACCTGCCCATCTCCACGGGATAGCCCGTCGAAAGGCGGATTAATACCGTATGAGGTCACGAGACGGCATCAGACCGTGACGAAAGGTTTGGCGGAGATGGATGGGGATGCGTCCGATTAGCTGGTTGGCGGGGTAACGGCCCACCAAGGCGACGATCGGTAGGGGTTCTGAGAGGAAGGTCCCCCACATTGGAACTGAGACACGGTCCAAACTCCTACGGG
Otu000138	ACGAACGCTGGCGGCGTGCCTAACACATGCAAGTCGAACGAAGCTCTGCGATACAAGACTTCGGTCAAGTTGAACGGATGACTTAGTGGCGGACGGGTGAGTAACGCGTGAGGAACCTGCCTTTCAGTGGGGGACAACAGTTGGAAACGACTGCTAATACCGCATAATGTATTCTGACCGCATGATCGGAATACCAAAGATTTATTGCTGAAAGATGGCCTCGCGTCTGATTAGATAGTTGGTGAGGTAACGGCTCACCAAGTCGACGATCAGTAGCCGGACTGAGAGGTTGAACGGCCACATTGGGACTGAGATACGGCCCAGACTCCTACGGG
Otu000139	ATGAACGCTAGCTACAGGCTTAACACATGCAAGTCGCGGGGCAGCATGAATTTAGCTTGCTAAATTTGATGGCGACCGGCGCACGGGTGAGTAACGCGTATCCAACCTTCCCCTGTCCACGGGATAGCCCGTCGAAAGGCGGATTAATACCGTATGAGGTCACATGACGGCATCAGAGTGTGACGAAAGGTTTTGCGGACAGGGATGGGGATGCGTCCGATTAGCTTGTTGGCGGGGTAACGGCCCACCAAGGCAACGATCGGTAGGGGTTCTGAGAGGAAGGTCCCCCACATTGGAACTGAGACACGGTCCAAACTCCTACGGG
Otu000140	ATGAACGCTGGCGGCGTGCTTAACACATGCAAGTCGAACGGGAAACCTTTTATTGAAGCTTCGGCAGATTTAGCTGGTTTCTAGTGGCGGACGGGTGAGTAACGCGTGGGTAACCTGCCTTATACAGGGGGATAACAGTCAGAAATGGCTGCTAATACCGCATAAGCGCACAGAGCTGCATGGCTCAGTGTGAAAAACTCCGGTGGTATAAGATGGACCCGCGTTGGATTAGCTGGTTGGTGGGGTAACGGCCCACCAAGGCGACGATCCATAGCCGGCCTGAGAGGGTGAACGGCCACATTGGGACTGAGACACGGCCCAGACTCCTACGGG
Otu000141	ATGAACGCTAGCTACAGGCTTAACACATGCAAGTCGAGGGGCAGCATGAAGTTTGCTTGCAAACTTTGATGGCGACCGGCGCACGGGTGAGTAACGCGTATCCAACCTACCTCTAACTAAGGAATAGCCCGTTGAAAGACGGATTAATGCCTTATGTTCTCTTTTGCAGGCATCTAATGAAGAGTAAAGACTTGTTGGTTAGGGATGGGGATGCGTCCGATTAGCTTGACGGTGAGGTAACGGCTCACCGTGGCGACGATCGGTAGGGGTTCTGAGAGGAAGGTCCCCCACATTGGAACTGAGACACGGTCCAAACTCCTACGGG
Otu000142	ATGAACGCTGGCGGCGTGCCTAACACATGCAAGTTGAGCGATCTTCTTCGGAAGAGAGCGGCGGACGGGTGAGTAACGCGTGGGTAACCTACCCTGTACACACGGATAACATACCGAAAGGTATGCTAATACGAGATAATATGTTTCATTCGCATGTTTGAAACATCAAAGCTCCGGCGGTATAGGATGGACCCGCGTCTGATTAGCTAGTTGGTGAGGTAACGGCTCACCAAGGCGACGATCAGTAGCCGACCTGAGAGGGTGATCGGCCACATTGGAACTGAGACACGGTCCAAACTCCTACGGG
Otu000143	ATGAACGCTAGCTACAGGCTTAACACATGCAAGTCGAGGGGCAGCATTGTTGTTGCTTGCAATAACAGATGGCGACCGGCGCACGGGTGAGTAACGCGTATCCAACCTTCCCCATACTAAGGAATAGCCTGCCGAAAGGCAGATTAATGCCTTATGTTCTCCGTTGACGGCATCAGATATGGAGCAAAGATTTATCGGTATGGGTTGGGGATGCGTCCGATTAGCTAGACGGTGAGGTAACGGCTCACCGTGGCGACGATCGGTAGGGGTTCTGAGAGGAAGGTCCCCCACATTGGAACTGAGACACGGTCCAAACTCCTACGGG
Otu000144	ATGAACGCTAGCGGCAGGCTTAACACATGCAAGTCGAGGGGCAGCGGGAGGAGGTAGCAATACCACCTTGCCGGCGACCGGCGGAAGGGTGCGTAACGCGTGAGCAACCTGCCCGTCACTGGGGAATAACCGTTGGAAACGACGACTAATACCCCATAGTTCTGGAGGGAGGCATCTCCCATCAGGTAAAGAGATTCGGTGACGGATGGGCTCGCGTGACATTAGCTAGTTGGTAGGGTAACGGCCTACCAAGGCGACGATGTCTAGGGGTTCTGAGAGGAAGGTCCCCCACACTGGAACTGAGACACGGTCCAGACTCCTACGGG
Otu000145	ATGAACGCTAGCGGCAGGCTTAACACATGCAAGTCGAGGGGCAGCACAGGGAGCAATCCTGGGTGGCGACCGGCGGAAGGGTGCGTAACGCGTGAGCAACTTGCCCGTATCTGGGAGATAACCGATGGAAACGTCGACTAATATCCCATAACACATTTTGTGGCATCGCAGGATGTTAAAAGAGAATCGGATACGGATAGGCTCGCGTGACATTAGCTAGTTGGAGTGGTAACGGCACACCAAGGCGACGATGTCTAGGGGTTCTGAGAGGAAGGTCCCCCACACTGGAACTGAGACACGGTCCAGACTCCTACGGG
Otu000146	ACGAACGCTGGCGGCGTGCCTAATACATGCAAGTCGAGCGAGCTGAATTCACAGATCTCTTCGGAGTGACGTGTTGGACGCTAGCGGCGGATGGGTGAGTAACACGTGGGCAATCTGCCCTAAAGACTGGGATACCACTTGGAAACAGGTGCTAATACCGGATAACAATGACTGCTGCATGGCAGTTATTTGAAAGGCGGCGCAAGCTGTCACTTTAGGATGAGCCCGCGGTGCATTAGCTAGTTGGTGAGGTAACGGCTCACCAAGGCCATGATGCATAGCCGAGTTGAGAGACTGATCGGCCACATTGGGACTGAGACACGGCCCAAACTCCTACGGG
Otu000147	ACGAACGCTGGCGGCGTGCTTAACACATGCAAGTCGAACGAGGGAATTCTTTTCGGAGAATATACCGAGTGGCAAACGGGTGAGTAACGCGTAGGCAACCTGCCTTCAAGATGGGGACAACAGTCCGAAAGGGCTGCTAATACCGAATGACATGTCTGAACCGCATGGGACGGACAGCAAAGACGGCCTCCAAACTATGCTGTCGCTTGAAGATGGGCCTGCGTCTGATTAGCTAGTTGGTGAGATAACAGCCCACCAAGGCGACGATCAGTAGCCGGTCTGAGAGGATGAACGGCCACATTGGGACTGAGACACGGCCCAGACTCCTACGGG
Otu000148	ATAAACGCTGGCGGCGCACATAAGACATGCAAGTCGAACGGAAGTCGTTACGAAATGGAATGAAGATTTATCTGATTGAAGTTTTGTAACAATGGCTTTAGTGGCGGACTGGTGAGTAACACGTAAGCAATCTACCTATTAGAGGGGAATAACAATGAGAAATCATTGCTAATACCGCATAAGCTTGTAGTACCGCATGGTACAGCAAGAAAAGGAGCAATCCGCTAATAGATGAGCTTGCGGCTGATTAGCTAGTTGGTGTGGTAACGGCATACCAAGGCAACGATCAGTAGCCGGGCTGAGAGGCTCTTCGGCCACATTGGGACTGAGATACGGCCCAGACTCCTACGGG
Otu000149	ACGAACGCTGGCGGCGTGCCTAACACATGCAAGTCGAACGGACGAGGCCCCTTCGGGGACCGAGTTAGTGGCGAACGGGTGAGTAACGCGTGAGGAACCTGCCTTTCAGAGGGGGACAACAGTTGGAAACGACTGCTAATACCGCATGACACACGGATACCGCATGGTAACCGTGTCAAAGATTTATCGCTGAAAGATGGCCTCGCGTCTGATTAGCTGGTTGGTGAGGTAACGGCCCACCAAGGCGACGATCAGTAGCCGGTCTGAGAGGATGAACGGCCACATTGGGACTGAGATACGGCCCAGACTCCTACGGG
Otu000150	ATGAACGCTGGCGGCGTGCTTAACACATGCAAGTCGAACGAAGCACTTTGGACAGATTCTTCGGATGAAGTCCTTAGTGACTGAGTGGCGGACGGGTGAGTAACGCGTGGGTAACCTGCCTCATACAGGGGGATAACAGTTAGAAATGGCTGCTAATACCGCATAAGCGCACGGTACTGCATGGTACAGTGTGAAAAACTCCGGTGGTATGAGATGGACCCGCGTTGGATTAGCTAGTTGGCAGGGTAACGGCCTACCAAGGCGACGATCCATAGCCGGCCTGAGAGGGTGGACGGCCACATTGGGACTGAGACACGGCCCAGACTCCTACGGG
Otu000151	ATGAACGCTGGCGGCGTGCTTAACACATGCAAGTCGAACGGGAATTACTTTATTGAAACTTCGGTCGATTTAATTTAATTCTAGTGGCGGACGGGTGAGTAACGCGTGGGTAACCTGCCTTATACAGGGGGATAACAGTCAGAAATGACTGCTAATACCGCATAAGCGCACAGGACCGCATGGTCCGGTGTGAAAAACTCCGGTGGTATAAGATGGACCCGCGTTGGATTAGCTTGTTGGTGGGGTAACGGCCCACCAAGGCGACGATCCATAGCCGGCCTGAGAGGGTGAACGGCCACATTGGGACTGAGACACGGCCCAGACTCCTACGGG
Otu000152	ATGAACGCTAGCGGCAGGCCTAATACATGCAAGTCGAACGGTAAGCGCCCCTCGGGGCGCGAGAGTGGCGCACGGGTGCGTAACGCGTATGCAACCTGCCCCCGTCAGCGGTATAGCCCGGAGAAATCCGAATTAATACCGCATGGTCCCCATCCCCGGCATCGGGGAAGGGGTAAAGCCGAGGCGGACGGGGATGGGCATGCGTGCCATTAGATAGTTGGCGGGGTAACGGCCCACCAAGTCTGCGATGGCTAGGGGATCTGAGAGGACGGTCCCCCACACTGGTACTGAGACACGGACCAGACTCCTACGGG
Otu000153	ACGAACGCTGGCGGCGTGCCTAACACATGCAAGTCGAACGGAGCCGGCCCCGCAAGGGACTGGCTTAGTGGCGAACGGGTGAGTAACGCGTGAGGAACCTGCCTTTCAGTGGGGGACAACAGTTGGAAACGACTGCTAATACCGCATGACGCTTCTTGGGGGCATCCCTGAGGAGTCAAAGCTTTATGTGCTGAAAGATGGCCTCGCGTCTGATTAGCTAGTTGGCGGGGTAACGGCCCACCAAGGCGACGATCAGTAGCCGGTCTGAGAGGATGAACGGCCACATTGGGACTGAGATACGGCCCAGACTCCTACGGG
Otu000154	ACAAACGCTGGCGGCATGCCTAACACATGCAAGTCGAACGGACGGAGGCAAGGAACTCTTCGGAGGGAATTGCCCGAGTTAGTGGCGGATGGGTGAGTAACGCGTGGGGAACCTACCTCGTAGAGGGGAATAATAGTTGGAAACGACTACTAATACCGCATAATGTACACTTTTCGCATGAAGAGTGTAAGAAAGATGGCCTCTGAGAATGCTATCGCTATGAGATGGACCCGCGTCTGATTAGCTAGTTGGTAAGGTAACGGCTTACCAAGGCAATGATCAGTAGCCGGCCTGAGAGGGTGAACGGCCACATTGGGACTGAGACACGGCCCAAACTCCTACGGG
Otu000155	ACGAACGCTGGCGGCGTGCCTAACACATGCAAGTCGAACGGGGTTGAGTGCTTCGGTATTCAACCTAGTGGCGAACGGGTGAGTAACGCGTGAGGAACCTGCCTTTCAGTGGGGGACAACAGTTGGAAACGACTGCTAATACCGCATGACACTTCTGGGTGGCATCACTTAGAAGTCAAAGCTTTATGTGCTGAAAGATGGCCTCGCGTCTGATTAGCTAGTTGGTGGGGTAACGGCCCACCAAGGCGACGATCAGTAGCCGGTCTGAGAGGATGAACGGCCACATTGGGACTGAGATACGGCCCAGACTCCTACGGG
Otu000156	ACGAACGCTGGCGGCGTGCTTAACACATGCAAGTCGAACGAGAATCTACTGAAAGAGTTTTCGGACAATGGATGTAGAGGAAAGTGGCGGACGGGTGAGTAACGCGTGAGGAACCTGCCTTGAAGAGGGGGACAACAGTTGGAAACGACTGCTAATACCGCATGATGCATAAGAGTCGCATGGCTTTTATGCCAAAGATTTATCGCTTCAAGATGGCCTCGCGTCTGATTAGCTAGTTGGCGGGGTAACGGCCCACCAAGGCGACGATCAGTAGCCGGACTGAGAGGTTGAACGGCCACATTGGGACTGAGATACGGCCCAGACTCCTACGGG
Otu000157	ATGAACGCTGGCGGCATGCCTAAGACATGCAAGTCGAACGAGACGGCCCAATGAAGAATGAGTGCTTGCACGATTTTGGATTTGGATTCCCGTCTAGTGGCGCAAGGGTGAGTAACACGTGGGTAATCTACCTTTGAGTCTGGAATAACAGTTAGAAATGATTGCTAATGCCGGATTATATATAGGTTGGTATTCAACTTATATTAAAAGGAGCCTTTAAAGCTTCGCTTGAAGATGAGCCTGCGGCGTATTAGCTAGTTGGTGAGGTAATGGCTTACCAAGGCAACGATGCGTAGCCGACCTGAGAGGGTGATCGGCCACACTGGGACTGAGACACGGCCCAGACTCCTACGGG
Otu000158	ACGAACGCTGGAGGCGTGCTTAACACATGCAAGTCGAGCGATGAAGCTTCTTCGGAAGTGGATTAGCGGCGGACGGGTGAGTAACACGTGGGTAACCTGCCTTATAGTGAGGAATAGCCTTTCGAAAGGAAGATTAATACCTCATAATATTGTAATTTCGCATGAAATATCAATTAAAGGATTTATTCGCTATAAGATGGACCCGCGGCGCATTAGCTAGTTGGTGAGGTAACGGCCCACCAAGGCGACGATGCGTAGCCGACCTGAGAGGGTGATCGGCCACATTGGGACTGAGACACGGCCCAGACTCCTACGGG
Otu000159	ATGAACGCTGGCGGCGTGCCTAACACATGCAAGTCGAACGAAGCACTGAGAGTTTGAGATTTCGGTCAAGAACTTTCTTTGACTTAGTGGCGGACGGGTGAGTAATGCGTGAGCAACCTGCCTTTCAGAGGGGGACAACAGTTGGAAACGGCTGCTAATACCGCATGATATATTCGGATCGCATGGTCTGGATATCAAAGATTTATCGCTGAAAGATGGGCTCACGTCTGATTAGTTAGTTGGTGAGGTAACGGCTCACCAAGACTGCGATCAGTAGCCGGACTGAGAGGTTGAACGGCCACATTGGGACTGAGATACGGCCCAGACTCCTACGGG
Otu000160	ATGAACGCTGGCGGCGTGCCTAACACATGCAAGTCGAACGAAGCACTGTCGAATGAGGATTCGTCTGAATTTGGCTTTGACTTAGTGGCGGACGGGTGAGTAATGCGTGAGCAACCTGCCTTTCAGAGGGGGACAACAGTTGGAAACGACTGCTAATACCGCATGACATATTGAGATCGCATGGTTTTAATATTAAAGATTTATCGCTGAAAGATGGGCTCACGTCTGATTAGTTAGTTGGTGAGGTAACGGCTCACCAAGACTGCGATCAGTAGCCGGACTGAGAGGTTGAACGGCCACATTGGGACTGAGATACGGCCCAGACTCCTACGGG
Otu000161	ACGAACGCTGGCGGCGTGCCTAACACATGCAAGTCGAACGGAGTTAAGCCCTTCGGGACTTAACTTAGTGGCGAACGGGTGAGTAACGCGTGAGGAACCTGCCTTTCAGTGGGGGACAACAGTTGGAAACGACTGCTAATACCGCATGATACTTTTTGGGGGCATCCCCGGAAAGTCAAAGATTTATTGCTGAAAGATGGCCTCGCGTCTGATTAGCTAGTTGGCGGGGTAACGGCCCACCAAGGCGACGATCAGTAGCCGGTCTGAGAGGATGAACGGCCACATTGGGACTGAGATACGGCCCAGACTCCTACGGG
Otu000162	ATGAACGCTGGCGGCGTGCCTAACACATGCAAGTCGAGCGATTCTCTTCGGAGAAGAGCGGCGGACGGGTGAGTAACGCGTGGGTAACCTGCCTCATACACATGGATAACATACCGAAAGGTATGCTAATACAAGATGATATAAGAGATTCGCATGGATTTCTTATCAAAGCTTTTGCGGTATGAGATGGACCCGCGTCTGATTAGCTAGTTGGTAAGGTAACGGCTTACCAAGGCGACGATCAGTAGCCGACCTGAGAGGGTGATCGGCCACATTGGAACTGAGACACGGTCCAAACTCCTACGGG
Otu000163	ATGAACGCTGGCGGCGTGCCTAACACATGCAAGTCGAACGGAGTTCTTAAGGAATGCGACTTCGGTCAAATGACTTTTGAACTTAGTGGCGGACGGGTGAGTAACGCGTGAGCAACCTGCCTTTCAGAGGGGGATAACATTTGGAAACAGATGCTAATACCGCATAAGATTACAGTACCGCATGATACAGTGATCAAAGGAGCAATCCGCTGAAAGATGGGCTCGCGTCCGATTAGATAGTTGGTGAGGTAACGGCTCACCAAGTCGACGATCGGTAGCCGGACTGAGAGGTTGAACGGCCACATTGGGACTGAGACACGGCCCAGACTCCTACGGG
Otu000164	ACGAACGCTGGCGGCGCGCCTAACACATGCAAGTCGAACGGAGTTAAGAGGAGCTTGCTTTTCTTGACTTAGTGGCGAACGGGTGAGTAACGCGTGAGTAACCTGCCTCAGAGTGGGGGACAACAGTTGGAAACGACTGCTAATACCGCATAAGACCACGGTCTCGCATGGGACTGTGGTAAAAGGATTTATTTGCTTTGAGATGGACTCGCGTCCAATTAGCTGGTTGGTGAGGTAACGGCCCACCAAGGCGACGATTGGTAGCCGGACTGAGAGGTTGAACGGCCACATTGGGACTGAGACACGGCCCAGACTCCTACGGG
Otu000165	ATGAACGCTGGCGGCGCGCCTAACACATGCAAGTCGAACGGCACCCCCCTCCGGGGGGAAGCGAGTGGCGAACGGCTGAGTAACACGTGGAGAACCTGCCCCCTCCTCGGGAATAGCCGCGGGAAACCGCGGGTAATGCCCGACGACCCGGGGACCGCGCATGCGGCCCCCGGCAAAGCCCAGGCGGGAGGGGATGGCTCCGCGGCCCATCAGGTAGACGGCGGGGTGACGGCCCACCGTGCCGACAACGGGTAGCCGGGTTGAGAGACCGACCGGCCAGATTGGGACTGAGACACGGCCCAGACTCCTACGGG
Otu000166	ACGAACGCTGGCGGCGTGCCTAACACATGCAAGTCGAACGGGGTAAAGAGCTTCGGTTTTTTACTTAGTGGCGAACGGGTGAGTAACGCGTGAAGAACCTGCCTTTCAGTGGGGGACAACAGTTGGAAACGACTGCTAATACCGCATGACACTGATGAGGGGCATCCCTTATCAGTCAAAGCTTAATGTGCTGAAAGATGGCTTCGCGTCTGATTAGCTAGATGGCGGGGTAACGGCCCACCATGGCGACGATCAGTAGCCGGTCTGAGAGGATGAACGGCCACATTGGGACTGAGATACGGCCCAGACTCCTACGGG
Otu000167	ATGAACGCTAGCGGCAGGCTTAACACATGCAAGTCGAAGGGCAGCGGGGGAGTGCTTGCACTCCTGCCGGCGACTGGCGCACGGGTGAGTAACACGTATGCAACCTACCTCTGACAGGGGGACAACCTTCCGAAAGGGAGGCTAATCCCGCATATATTCCTTGAGGGCATCCTTGAGGGAGGAAAACTACGGTGGTTGGAGATGGGCATGCGGCGCATTAGCTAGTTGGTGAGGTAACGGCTCACCAAGGCGACGATGCGTAGGGGTTCTGAGAGGAAGGTCCCCCACACTGGTACTGAGACACGGACCAGACTCCTACGGG
Otu000168	ATGAACGCTAGCGACAGGCTTAACACATGCAAGTCGAGGGGCAGCGATAGGTGGCAACACCGAGTCGGCGACCGGCGCACGGGTGAGTAACGCGTATGCAACCTGCCCATCAGCGGGGGATAACCCGTCGAAAGACGGACTAATACCGCATAAAACAGGGGTTCCGCATGGAAATATTTGTTAAAGATTTATTGCTGATGGATGGGCATGCGTTCTATTAGGCAGTTGGCGGGGTAACGGCCCACCAAACCGACGATAGATAGGGGTTCTGAGAGGAAGGTCCCCCACATTGGTACTGAGACACGGACCAAACTCCTACGGG
Otu000169	ATGAACGCTAGCTACAGGCCTAACACATGCAAGTCGAGGGGCAGCGGGAAGGAAGCTTGCTTTCTTCGCCGGCGACCGGCGCACGGGTGCGTAACGCGTATCGAACCTACCCTTTACTCGGGAACAGCCTTGCGAAAGCAAGATTAATGCCCGATGTTCCGCGTTTGCCGCATGGCAAATTCGGCAAAGATTTATTGGTAAAGGATGGCGATGCGTCCCATTAGTTAGTTGGCGGGGTAACGGCCCACCAAGACGACGATGGGTAGGGGTTCTGAGAGGAAGGTCCCCCACATTGGAACTGAGACACGGTCCAAACTCCTACGGG
Otu000170	ACGAACGCTGGCGGCGTGCCTAACACATGCAAGTCGAGCGGGGATGTGGATTAGCTTGCTAAGAAGCATTCTAGCGGCGGACGGGTGAGTAACGCGTGAGCAACCTGCCTCAAACAGGGGGATAACGCATCGAAAGATGTGCTAATACCGCGTAAGACCACAGCTTCACATGGAGCAGGGGTCAAAGGAGCAATCCGGTTTGAGATGGGCTCGCGTCCGATTAGCTAGTTGGTGAGATAACAGCCCACCAAGGCGACGATCGGTAGCCGACCTGAGAGGGTGATCGGCCACATTGGAACTGAGATACGGTCCAGACTCCTACGGG
Otu000171	ATGAACGCTAGCTACAGGCCTAACACATGCAAGTCGAGGGGCATCGGGGACGGAGCTTGCTCCGCCCGCCGGCGACCGGCGAATGGGTGAGTAACGCGTATCCAACCTGCCCCCCGCCCGGGGATAGCCCTTGGAAATGAGGATTAAGACCCGATACGCGGCGCCACCGCATGGCGGCGCCATGAAAGAGGCGAGGGATGGGGATGCGTTGGATTAGCTAGCTGGCAGGGTAACGGCCTACCAGGGCGACGATCCATAGGGGTTCTGAGAGGAAGGTCCCCCACACTGGCACTGAGACACGGGCCAGACTCCTACGGG
Otu000173	ACGAACGCTGGCGGCGTGCTTAACACATGCAAGTCGAGCGATGAAATTCTCTTCGGAGAATGGATTAGCGGCGGACGGGTGAGTAACACGTGGGTAACCTGCCTTATAGTGGGGGATAGCCTTTCGAAAGGAAGATTAATACCGCATAATATTGTAGTTTCGCATGAAACAACAATTAAAGATTTATCGCTATAAGATGGACCCGCGGCGCATTAGCTAGTTGGTGGGGTAACGGCCTACCAAGGCGACGATGCGTAGCCGACCTGAGAGGGTGATCGGCCACATTGGGACTGAGACACGGCCCAGACTCCTACGGG
Otu000174	ACGAACGCTGGCGGCGTGCTTAACACATGCAAGTCGAGCGATGAAGTTTCCTTCGGGAAATGGATTAGCGGCGGACGGGTGAGTAACACGTGGGTAACCTGCCTCATAGAGGGGAATAGCCTTTCGAAAGGAAGATTAATACCGCATAAGATTGTAATGTCGCATGACATAGCAATTAAAGGAGCAATCCGCTATGAGATGGACCCGCGTCGCATTAGCTAGTTGGTGAGGTAACGGCTCACCAAGGCGACGATGCGTAGCCGACCTGAGAGGGTGATCGGCCACATTGGGACTGAGACACGGCCCAGACTCCTACGGG
Otu000175	ATGAACGCTGGCGGCGTGCTTAATACATGCAAGTCGAACGGAGTTAAGGGTTTCGGCCTTTAACTTAGTGGCGAACGGGTGAGTAACGCGTGAATAACCTGACTCAAAGAGGGGGATAACAACGGGAAACTGTTGCTAATACCGCATGAGACCACAACACCGCATGATGAAGGGGTCAAAGATTTATCGCTTTGAGAGGGGTTCGCGTCCCATTAGGTAGTTGGAGGGGTAACGGCCCACCAAGCCAACGATGGGTAGCCGAGCTGAGAGGCTGATCGGCCACACTGGAACTGAGACACGGTCCAGACTCCTACGGG
Otu000176	ACGAACGCTGGCGGCGTGCCTAACACATGCAAGTCGAACGGAGTCGGCCCCGCAAGGGACTGACTTAGTGGCGAACGGGTGAGTAACGCGTGAGCAACCTGCCTTTCAGTGGGGGACAACAGTTGGAAACGACTGCTAATACCGCATAATGTATTGAGATCGCATGATTTTGATACCAAAGATTTATTGCTGAAAGATGGGCTCGCGTCTGATTAGCTAGATGGCGGGGTAACGGCCCACCATGGCGACGATCAGTAGCCGGTCTGAGAGGATGAACGGCCACATTGGGACTGAGATACGGCCCAGACTCCTACGGG
Otu000177	ATGAACGCTGGCGGCATGCCTAAGACATGCAAGTCGAACGAGATGGCCCACAGAATCAGAAGGAAGATAGAGTGCTTGCACGAAGTTAGAATTTTGATGAAGTGGAATTTCCATCTAGTGGCAAACGGGTGAATAACACGTGGGTAACCTACCTCTAAGTTGGGGATAACAGTTGGAAACGACTGATAATACCGAATAAGCTCTACGGAGTAAAGAAGCAATCAAGCTTCGCTAAGAGATGGGCCTGCGGCGTATTAGCTAGTTGGTGGGGTAAGAGCCTACCAAGGCGACGATGCGTAGCCGAACTGAGAGGTTGATCGGCCACACTGGGACTGAGACACGGCCCAGACTCCTACGGG
Otu000178	ATGAACGCTGGCGGCGTGCCTAATACATGCAAGTCGAACGGACTGTAGCAATACAGTTAGTGGCGAACGGGTGAGTAACACATAAATAATCTACCTTTGTGACTGGGATAACGATTGGAAACGAGCGCTAATACCGGATAGGTACAATTGAGGCATCTTGATTGTATTAAAGTTGGGCTACAACACGCAAAGATGAGTTTATGTCGCATTAGTTAGTTGGTGAGGGTAAAGGCCCACCAAGACGATGATGCGTAGCCGATCTGAGAGGATGAACGGCCACATTGGGACTGAGACACGGCCCAGACTCCTACGGG
Otu000179	ATGAACGCTGGCGGCATGCCTAAGACATGCAAGTCGAACGAGATGGCCCAGTGAAGGTTGAGTGCTTGCACGAGACTGAATCTGGATTCCCATCTAGTGGCAGACGGGTGAGTAACACGTGGGTGACCTACCTTTTCGTTGGGGATAACAGTTGGAAACGATTGCTAATACCGAATAAAATGTAAGAGTCAATTTTACATTGAAAGGAGCCTTTAAAGCTTCGCGATTAGATGGGCCTGCGGCGTATTAACTAGTTGGTGAGGTAATGGCTTACCAAGGTGACGATGCGTAGCCGAACTGAGAGGTTGATCGGCCACATTGGGACTGAGACACGGCCCAAACTCCTACGGG
Otu000180	ACGAACGCTGGCGGCGTGCCTAACACATGCAAGTCGAACGGGGTTAGCCCTTCGGGACTAACTTAGTGGCGAACGGGTGAGTAACGCGTGAGGAACCTGCCTTTCAGTGGGGGACAACAGTTGGAAACGACTGCTAATACCGCATAATACTTTTGGGGGACATCCCCTGGAAGTCAAAGCTTTATGTGCTGAAAGATGGCCTCGCGTCTGATTAGCTAGTTGGCGGGGTAACGGCCCACCAAGGCGACGATCAGTAGCCGGTCTGAGAGGATGAACGGCCACATTGGGACTGAGATACGGCCCAGACTCCTACGGG
Otu000181	ATGAACGCTGGCGGCGTGCCTAACACATGCAAGTCGAACGGAACTTCTTTGATAGAATTCTTCGGAAGGAAATTGATTAAGTTTAGTGGCGGACGGGTGAGTAACGCGTGAGTAACCTGCCTTTGAGAGGGGAATAACTTCCCGAAAGGGATGCTAATACCGCATAACGCATAGAAGTCGCATGGCTTTTATGCCAAAGATTTATCGCTCAAAGATGGACTCGCGTCCGATTAGCCAGTTGGCGGGGTAACGGCCCACCAAAGCGACGATCGGTAGCCGGACTGAGAGGTTGAACGGCCACATTGGGACTGAGACACGGCCCAGACTCCTACGGG
Otu000182	ACGAACGCTGGCGGCGTGCCTAACACATGCAAGTCGAGCGATGAAGTTTCCTTCGGGAAACGGATTAGCGGCGGACGGGTGAGTAACACGTGGGTAACCTGCCTCATAGAGGGGAATAGCCTCCCGAAAGGGAGATTAATACCGCATAATATTACAGTTTCGCATGAAACAGTAATTAAAGGAGCAATCCGCTATGAGATGGACCCGCGGCGCATTAGCTAGTTGGTGAGGTAACGGCTCACCAAGGCGACGATGCGTAGCCGACCTGAGAGGGTGATCGGCCACATTGGGACTGAGACACGGCCCAGACTCCTACGGG
Otu000183	ACGAACGCTGGCGGCGTGCTTAACACATGCAAGTCGAGCGATGAAACTTCTTCGGAAGTGGATTAGCGGCGGACGGGTGAGTAACACGTGGGTAACCTGCCTCATAGAGGGGAATAGCCTTTCGAAAGGAAGATTAATACCGCATAAGATTGTAATGTCGCATGACATAGCAATTAAAGGAGCAATCCGCTATGAGATGGACCCGCGTCGCATTAGCTAGTTGGTGAGGTAACGGCTCACCAAGGCGACGATGCGTAGCCGACCTGAGAGGGTGATCGGCCACATTGGGACTGAGACACGGCCCAGACTCCTACGGG
Otu000184	ATGAACGCTGGCGGCGTGCTTAACACATGCAAGTCGAACGGAGAACTATTGACGGAGTTTTCGGACAACAGATATAGTTTCTTAGTGGCGGACGGGTGAGTAACGCGTGAGGAACCTGCCTTGGAGAGGGGAATAACACAGAGAAATTTGTGCTAATACCGCATAATGCAGTTGGGTCGCATGGCTCTGACTGCCAAAGATTTTATCGCTCTGAGATGGCCTCGCGTCTGATTAGGTAGTTGGCGGGGTAACGGCCCACCAAGCCGACGATCAGTAGCCGGACTGAGAGGTTGACCGGCCACATTGGGACTGAGACACGGCCCAGACTCCTACGGG
Otu000185	ATGAACGCTGGCGGCGTGCTTAACACATGCAAGTCGAACGGGAATTACTTTATTGAAACTTCGGTCGATTTAATTTAATTCTAGTGGCGGACGGGTGAGTAACGCGTGGGTAACCTGCCTTATACAGGGGGATAACAGTCAGAAATGACTGCTAATACCGCATAAGCGCACGGAACCGCATGGTTCTGTGTGAAAAACTCCGGTGGTATAAGATGGACCCGCGTTGGATTAGCTTGTTGGTGAGGTAACGGCTCACCAAGGCGACGATCCATAGCCGGCCTGAGAGGGTGAACGGCCACATTGGGACTGAGACACGGCCCAGACTCCTACGGG
Otu000186	ATGAACGCTGGCGGCGTGCTTAACACATGCAAGTCGAACGGACGATGAAGAGCTTGCTTTTCAGAGTTAGTGGCGGACGGGTGAGTAACGCGTGGGTAACCTGCCTCATACAGGGGGATAGCAGCTGGAAACGGCTGATAAAACCGCATAAGCGCACAGCATCGCATGATGCAGTGTGAAAAACTCCGGTGGTATGAGATGGACCCGCGTCTGATTAGCTTGTTGGTGAGGTAACGGCCCACCAAGGCGACGATCAGTAGCCGGCCTGAGAGGGTGACCGGCCACATTGGGACTGAGACACGGCCCAAACTCCTACGGG
Otu000187	ATAAACGCTGGCGGCGTGCCTAATACATGCAAGTCGAACGAGGGAAGGCAAGCTTGCTTGCCGGAACGAGTGGCGAACGGGTGAGTAATACATAAGCAACCTGCCTGTAAGGACCGGGATAATGCCTGGAAACGGGTACTAAAACCGGATAGGCATAGATGGGGCATCCCATTTATGTTAAAGGTGAGAGACACAAACAGATGGGCTTATGGCGCATTAGCCAGTTGGTGAGGTAACGGCCCACCAAAGCGATGATGCGTAGCCGGCCTGAGAGGGTGAACGGCCACATTGGGACTGAGACACGGCCCAGACTCCTACGGG
Otu000188	ATGAACGCTGGCGGCGTGCTTAACACATGCAAGTCGAACGGGAAACTTTTCATTGAAGCTTCGGCAGATTTGGTCTGTTTCTAGTGGCGGACGGGTGAGTAACGCGTGGGTAACCTGCCTTATACAGGGGGATAACAACCAGAAATGGTTGCTAATACCGCATAAGCGCACAGGACCGCATGGTCCGGTGTGAAAAACTCCGGTGGTATAAGATGGACCCGCGTTGGATTAGCTAGTTGGCAGGGTAACGGCCTACCAAGGCGACGATCCATAGCCGGCCTGAGAGGGTGAACGGCCACATTGGGACTGAGACACGGCCCAGACTCCTACGGG
Otu000189	ATGAACGCTGGCGGCGTGCCTAACACATGCAAGTCGAACGAAGCACCTTTTAAGATTCTTCGGATGATTGATCGGTGACTGAGTGGCGGACGGGTGAGTAACGCGTGGGTAACCTGCCCTGTACAGGGGGATAACAGTTGGAAACGGCTGCTAATACCGCATAAGCGCACGAGAGGACATCCTCTTGTGTGAAAAACTCCGGTGGTACAGGATGGGCCCGCGTCTGATTAGCTGGTTGGCAGGGTAACGGCCTACCAAGGCGACGATCAGTAGCCGGTCTGAGAGGATGAACGGCCACATTGGAACTGAGACACGGTCCAAACTCCTACGGG
Otu000190	ACGAACGCTGGCGGCGTGCCTAACACATGCAAGTCGAACGGAGATGTTGATTTCGGTTGACATCTTAGTGGCGCACGGGTGAGTAACACGTGAATAACCTGACCCAAAGAGGGGGATAACATCTGGAAACAGGTGCTAATACCGCATAAGACCACAATGCCGCATGGCGAAGGGGTCAAAGAGGATCGCTTTGGGAGGGGTTCGCGTCCCATTAGGTAGTAGGCGGGGTAAAGGCCCACCTAGCCGACGATGGGTAGCCGAGCTGAGAGGCTGATCGGCCACACTGGAACTGAGACACGGTCCAGACTCCTACGGG
Otu000191	ACGAACGCTGGCGGCGCGCCTAACACATGCAAGTCGCGCGGTTAAAGCCCCCTCGGGGGTGCATAAAGCGGCGAACGGGCGAGTAACGCGTGGGCAACCTGCCCCCCTCCCGGGAATAGCCGGGGGAAACCCCGGGTAAGGCCCGGCGACCCCCAGGTGAGGCATCTTACCTGGGGCATACGAAGGGGAGGGGGATGGGCCCGCGTCCGATTAGCCAGACGGCGGGGTGACGGCCCACCGTGGCGACGATCGGTAGCCGGGCTGAGAGGCCGGACGGCCGCATTGGGACTGAGACACGGCCCAGACTCCTACGGG
Otu000192	ACGAACGCTGGCGGCGTGCCTAACACATGCAAGTCGAACGGAGTTAATGATTTCGGTTATTAACTTAGTGGCGCACGGGTGAGTAACGCGTGAACAACCTGCCCCATAGAGGGGGATAACAACGAGAAATCGTTGCTAATACCGCATAAGACCACACTATCGCATGATAGAGAGGTCAAAGATTTATCGCTATGAGAGGGGTTCGCGTCCCATTAGGTAGTAGGCGGGGTAACGGCCCACCTAGCCGACGATGGGTAGCCGAGCTGAGAGGCTGATCGGCCACACTGGAACTGAGACACGGTCCAGACTCCTACGGG
Otu000193	ATGAACGCTGGCGGCGTGCCTAACACATGCAAGTCGAGCGATTCACTTCGGTGAAGAGCGGCGGACGGGTGAGTAACGCGTGGGTAACCTGCCTCATACACATGGATAACATACCGAAAGGTATGCTAATACAAGATGATATAAGAGATTCGCATGGATTTCTTATCAAAGCTCCGGCGATATGAGATGGACCCGCGTCTGATTAGCTAGTTGGTAAGGTAACGGCTTACCAAGGCGACGATCAGTAGCCGACCTGAGAGGGTGATCGGCCACATTGGAACTGAGACACGGTCCAAACTCCTACGGG
Otu000194	ACGAACGCTGGCGGCGTGCCTAACACATGCAAGTCGAACGGAGATGTTTATTTCGGTAGACATCTTAGTGGCGCACGGGTGAGTAACGCGTGAATAACCTGACCCGAAGAGGGGGATAACACCTGGAAACAAGTGCTAATACCGCATAAGACCACGAACCGGCATCGGAAAGGGGTCAAAGGAGGAATCCGCTTTGGGAGGGGTTCGCGTCCCATTAGGTAGTTGGTGAGGTAACGGCCCACCAAGCCGACGATGGGTAGCCGAGCTGAGAGGCTGATCGGCCACACTGGAACTGAGACACGGTCCAGACTCCTACGGG
Otu000195	ACGAACGCTGGCGGCGTGCTTAACACATGCAAGTCGAACGGAGCGCTAAGGAAGGAGGATTCGTCCAACGGAATTAGCTGCTTAGTGGCGGACTGGTGAGTAACGCGTGAGGAACCTGCCTTTCAGAGGGGGACAACAGTTGGAAACGACTGCTAATACCGCATGACGCATGACCGGGGCATCCCGGACATGCCAAAGATTTATCGCTGAAAGATGGCCTCGCGTCCGATTAGATAGTTGGCGGGGTAACGGCCCACCAAGTCGACGATCGGTAGCCGGACTGAGAGGTTGGCCGGCCACATTGGGACTGAGATACGGCCCAGACTCCTACGGG
Otu000196	ATGAACGCTGGCTACAGGCCTAACACATGCAAGTCGAGGGGCAGCATGGACTTAGCTTGCTAAGTCTGATGGCGACCGGCGCACGGGTGAGTAACGCGTATCCAACCTGCCCATATCCCGGGCATAACCTTGCGAAAGCAAGCCTAATTCCCGATGTGTCCTGTGACGGCATCAGATCAGGATGAAAGATTTTTCGGATATGGATGGGGATGCGTCCGATTAGCTTGACGGCGGGGTGACGGCCCACCGTGGCGACGATCGGTAGGGGTTCTGAGAGGAAGGTCCCCCACATTGGAACTGAGACACGGTCCAAACTCCTACGGG
Otu000197	ACGAACGCTGGCGGCGCGCCTAACACATGCAAGTCGAACGGGGTGCGTTCGAATGAAGTTTTCGGATGGAATTTGGATGTACCTAGTGGCGAACGGGTGAGTAACACGTGAATAACCTGCCCTGGAGTGGGGGACAACAGTTGGAAACGACTGCTAATACCGCATAAGCCCACAGAGCCGCATGGCTCAGGGGGAAAAGGAGCAATTCGCTTCAGGATGGATTCGCGTCCAATTAGCTGGATGGTGAGGTAACGGCCCACCATGGCGACGATTGGTAGCCGGACTGAGAGGTTGATCGGCCACATTGGGACTGAGACACGGCCCAGACTCCTACGGG
Otu000198	ATGAACGCTGGCGGCATGCCTAAGACATGCAAGTCGAACGAAGGGACCCAATGAGATTTATAGAAGTTTGGAGAGCTTGCTCAAAGAATGGAAATAAATCAATTTGGATCATCCCTTAGTGGCAAACGGGTGAGTAACACGTGGGTTACCTGCCTTCAAGATGGGGATAACAGTTGGAAACGATTGCTAATACCGAATGTGATCTACGGATTAAAGAAGCCTTTAAAGCTTCGCTTGAAGATGGGCCTGCGGTGCATTAGCTAGTTGGTGAGGTAACGGCCCACCAAGGCGACGATGCATAGCCGAACTGAGAGGTTAATCGGCCACATTGGGACTGAGACACGGCCCAAACTCCTACGGG
Otu000199	ATGAACGCTGGCGGCGTGCCTAACACATGCAAGTCGAACGATTAAACCGGCTTTTGCCGGAAATAGAGTGGCGAACGGGTGAGTAACACGTGACCAACCTGCCCCCCGCTCCGGGACAACCGCTGGAAACGGCGGCTAATACCGGATGCCCCGGGTCCCCCGCATGGGGTTCCCGGGAAAGCCACGGCGGCGGGGGATGGGGTCGCGGCCCATTAGGTAGACGGCGGGGTGACGGCCCACCGTGCCCGCGATGGGTAGCCGGGCTGAGAGGCCGATCGGCCACATTGGGACTGAGATACGGCCCAGACTCCTACGGG
Otu000200	ACGAACGCTGGCGGCGTGCCTAACACATGCAAGTCGAACGGAGCCGGCCCCGCAAGGGACTGACTTAGTGGCGAACGGGTGAGTAACGCGTGAGCAACCTGCCTTTCAGTGGGGGACAACAGTTGGAAACGACTGCTAATACCGCATAAAGTATTGAGATCGCATGATTTTGATACCAAAGATTTATTGCTGAAAGATGGGCTCGCGTCTGATTAGCTAGATGGCGGGGTAACGGCCCACCATGGCGACGATCAGTAGCCGGTCTGAGAGGATGAACGGCCACATTGGGACTGAGATACGGCCCAGACTCCTACGGG
Otu000201	ACGAACGCTGGCGGCGTGCCTAACACATGCAAGTCGAGCGGGGATGTGGAGGAGCTTGCTCCGAAACATTCTAGCGGCGGACGGGTGAGTAACGCGTGAGCAACCTGCCTCAAACAGGGGGATAACGCATCGAAAGATGTGCTAATACCGCGTAAGACCACAGCATCACATGGTGCAGGGGTCAAAGGAGCAATCCGGTTTGAGATGGGCTCGCGTCCGATTAGCTAGTTGGTGAGACAACAGCCCACCAAGGCGACGATCGGTAGCCGACCTGAGAGGGTGATCGGCCACATTGGAACTGAGAGACGGTCCAGACTCCTACGGG
Otu000202	ACGAACGCTGGCGGCGTGCTTAACACATGCAAGTCGAACGGAGTGCTCATGATAGAGGTTTCGGCCAATTGATTGAGTTACTTAGTGGCGGACTGGTGAGTAACGCGTGAGGAACCTGCCTTTCAGAGGGGGACAACAGTTGGAAACGACTGCTAATACCGCATGACATATATTAAGGGCATCCTTGATATATCAAAGATTTATCGCTGAAAGATGGCCTCGCGTCTGATTAGATAGTTGGTGAGGTAACGGCCCACCAAGTCGACGATCAGTAGCCGGACTGAGAGGTTGACCGGCCACATTGGGACTGAGATACGGCCCAGACTCCTACGGG
Otu000203	ATGAACGCTGGCGGCGTGCCTAACACATGCAAGTCGAACGAAGCACCATGACGGATCCCTCCGGGGTGAAGATGTGGTGACTGAGTGGCGGACGGGTGAGTAACGCGTGGGTAACCTGCCCTGTACAGGGGGATAACAGCTGGAAACGGCTGCTAATACCGCATAAGCGCACAGGAAGACATCTTCCGGTGTGAAAAACTCCGGTGGTACAGGATGGGCCCGCGTCTGATTAGCTTGTTGGCGGGGTAACGGCCCACCAAGGCGACGATCAGTAGCCGGTCTGAGAGGATGAACGGCCACATTGGAACTGAGACACGGTCCAAACTCCTACGGG
Otu000204	ACGAACGCTGGCGGCGTGCCTAATACATGCAAGTCGAGCGAGCTTGCCTAGATGATTTTAGTGCTTGCACTAAATGAAACTAGATACAAGCGAGCGGCGGACGGGTGAGTAACACGTGGGTAACCTGCCCAAGAGACTGGGATAACACCTGGAAACAGATGCTAATACCGGATAACAACACTAGACGCATGTCTAGAGTTTGAAAGATGGTTCTGCTATCACTCTTGGATGGACCTGCGGTGCATTAGCTAGTTGGTAAGGTAACGGCTTACCAAGGCAATGATGCATAGCCGAGTTGAGAGACTGATCGGCCACATTGGGACTGAGACACGGCCCAAACTCCTACGGG
Otu000205	ACGAACGCTGGCGGCGCGTCTTAAGCATGCAAGTCGAACGAATGGCCACCCTCGGGTGGCCGGAAGTGGCGGACGGGTGAGTAACACGTGGGTAATCTGCCCTCCGGTGGGGAATAGCACATGGAAACATGTGATAATACCGCATGATACGGCGCGGCGATGCCGCGTCGGGAAAGCTCCTGCGGGAGCGCCGGGGGATGAGCCTGCGGCCCATTAGCTAGTTGGCGGGGTAAAGGCCCACCAAGGCGACGATGGGTAGCCGGACTGAGAGGTTGAACGGCCACATTGGGATTGAGAACGGCCCAGACTCCTACGGG
Otu000206	ATGAACGCTGGCGGCGTGCATAACACATTCAAGTCGAACGGGGTAGCAATACCCAGTGGCGGACGGGTGAGTAACGCGTGAGCAACCTGCCCTTGTGTGGGGGATACCATCTGGAAACGGATGTTAATACCGCATAATATATACGGATCGCATGGTTTGTATATCAAAGATTTATTGCGCAAGGATGGGCTCGCGTCCGATTAGATAGTTGGCAGGGTAACGGCCTACCAAGTCGACGATCGGTAGCCGGACTGAGAGGTTGAACGGCCACATTGGAACTGAGATACGGTCCAGACTCCTACGGG
Otu000207	ATGAACGCTGGCGGCGTGCCTAACACATGCAAGTCGAACGAAGCACTTTTTTACGATCCCTTCGGGGTGACGAATTTGTGACTGAGTGGCGGACGGGTGAGTAACGCGTGGGAAACCTGCCTTGTACCGGGGGATAGCAGTTGGAAACGACTGATAATACCGCATAAGCGCACAGTATCACATGATACAGTGTGAAAAACTCCGGTGGTACAAGATGGTCCCGCGTCTGATTAGCTTGTTGGCGGGGTAAAGGCCCACCAAGGCGACGATCAGTAGCCGACCTGAGAGGGTGACCGGCCACATTGGGACTGAGACACGGCCCAAACTCCTACGGG
Otu000208	ATGAACGCTGGCGGCGCGCCTAACACATGCAAGTCGAACGGACGATGCCCCTTCGGGGACAAAGTTAGTGGCGGACGGGTGAGTAACGCGTGAGTAACCTGCCCTTATGAGTGGAATAACGTCCGGAAACAGACGCTAATACCGCATGATCCGCAGAATCGGCATCGGTTTTGCGGCAAAGATTTATCGCATAAGGATGGACTCGCGTCCCATTAGATAGTTGGCGGGGCAACGGCCCACCAAGTCAGCGATGGGTAGCCGGACTGAGAGGTTGAACGGTCACATTGGAACTGAGAGACGGTCCAGACTCCTACGGG
Otu000209	ACGAACGCTGGCGGCGTGCTTAACACATGCAAGTCGAACGAGAGGACAAGAGAAGCTTGCTTCTTTTGGAATCGAGTGGCAAACGGGTGAGTAACACGTAAACAACCTGCCTTCAGGATGGGGACAACAGACGGAAACGACTGCTAATACCGAATACGCTTGGGAGACCGCATGATCTTCCAAGGAAAGGGTGGCCTCTACCTGTAAGCTATCGCCTGAAGAGGGGTTTGCGTCTGATTAGGCAGTTGGTGAGGTAACGGCCCACCAAACCTACGATCAGTAGCCGGTCTGAGAGGATGAACGGCCACACTGGAACTGAGACACGGTCCAGACTCCTACGGG
Otu000210	ATAAACGCTGGCGGCATGCCTAAGACATGCAAGTCGAACGAGACGCCCCATTGAGAACGGAAATAAGTTGGAGAGCTTGCTCAAAGATAGAAATAAGTAGGATTTGGATTCTGCGTCTAGTGGCGAACGGGTGAGTAACACGTGGGTTACCTGCCTTCAAGCTGGGGATAACAGTTAGAAATGATTGCTAATACCGAATGTGCTAGAAATAGTAAAGAAGCCTTTAAAGCTTCACTTGAAGATGGGCCTGCGGCGTATTAGATAGTTGGTGGGGTAATTGCCTACCAAGTCAACGATGCGTAGCCGGACTGAGAGGTTGATCGGCCACACTGGGACTGAGACACGGCCCAGACTCCTACGGG
Otu000211	ACGAACGCTGGCGGCGCGCCTAACACATGCAAGTCGAACGGAGCAAAGAGGAGCTTGCTTTTCTTTGCTTAGTGGCGAACGGGTGAGTAACGCGTGAGTAACCTGCCCTGGAGTGGGGGACAACAGTTGGAAACGACTGCTAATACCGCATAAGCCCACGGAGCCGCATGGCTCTGAGGGAAAAGGATTTATTCGCTTCAGGATGGACTCGCGTCCAATTAGCTAGTTGGTGAGGTAACGGCCCACCAAGGCGACGATTGGTAGCCGGACTGAGAGGTTGAACGGCCACATTGGGACTGAGACACGGCCCAGACTCCTACGGG
Otu000212	ACGAACGCTGGCGGCGTGCCTAATACATGCAAGTCGAGCGAGCTGAATTCAAAGATTCCTTCGGGATGATTTGTTGGACGCTAGCGGCGGATGGGTGAGTAACACGTGGGCAATCTGCCCTAAAGACTGGGATACCACTTGGAAACAGGTGCTAATACCGGATAACAACATGAATCGCATGATTCAAGTTTGAAAGGCGGCGTAAGCTGTCACTTTAGGATGAGCCCGCGGCGCATTAGCTAGTTGGTGGGGTAAAGGCCTACCAAGGCAATGATGCGTAGCCGAGTTGAGAGACTGATCGGCCACATTGGGACTGAGACACGGCCCAAACTCCTACGGG
Otu000213	ACGAACGCTGGCGGCGCGTCTTAAGCATGCAAGTCGGACGGCAAGAAGAGAGCTTGCTCTCTTCCTAGAGTGGCGGACTGGTGAGTAACACGTGGGTGACGTACCCTTTAGCTGGGGATAGCCGGTAGAAATACCGGGTAATACCGAATAATCTTGCTTCTTTGAAGTGAAGTAAGGAAAGGAGCTTCGGCTTCACTGAAGGAACGGCCCGCGCACTATTAGCTAGTTGGTGAGGTAACGGCCCACCAAGGCAACGATAGTTATCCGGCCTAAGAGGGTGAACGGACACATTGGGACTGAGATACGGCCCAGACTCCTACGGG
Otu000214	ATGAACGCTGGCGGCATGCCTAAGACATGCAAGTCGAACGAGATGGCCCAGTGAAGGTTGCGTGCTTGCACAAGACTGAATCTGGATTCCCATCTAGTGGCAGACGGGTGAGTAACACGTGGGTGACCTACCTTTTCGTTGGGGATAACAGTTGGAAACGATTGCTAATACCGAATAAGATATAAGAGTCGATTTTATATTGAAAGGAGCCTTTAAAGCTTCGCGATTAGATGGGCCTGCGGCGTATTAACTAGTTGGTGGGGTAATGGCCTACCAAGGTAACGATGCGTAGCCGAACTGAGAGGTTGATCGGCCACACTGGGACTGAGACACGGCCCAGACTCCTACGGG
Otu000215	ATGAACGCTGGCGGCGTGCTTAACACATGCAAGTCGAGCGAAGCACTTTGGAAAGATTCTTCGGATGATTTCCTTTGTGACTGAGCGGCGGACGGGTGAGTAACGCGTGGGTAACCTGCCTCATACAGGGGGATAACAGTTAGAAATGACTGCTAATACCGCATAAGACCACGGTACCGCATGGTACAGTGGTAAAAACTCCGGTGGTATGAGATGGACCCGCGTCTGATTAGGTAGTTGGTGGGGTAACGGCCTACCAAGCCGACGATCAGTAGCCGACCTGAGAGGGTGACCGGCCACATTGGGACTGAGACACGGCCCAGACTCCTACGGG
Otu000216	ACGAACGCTGGCGGCGTGCTTAACACATGCAAGTCGAACGGAGTGCCCATGACAGAGGTTTCGGCCAATAGATTGGGTTACTTAGTGGCGGACTGGTGAGTAACGCGTGAGGAACCTGCCTTTCAGAGGGGGACAACAGCTGGAAACGGCTGCTAATACCGCATGACATATATTAAGGGCATCCTTGATATATCAAAGATTTTATCGCTGAAAGATGGCCTCGCGTCCGATTAGATAGTTGGCGGGGTAACGGCCCACCAAGTCGACGATCGGTAGCCGGACTGAGAGGTTGACCGGCCACATTGGGACTGAGATACGGCCCAGACTCCTACGGG
Otu000217	ACGAACGCTGGCGGCGCGCCTAACACATGCAAGTCGAACGGAGCTGAGAGGAGCTTGCTTTTCTTAGCTTAGTGGCGAACGGGTGAGTAACGCGTGAGTAACCTGCCCTGGAGTGGGGGACAACAGTTGGAAACGACTGCTAATACCGCATAAGCCCACGGCCCGGCATCGGGCTGCGGGAAAAGGATTTATTCGCTCTAGGATGGACTCGCGTCCAATTAGCTAGTTGGTGAGGTAACGGCCCACCAAGGCGACGATTGGTAGCCGGACTGAGAGGTTGAACGGCCACATTGGGACTGAGACACGGCCCAGACTCCTACGGG
Otu000218	ACGAACGCTGGCGGCGTGCTTAATACATGCAAGTCGAACGGAAGCAAGGGCTTCGGCCTTTGCTTTAGTGGCGAACGGGTGAGTAACGCGTGAATAACCTGACTCAAAGAGGGGGATAACAACCGGAAACAGTTGCTAATACCGCATAAGACCACAATGTCGCATGACGAAGGGGTCAAAGATTTATCGCTTTGAGAGGGGTTCGCGTCCCATTAGGTAGTTGGAGGGGTAACGGCCCACCAAGCCAACGATGGGTAGCCGAGCTGAGAGGCTGATCGGCCACACTGGAACTGAGACACGGTCCAGACTCCTACGGG
Otu000219	ACGAACGCTGGCGGCGTGCCTAACACATGCAAGTCGAACGGGGTTGAGTGCTTCGGTATTCAACCTAGTGGCGAACGGGTGAGTAACGCGTGAAGAACCTGCCTTTCAGTGGGGGACAACAGTTGGAAACGACTGCTAATACCGCATGACACTTCTGAGTGGCATCACTTAGAAGTCAAAGCTTTATGTGCTGAAAGATGGCTTCGCGTCTGATTAGCTAGTTGGCGGGGTAACGGCCCACCAAGGCGACGATCAGTAGCCGGTCTGAGAGGATGAACGGCCACATTGGGACTGAGATACGGCCCAGACTCCTACGGG
Otu000220	ATGAACGCTAGCGACAGGCCTAACACATGCAAGTCGAGGGGCAGCGGGGGCGAAGCTTGCTTTGCCTGCCGGCGACCGGCGCACGGGTGAGTAACACGTATGGAACCTGCCCGCCACAGGGGGATAACCGGTAGAAATGCCGACTAATACCCCGTATGCCCACAGGGGCGCATGCCCTGGTGGGGAAACATTTATGGGTGGCGGATGGCCATGCGGCGCATTAGCTGGTTGGCGGGGTAACGGCCCACCAAGGCGACGATGCGTAGGGGTTCTGAGAGGAAGGTCCCCCACATTGGTACTGAGACACGGACCAAACTCCTACGGG
Otu000221	ATGAACGCTGGCGGCGTGCCTAACACATGCAAGTCGAACGAAGCACTTTTTTGGATCCTTCGGGTGAAGATAAAGTGACTGAGTGGCGGACGGGTGAGTAACGCGTGGGTAACCTGCCCTGTACAGGGGGATAACAGCTGGAAACGGCTGCTAATACCGCATAAGCGCACAGGAAGACATCTTCTGGTGTGAAAAACTCCGGTGGTACAGGATGGGCCCGCGTCTGATTAGCTTGTTGGCGGGGTAAGGGCCCACCAAGGCGACGATCAGTAGCCGGTCTGAGAGGATGAACGGCCACATTGGAACTGAGACACGGTCCAAACTCCTACGGG
Otu000222	ATAAACGCTGGCGGCGCACATAAGACATGCAAGTCGAACGGACTTAACTCATTCTTTTAGATTGAGAGCGGTTAGTGGCGGACTGGTGAGTAACACGTAAGCAACCTGCCTATCAGAGGGGAATAACAGTGAGAAATCATTGCTAATACCGCATATGCTAACAGTATCGCATGATACAGTTAGGAAAGGAGCAATCCGCTGATAGATGGGCTTGCGTCTGATTAGCTAGTTGGTGGGGTAACGGCCTACCAAGGCGACGATCAGTAGCCGGACTGAGAGGTTGAACGGCCACATTGGGACTGAGATACGGCCCAGACTCCTACGGG
Otu000223	ACGAACGCTGGCGGCGCGCCTAACACATGCAAGTCGAACGAGCGGAGACCCTTCGGGGTTGAAGTTAGTGGCGGACGGGTGAGTAACACGTGAGGAACCTGCCTTACAGAGTGGGATACCGTTTGGAAACGAACGTTAATACCGCATAACGTATTGAAATCGCATGGTTTTGATACCAAAGATTTATCGCTGTAAGATGGCCTCGCGTCTGATTAGATAGTTGGTGAGGTAACGGCCCACCAAGTCGACGATCAGTAGCCGGACTGAGAGGTTGATCGGCCACATTGGGACTGAGACACGGCCCAGACTCCTACGGG
Otu000224	ATGAACGCTGGCGGCGTGCTTAACACATGCAAGTCGAACGGGAAACATTTTAATGAAGCTTCGGCAGATTTAGCTTGTTTCCAGTGGCGGACGGGTGAGTAACGCGTGGGGAACCTGCCTTATACTGGGGGATAACAGCCAGAAATGGCTGCTAATACCGCATAAGCGCACAGAGGCGCATGCCTCAGTGTGAAAAACTCCGGTGGTATAAGATGGACCCGCGTTGGATTAGCTTGTTGGCGGGGCAACGGCCCACCAAGGCGACGATCCATAGCCGGCCTGAGAGGGTGAACGGCCACATTGGGACTGAGACACGGCCCAGACTCCTACGGG
Otu000225	ATGAACGCTGGCGGCGTGCCTAACACATGCAAGTCGAGCGAGAAGCTTGTGAATGACGCTTCGGTAGATTTCATAAGTGGAAAGCGGCGGACGGGTGAGTAACGCGTAGGCAACCTGCCCTTTGCAGAGGGATAGCCTCGGGAAACCGGGATTAAAACCTCATAACACCGGGATGAGACATCTCGACCCGGTCAAAGATTTATCGGCAGAGGATGGGCCTGCGTCTGATTAGTTAGTTGGTGGGGTAACGGCCTACCAAGGCGACGATCAGTAGCCGACCTGAGAGGGTGATCGGCCACATTGGAACTGAGACACGGTCCAAACTCCTACGGG
Otu000226	ATGAACGCTGGCGGCGTGCCTAACACATGCAAGTCGAGCGGGAAATTCCAGATTGAAACTTCGGTCGATTGAAGGAATGGAGAGCGGCGGACGGGTGAGTAACGCGTAGGCAACCTGCCCTTTGCAGAGGGATAGCCATTGGAAACGATGATTAAAACCTCATAATGCCAATAGTTCACATGGGCAATTGGCCAAAGATTTATCGGCAAAGGATGGGCCTGCGTCTGATTAGCTAGTTGGTGGGGTAACGGCCTACCAAGGCGACGATCAGTAGCCGACCTGAGAGGGTGATCGGCCACATTGGAACTGAGACACGGTCCAAACTCCTACGGG
Otu000227	ACGAACGCTGGCGGCGTGCTTAACACATGCAAGTCGAACGAGAATCTGTGGATCGAGGATTCGTCCAAGTGAAGCAGAGGACAGTGGCGGACGGGTGAGTAACGCGTGAGGAACCTGCCTTTCAGAGGGGGACAACAGTTGGAAACGACTGCTAATACCGCATGATACATTTGGGTGGCATCATCTGAATGTCAAAGATTTATCGCTGAAAGATGGCCTCGCGTCTGATTAGCTGGTTGGTGAGGTAACGGCCCACCAAGGCGACGATCAGTAGCCGGACTGAGAGGTTGACCGGCCACATTGGGACTGAGATACGGCCCAGACTCCTACGGG
Otu000228	ACGAACGCTGGCGGCGTGCCTAACACATGCAAGTCGAGCGGGGATGAGGAGGAGCTTGCTCCGAGACATTCCAGCGGCGGACGGGTGAGTAACGCGTGAGCAACCTGCCTCAAACAGGGGGATAACGCATCGAAAGATGTGCTAATACCGCGTAAGACCACGGTGTCACATGACACAGGGGTCAAAGGAGCAATCCGGTTTGAGATGGGCTCGCGTCCGATTAGCTAGTTGGTGAGATAACAGCCCACCAAGGCGACGATCGGTAGCCGACCTGAGAGGGTGATCGGCCACATTGGAACTGAGAAACGGTCCAGACTCCTACGGG
Otu000229	ATGAACGCTGGCGGCGTGCCTAACACATGCAAGTCGAGCGGGAAATTCCTGATTGAAACTTCGGTCGAAAGAGGGAATGGAGAGCGGCGGACGGGTGAGTAACGCGTAGGCAACCTGCCCTTTGCAGAGGGATAGCCATTGGAAACGATGATTAAAACCTCATAATGCCATATGTTCACATGGACGAATGGCCAAAGATTTATCGGCAAAGGATGGGCCTGCGTCTGATTAGCTGGTTGGTGGGGTAACGGCCTACCAAGGCGACGATCAGTAGCCGACCTGAGAGGGTGATCGGCCACATTGGAACTGAGACACGGTCCAAACTCCTACGGG
Otu000230	ATGAACGCTGGCGGCGTGCTTAACACATGCAAGTCGAACGGGAAACCTTTTATTGAAGCTTCGGCAGATTTAGATTGTTTCTAGTGGCGGACGGGTGAGTAACGCGTGGGTAACCTGCCTTATACAGGGGGATAACAGTCAGAAATGACTGCTAATACCGCATAAGCGCACAGAGCTGCATGGCTCGGTGTGAAAAACTCCGGTGGTATAAGATGGACCCGCGTTGGATTAGCTGGTTGGTGAGGTAACGGCCCACCAAGGCGACGATCCATAGCCGGCCTGAGAGGGTGAACGGCCACATTGGGACTGAGACACGGCCCAGACTCCTACGGG
Otu000231	ATGAACGCTGGCGGCGTGCCTAACACATGCAAGTCGAGCGAGAAGCCTTAAGAAGAAGCTTCGGTGGAAACTTAAGGCGGAAAGCGGCGGACGGGTGAGTAACGCGTAGGCAACCTGCCCCTAGCAGAGGGATAGCCTCGGGAAACCGTGATTAAAACCTCATAAAGCCGAGACAGCACATGCTGAAGCGGCCAAAGATTTATCGGCAAGGGATGGGCCTGCGTCTGATTAGCTAGTAGGTGGGGTAACGGCCCACCTAGGCGACGATCAGTAGCCGACCTGAGAGGGTGATCGGCCACATTGGAACTGAGACACGGTCCAAACTCCTACGGG
Otu000232	ACGAACGCTGGCGGCGTGCCTAACACATGCAAGTCGAGCGAGTGAATCTCCTTCGGGAGAGGAGCTAGCGGCGGACGGGTGAGTAACACGTGGGCAACCTGCCTCATAGAGGGGAATAGCCTCCCGAAAGGGAGATTAATACCGCATAAGATTGTAGTTTCGCATGAAGTAGCAATTAAAGGAGCAATCCGCTATGAGATGGGCCCGCGGCGCATTAGCTAGTTGGTGAGGTAACGGCTCACCAAGGCGACGATGCGTAGCCGACCTGAGAGGGTGATCGGCCACATTGGGACTGAGACACGGCCCAGACTCCTACGGG
Otu000233	ATGAACGCCGGCGGTGTGCCTAATACATGCAAGTCGAGCGCACTGGCCCAACTGATATGACGTGCTTGCACTGATTTGACGATGGATCACCAGTGAGCGGCGGACGGGTGAGTAACACGTGGGCAACCTGCCCTAAAGCGGGGGATAACATTTGGAAACAGGTGCTAATACCGCATAACTCCAAAAACCACATGGTTTTTGGATAAAAGATGGTTTCGGCTATCACTTTGGGATGGGCCCGCGGTGCATTAGCTAGTTGGTAAGGTAACGGCTTACCAAGGCAATGATGCATAGCCGAGTTGAGAGACTGATCGGCCACAATGGAACTGAGACACGGTCCATACTCCTACGGG
Otu000234	ACGAACGCTGGCGGCGCGCCTAACACATGCAAGTCGAACGGAGTTAAGAGGAGCTTGCTTTTCTTGACTTAGTGGCGAACGGGTGAGTAACGCGTGAGTAACCTGCCTCAGAGTGGGGGACAACAGTTGGAAACGACTGCTAATACCGCATAAGACCACGGGGTCGCATGGCCCTGAGGTAAAAGGATTTATTCGCTTTGAGATGGACTCGCGTCCAATTAGCTGGTTGGTGAGGTAACGGCCCACCAAGGCGACGATTGGTAGCCGGACTGAGAGGTTGAACGGCCACATTGGGACTGAGACACGGCCCAGACTCCTACGGG
Otu000235	ATGAACGCTAGCTACAGGCTTAACACATGCAAGTCGAGGGGCAGCATGTCGGTTGCTTGCAACCGATGATGGCGACCGGCGCACGGGTGAGTAACGCGTATCCAACCTACCCTTGTCCATCGGATAACCCGTCGAAAGGCGGCCTAACACGATATGCGGTTCTCAGCAGGCATCTAACGAGAACGAAATGTGAAGGAGAAGGATGGGGATGCGTCTGATTAGCTTGTTGGCGGGGTAACGGCCCACCAAGGCGACGATCAGTAGGGGTTCTGAGAGGAAGGTCCCCCACATTGGAACTGAGACACGGTCCAAACTCCTACGGG
Otu000236	ACGAACGCTGGCGGCGTGCTTAACACATGCAAGTCGAACGGAGAACTTTCTTCGGAATGTTCTTAGTGGCGAACGGGTGAGTAACGCGTAGGCAACCTGCCCTCTGGTTGGGGACAACATTCCGAAAGGGATGCTAATACCGAATGAGATCCTCTTTCCGCATGGAGAGAGGATGAAAGATGGCCTCTACTTGTAAGCTATCGCCAGAAGATGGGCCTGCGTCTGATTAGCTAGTAGGTGAGGTAACGGCTCACCTAGGCGATGATCAGTAGCCGGTCTGAGAGGATGAACGGCCACATTGGGACTGAGACACGGCCCAAACTCCTACGGG
Otu000237	ACGAACGCTGGCGGCGTGCCTAACACATGCAAGTCGAGCGAATGAAGTTCCTTCGGGAACGGATTTAGCGGCGGACGGGTGAGTAACACGTGGGCAACCTGCCTCATAGAGGGGAATAGCCTTCCGAAAGGGAGATTAATACCGCATAAGATTGTAGTACCGCATGGTACAGCAATTAAAGGAGCAATCCGCTATGAGATGGGCCCGCGGCGCATTAGCTAGTTGGTGAGGTAACGGCTCACCAAGGCGACGATGCGTAGCCGACCTGAGAGGGTGATCGGCCACATTGGAACTGAGACACGGTCCAAACTCCTACGGG
Otu000238	ACGAACGCTGGCGGCGTGCTTAACACATGCAAGTCGAGCGATGAAGCTTCTTCGGAAGTGGATTAGCGGCGGACGGGTGAGTAACACGTGGGTAACCTACCTTATAGTGGGGAATAGCCTTTCGAAAGGAAGATTAATACCGCATAAGATTGTAGTTTCGCATGAAATAGCAATTAAAGGAGCAATTCGCTATAAGATGGACCCGCGGCGCATTAGCTAGTTGGTGAGGTAACGGCTCACCAAGGCGACGATGCGTAGCCGACCTGAGAGGGTGATCGGCCACATTGGGACTGAGACACGGCCCAGACTCCTACGGG
Otu000239	ATGAACGCTGGCGGCGTGCTTAACACATGCAAGTCGAACGGACTTTTCATGAAACCTAGTGATTGAAAAGTTAGTGGCGGACGGGTGAGTAACGCGTGGGTAACCTGCCTCACACTGGGGGATAACACTTAGAAATAGGTGCTAATACCGCATAAGCGCACGAAAGCGCATGCTTTTGTGTGAAAAACTCCGGTGGTGTGAGATGGACCCGCGTCTGATTAGCTGGTTGGCGGGGTAACGGCCCACCAAGGCGACGATCAGTAGCCGGCCTGAGAGGGTGAACGGCCACATTGGGACTGAGACACGGCCCAAACTCCTACGGG
Otu000240	ACGAACGCTGGCGGCGCGCCTAACACATGCAAGTCGCGCGGTTAAAGCCCCCTCGGGGGTGCATAAAGCGGCGAACGGGCGAGTAACGCGTGGGCAACCTGCCCCCCTCCCGGGAATAGCCGGGGGAAACCCCGGGTAAGGCCCGGCGACCCCTCGGAAGGGCATCCTTCCGAGGGCATACGGAGGGGAGGGGGATGGGCCCGCGTCCGATTAGCCAGACGGCGGGGTGACGGCCCACCGTGGCGACGATCGGTAGCCGGGCTGAGAGGCCGGACGGCCGCATTGGGACTGAGACACGGCCCAGACTCCTACGGG
Otu000241	ATGAACGCTGGCGGCGTGCCTAACACATGCAAGTCGAGCGAGTGAATCTCCTTCGGGAGAGAAGCTAGCGGCGGACGGGTGAGTAACACGTGGGCAACCTGCCTCATAGAGGGGAATAGCCTCCCGAAAGGGAGATTAATACCGCATAAGATTGTAGTTTCGCATGAAGTAGCAATTAAAGGAGCAATCCGCTATGAGATGGGCCCGCGGCGCATTAGCTAGTTGGTGAGGTAACGGCTCACCAAGGCGACGATGCGTAGCCGACCTGAGAGGGTGATCGGCCACATTGGGACTGAGACACGGCCCAGACTCCTACGGG
Otu000242	ACGAACGCTGGCGGCGTGCCTAACACATGCAAGTCGAACGGGGTTGAGTGCTTCGGTATTCAACTTAGTGGCGAACGGGTGAGTAACGCGTGAAGAACCTGCCTTTCAGTGGGGGACAACAGTTGGAAACGACTGCTAATACCGCATGACACTTTTTGGGGGCATCCCTGAGAAGTCAAAGCTTTATGTGCTGAAAGATGGCTTCGCGTCTGATTAGCTAGATGGCGGGGTAACGGCCCACCATGGCGACGATCAGTAGCCGGTCTGAGAGGATGAACGGCCACATTGGGACTGAGATACGGCCCAGACTCCTACGGG
Otu000243	ATGAACGCTGGCGGCGTGCCTAACACATGCAAGTCGAGCGAGAAGCTCATCACAGATGCTTCGGTTGAAGTGATGAGTGGAAAGCGGCGGACGGGTGAGTAACGCGTAGGCAACCTGCCCTTTGCAGAGGGATAGCCTCGGGAAACCGGGATTAAAACCTCATGACACCTCTTAAAGACATCTTTGAGAGGTCAAAGATTTATCGGCAAAGGATGGGCCTGCGTCTGATTAGCTAGTTGGTGGGGTAACGGCCTACCAAGGCGACGATCAGTAGCCGACCTGAGAGGGTGATCGGCCACATTGGAACTGAGACACGGTCCAAACTCCTACGGG
Otu000244	ATGAACGCTAGCTACAGGCTTAACACATGCAAGTCGAGGGGCAGCGGGGAGGATGCTTGCATTCTCCGCCGGCGACCGGCGCACGGGTGAGTAACGCGTATCGAACCTGCCTCATACCCGGGGACAGCCTTGCGAAAGTAAGATTAATACCCGGTGTTTTCGCGGTGCCGCATGACGCTGCGAACAAAGGATTTCCGGTATGAGATGGCGATGCGTCCCATTAGCTTGTTGGCGGGGTAACGGCCCACCAAGGCACCGATGGGTAGGGGTTCTGAGAGGAAGGTCCCCCACACTGGAACTGAGACACGGTCCAGACTCCTACGGG
Otu000245	ACGAACGCTGGCGGCACGCCTAACACATGCAAGTCGAACGGACGAGAGGAAGCTTGCTTCCTCAAGTTAGTGGCGGACGGGTGAGTAACACGTGAGCAACCTGCCTCTGAGAGGGGGATAGCTTCTGGAAACGGATGGTAATACCCCATAATATACATTTACCGCATGATAGATGTATCAAATGAAATTCGCTCAGAGATGGGCTCGCGTCTGATTAGATAGTTGGTGAGGTAACGGCTCACCAAGTCGACGATCAGTAGCCGGACTGAGAGGTTGAACGGCCACATTGGGACTGAGACACGGCCCAGACTCCTACGGG
Otu000246	ATAAACGCTGGCGGCGTGCCTAATACATGCAAGTCGAACGGACAGGTAGCAATACCTGTTAGTGGCGAACGGGTGAGTAACACGTTGGGAACCTACCCTTATGACCGGAATACCCAAAGGAAACTTTGGCTAATGCCGGATACGTGGGGAAGACACAAGTCTTCTTCATAAAAGGCAGCTTCAAAGCTGCGCAAAAGGATGGACCTGCGGCGCATTAGTTAGTTGGTGAGATAATAGCCCACCAAGACGAGGATGCGTAGCCGACCTGAGAGGGTGATCGGCCACACTGGAACTGAGACACGGTCCAGACTCCTACGGG
Otu000247	ACGAACGCTGGCGGCGTGCCTAACACATGCAAGTCGAGCGAGTGGAGTTCTTTGGAACAAAGCTAGCGGCGGACGGGTGAGTAACACGTGGGCAACCTGCCTCATAGAGGGGAATAGCCTCCCGAAAGGGAGATTAATACCGCATAAGATTGTAGCTTCGCATGAAGTAGCAATTAAAGGAGTAATCCGCTATGAGATGGGCCCGCGGCGCATTAGCTAGTTGGTGGGGTAACGGCTCACCAAGGCGACGATGCGTAGCCGACCTGAGAGGGTGATCGGCCACATTGGGACTGAGACACGGCCCAGACTCCTACGGG
Otu000248	ATGAACGCTGGCGGCGTGCTTAACACATGCAAGTCGAACGAAGCACTTTACTACGATTTCTTCGGAATGACGGTTTTGTGACTGAGTGGCGGACGGGTGAGTAACGCGTGGATAACCTGCCTCATACAGGGGGATAACAGCCGGAAACGGCTGCTAATACCGCATAAGCGCACGGTACCGCATGGTACAGTGTGAAAAACTCCGGTGGTATGGGATGGATCCGCGTCTGATTAGCCAGTTGGCGGGGTAACGGCCCACCAAAGCGACGATCAGTAGCCGACCTGAGAGGGTGACCGGCCACATTGGGACTGAGACACGGCCCAAACTCCTACGGG
Otu000249	ACGAACGCTGGCGGCGCGCCTAACACATGCAAGTCGAACGGAGCTGAGAGGAGCTTGCTTTTCTTAGCTTAGTGGCGAACGGGTGAGTAACGCGTGAGTAACCTGCCCTGGAGTGGGGGACAACAGTTGGAAACGACTGCTAATACCGCATAAGCCCACGGCCCGGCATCGGGCTGCGGGAAAAGGATTTATTCGCTTCAGGATGGACTCGCGTCCAATTAGCTAGTTGGTGAGGTAACGGCCCACCAAGGCGACGATTGGTAGCCGGACTGAGAGGTTGAACGGCCACATTGGGACTGAGACACGGCCCAGACTCCTACGGG
Otu000250	ATGAACGCTGGCGGCGTGCCTAACACATGCAAGTCGAGCGATTTACTTCGGTAAAGAGCGGCGGACGGGTGAGTAACGCGTGGGTAACCTGCCCTGTACACACGGATAACATACCGAAAGGTATGCTAATACGAGATAATATGCTTTTATCGCATGGTAGAAGTATCAAAGCTTTTGCGGTACAGGATGGACCCGCGTCTGATTAGCTAGTTGGTAAGGTAACGGCTTACCAAGGCGACGATCAGTAGCCGACCTGAGAGGGTGATCGGCCACATTGGAACTGAGACACGGTCCAAACTCCTACGGG
Otu000251	ACGAACGCTGGCGGCGTGCTTAACACATGCAAGTCGAACGGAGTGCCCATGACAGAGGTTTCGGCCAATAGATTGGGTTACTTAGTGGCGGACTGGTGAGTAACGCGTGAGGAACCTGCCTTTCAGAGGGGGACAACAGCTGGAAACGGCTGCTAATACCGCATGATGCATCGAGGGGGCATCCCTTTGATGCCAAAGATTTTATCGCTGAAAGATGGCCTCGCGTCCGATTAGATAGTTGGCGGGGTAACGGCCCACCAAGTCGACGATCGGTAGCCGGACTGAGAGGTTGACCGGCCACATTGGGACTGAGATACGGCCCAGACTCCTACGGG
Otu000252	ACGAACGCTGGCGGCGTGCTTAACACATGCAAGTCGAGCGATGAAGCTTCTTCGGAAGTGGATTAGCGGCGGACGGGTGAGTAACACGTGGGTAACCTGCCTCATAGAGGGGAATAGCCTTCCGAAAGGAAGATTAATACCGCATAAGATTGTAATGCCGCATGGCATAGCAATTAAAGGAGCAATCCGCTATGAGATGGACCCGCGTCGCATTAGCTAGTTGGTGAGGTAACGGCTCACCAAGGCGACGATGCGTAGCCGACCTGAGAGGGTGATCGGCCACATTGGGACTGAGACACGGCCCAGACTCCTACGGG
Otu000253	ACGAACGCTGGCGGCGTGCCTAACACATGCAAGTCGAGCGGGGATTGTGGAGAGCTTGCTCAAAGCAATTCTAGCGGCGGACGGGTGAGTAACGCGTGAGCAACCTGCCTTTCACAGGGGGATAACGCATCGAAAGATGTGCTAATACCGCGTAAGACCACGGTGTCGCATGACACAGGGGTCAAAGGAGCAATCCGGTGAGAGATGGGCTCGCGTCCGATTAGCTAGTTGGTGAGATAACAGCCCACCAAGGCGACGATCGGTAGCCGACCTGAGAGGGTGATCGGCCACATTGGAACTGAGAGACGGTCCAGACTCCTACGGG
Otu000254	ATTAACGCTGGCGGCGTGCCTAATACATGCAAGTCGAATGGTAGCAATACCATGGCGAACGGGTGAGTAACACGTAGGTAACCTGCCTCTAAGACGAGGATAACCGTTGGAAACGACGGATAAGACTGGATAGGACAACACAAATCGCATGATAAGTTGTTTAAAGAAGCGATTCACTTAGAGAGGGGCCTGCGGCGCATTAGCTAGTTGGTGAGGTAAAGGCTCACCAAGGCGATGATGCGTAGCCGGACTGAGAGGTTGAACGGCCACAATGGGACTGAGAACGGCCCATACTCCTACGGG
Otu000255	ATGAACGCTGGCGGCGTGCCTAATACATGCAAGTCGGACGGAGCGCTTCGGCGCTCAGTGGCGAACGGGTGAGTAGCACATGGGCAACCTGCCCTTCAGAGGGGGACAACAGCTGGAAACGGCTGCTAAGACCGCATAGGCAGGGAGGGGACATCCCCTTCCTGTTAAACGTCCATACAGGGACGGCTGAAGGATGGGCCTGTGGCGCATTAGCTGGTTGGCGGGGCAACGGCCCACCAAGGCGACGATGCGTAGCCGGCCTGAGAGGGCGGACGGCCACACTGGGACTGAGACACGGCCCAGACTCCTACGGG
Otu000256	ATGAACGCTGGCGGCGTGCTTAACACATGCAAGTCGAACGAAGCACTTTGGACAGATTCTTCGGATGAAGTTTTTGGTGACTGAGTGGCGGACGGGTGAGTAACGCGTGGGTAACCTGCCTCATACAGGGGGATAACAGTTAGAAATGGCTGCTAATACCGCATAAGCGCACGGTACTGCATGGTACAGTGTGAAAAACTCCGGTGGTATGAGATGGACCCGCGTTGGATTAGCTAGTTGGCAGGGTAACGGCCTACCAAGGCGACGATCCATAGCCGGCCTGAGAGGGTGGACGGCCACATTGGGACTGAGACACGGCCCAGACTCCTACGGG
Otu000257	ATGAACGCTGGCGGCGTGCCTAACACATGCAAGTCGAACGATGAAACCGCCCTCGGGCGGACATGAAGTGGCGAACGGGTGAGTAACACGTGACCGACCTGCCCCCCGCCCAGGGACAGCCCCCCGAAAGGGGGATTAATACCTGGTACTCCGGAAGCGGCGCATGCCGTCTCCGGGAAAGCTCTCGCGGCGGGGGATGGGGTCGCGGCCCATCAGGTAGACGGCGGGGCAGAGGCCCACCGTGCCGACGACGGGTAGCCGGGTTGAGAGACCGACCGGCCACATTGGGACTGAGATACGGCCCAGACTCCTACGGG
Otu000258	ATTAACGCTAGCGGTATGCCTAATACATGCAAGTCGAGCGGAAGTAGTAATACTTTAGCGGCGAACGGGTGAGTAATACATATCTAATCTACCCTTTAGAGAGGAACAACATGTCGAAAGATGTGCTAATACCTCATAGGAAACAAGATCGCATGAATTTGTTTTTAAAGTTCCGTTTGGAACGCTTTAGGATGAGGGTGTGGTTTATCAGTTAGTTGGTGAGGTAATGGCCCACCAAGACAATGACGAATAGCTATGCTGAGAGGTAGAATAGCCACAAGGGGACTGAGACACGGCCCAGACTCCTACGGG
Otu000259	ACGAACGCTGGCGGCGTGCTTAACACATGCAAGTCGAACGAGGATGACGACTTCGGTTGTCATTCGAGTGGCGGACGGGTGAGTAACGCGTGAGCAATCTGTCCCACAGAGGGGGATAACAACTGGAAACAGTTGCTAATACCGCATAAGACCACACTGTCGCATGACAGAGAGGTCAAAGGAGCAATCCGCTGTGGGGTGAGCTCGCGTCCGATTAGTTCGTTGGTGAGGTAACGGCCCACCAAGACAGCGATCGGTAGCCGACCTGAGAGGGTGATCGGCCACATTGGGACTGAGACACGGCCCAGACTCCTACGGG
Otu000260	ATGAACGCTGGCGGCGTGCCTAACACATGCAAGTCGAGCGGGAAATTCCTGATTGAAACTTCGGTCGATTGAAGGAATGGAGAGCGGCGGACGGGTGAGTAACGCGTAGGCAACCTGCCCTTTGCAGAGGGATAGCCATTGGAAACGATGATTAAAACCTCATAATGCCAAGAGTTCACATGGACATTTGGCCAAAGATTTATCGGCAAAGGATGGGCCTGCGTCTGATTAGCTAGTTGGTGGGGTAACGGCCTACCAAGGCAACGATCAGTAGCCGACCTGAGAGGGTGATCGGCCACATTGGAACTGAGACACGGTCCAAACTCCTACGGG
Otu000261	ATGAACGCTAGCGGCAGGCTTAACACATGCAAGTCGAGGGGCAGCGCGGAGTAGCAATACTCTGGCGGCGACCGGCGGAAGGGTGCGTAACGCGTGAGCAACTTGCCCGTATCCGGGAGATAATCATTGGAAACGATGTCTAATATCCCATAACAACAGTTTCCGCATGGAGACTGTTTGAAAGACTCGTCAGATACGGATAGGCTCGCGTGACATTAGCTAGTTGGAGTGGTAACGGCACACCAAGGCGACGATGTCTAGGGGTTCTGAGAGGAAGGTCCCCCACACTGGAACTGAGACACGGTCCAGACTCCTACGGG
Otu000262	ATGAACGCTGGCGGCGTGCCTAACACATGCAAGTCGAGCGAGTGGAGTTCTTCGGAACAAAGCTAGCGGCGGACGGGTGAGTAACACGTGGGCAACCTGCCTTATAGAGGGGAATAGCCTCCCGAAAGGGAGATTAATACCGCATAAGATTGTAGCTTCGCATGAAGTAGCAATTAAAGGAGTAATCCGCTATGAGATGGGCCCGCGGCGCATTAGCTAGTTGGTGAGGTAACGGCTCACCAAGGCGACGATGCGTAGCCGACCTGAGAGGGTGATCGGCCACATTGGGACTGAGACACGGCCCAGACTCCTACGGG
Otu000263	ACGAACGCTGGCGGCGTGCCTAACACATGCAAGTCGAACGGGGCAGAGAGCTTCGGTTTTCTGCTTAGTGGCGAACGGGTGAGTAACGCGTGAGGAACCTGCCTTTCAGTGGGGGACAACAGTTGGAAACGACTGCTAATACCGCATAACGTCATTTGTCGGCATCGATAAGTGACCAAAGCTTAATGTGCTGAAAGATGGCCTCGCGTCTGATTAGATAGTTGGTGGGGTAACGGCCTACCAAGTCGACGATCAGTAGCCGGTCTGAGAGGATGAACGGCCACATTGGGACTGAGATACGGCCCAGACTCCTACGGG
Otu000264	ATGAACGCTAGCGACAGGCTTAACACATGCAAGTCGAGGGGCAGCGGGGGCGAAAGCTTGCTTTCGCCTGCCGGCGACCGGCGCACGGGTGAGTAACACGTATGCAACCTGCCCGCAGCAGGGGGATAAGCCGGAGAAATCCGGTCTAATACCGCGTAACACCCTGAGGGGACATCCTCTTGGGGTCAAAGGAGCAATCCGGCTGCGGATGGGCATGCGTCGCATTAGGCAGTTGGCGGGGTAACGGCCCACCAAACCGACGATGCGTAGGGGTTCTGAGAGGAAGGTCCCCCACACTGGTACTGAGACACGGACCAGACTCCTACGGG
Otu000265	ATGAACGCTGGCGGCGTGCTTAACACATGCAAGTCGAACGGGAAATATTTCATTGAGACTTCGGTGGATTTGATCTATTTCTAGTGGCGGACGGGTGAGTAACGCGTGGGTAACCTGCCTTATACAGGGGGATAACAGTCAGAAATGACTGCTAATACCGCATAAGCGCACAGGACCGCATGGTCCGGTGTGAAAAACTCCGGTGGTATAAGATGGACCCGCGTTGGATTAGCTTGTTGGTGGGGTAACGGCCCACCAAGGCGACGATCCATAGCCGGCCTGAGAGGGTGAACGGCCACATTGGGACTGAGACACGGCCCAGACTCCTACGGG
Otu000266	ATGAACGCTGGCGGCGTGCCTAACACATGCAAGTCGAGCGAGAAGCTTGTGAATGACGCTTCGGTAGATTTCATAAGTGGGAAGCGGCGGACGGGTGAGTAACGCGTAGGCAACCTGCCCTTTGCAGAGGGATAGCCTCGGGAAACCGGGATTAAAACCTCATAACACCGGGATGAGACATCTCGACCCGGTCAAAGATTTATCGGCAGAGGATGGGCCTGCGTCTGATTAGTTAGTTGGTGGGGTAACGGCCTACCAAGGCGACGATCAGTAGCCGACCTGAGAGGGTGATCGGCCACATTGGAACTGAGACACGGTCCAAACTCCTACGGG
Otu000267	ACGAACGCTGGCGGCGTGCCTAACACATGCAAGTCGAACGAAGCTGTATGGAATGAGACTTCGGTCAAAGGAAGTATAGACTTAGTGGCGGACGGGTGAGTAACGCGTGAGCAACCTGCCTTTCAGAGGGGGATAACAGTTGGAAACGACTGCTAATACCGCATAACATATATTTAAGGCATCTTAGATATATCAAAGCTGAGGCGCTGAAAGATGGGCTCGCGTCCGATTAGATAGTTGGTGAGGTAACGGCTCACCAAGTCGACGATCGGTAGCCGGACTGAGAGGTTGAACGGCCACATTGGGACTGAGACACGGCCCAGACTCCTACGGG
Otu000268	TTGAACGCTGGCGGCGTGCTTAACACATGCAAGTCGAACGCGAAAGTGGCTTCGGCCGCGAGTAGAGTGGCGCACGGGTGAGTAACGCGTGGATAATCTGCCTCTGCAATCGGAATAACGACTGGAAACGGTCGCTAATACCGGATACGCTTAAGTTTTACCTCTTAAGGAAAGATGACCTCTATTTATAAGTTATCGTGCAGAGATGAGTCCGCGTCCCATTAGCTTGTTGGCGGGGTAACGGCCCACCAAGGCGACGATGGGTAGCCGATTTAAGAGGATGATCGGCCACATTGGAACTGAAACACGGTCCAAACTCCTACGGG
Otu000269	ATGAACGCTGGCGGCGTGCCTAACACATGCAAGTCGAACGGACTTACATTGAAGCCTAGCGATATGTAAGTTAGTGGCGGACGGGTGAGTAACGCGTGGGTAACCTGCCTTGTACTGGGGGACAACAGTTGGAAACGACTGCTAATACCGCATAAGCGCACAGCTTCGCATGAAGCAGTGTGAAAAACTCCGGTGGTACAAGATGGACCCGCGTCTGATTAGCTGGTTGGTGAGGTAACGGCCCACCAAGGCGACGATCAGTAGCCGGCCTGAGAGGGTGAACGGCCACATTGGGACTGAGACACGGCCCAAACTCCTACGGG
Otu000270	ACGAACGCTGGCGGCGTGCCTAACACATGCAAGTCGAGCGAATGAAGTTCCTTCGGGAGTGGATTTAGCGGCGGACGGGTGAGTAACACGTGGGCAACCTGCCTCATAGAGGGGAATAGCCTTCCGAAAGGGAGATTAATACCGCATAAGATTGTAGTATCGCATGGTACAGCAATTAAAGGAGCAATCCGCTATGAGATGGGCCCGCGGCGCATTAGCTAGTTGGTGAGGTAACGGCTCACCAAGGCGACGATGCGTAGCCGACCTGAGAGGGTGATCGGCCACATTGGGACTGAGACACGGCCCAGACTCCTACGGG
Otu000271	ATAAACGCTGGCGGCGCACATAAGACATGCAAGTCGAACGGACTTAACCATTAGTTTACTATTGGAGCGGTTAGTGGCGGACTGGTGAGTAACACGTAAGCAACCTGCCTATCAGAGGGGAACAACAGTTAGAAATGACTGCTAATACCGCATATGCCTTAGTAACACATGTTACAAAAGGGAAAGGAGCAATCCGCTGATAGATGGGCTTGCGTCTGATTAGCTAGTTGGTGGGGTAACGGCCTACCAAGGCGACGATCAGTAGCCGAACTGAGAGGTTGAACGGCCACATTGGGACTGAGATACGGCCCAGACTCCTACGGG
Otu000272	ATGAACGCTGGCGGCGTGCCTAACACATGCAAGTCGAACGAAGCTTGAGGAATGATTTCTTCGGAATGAATTCTGATATGACTTAGTGGCGGACGGGTGAGTAACACGTGAGCAACCTGCCTTTCAGAGGGGGATAACGGCTGGAAACGGTCGCTAATACCGCATGATATGTTTGGATGGCATCGTCTGAACATCAAAGATTTATCGCTGAAAGATGGGCTCGCGTCTGATTAGATAGTTGGTGAGGTAACGGCTCACCAAGTCGACGATCAGTAGCCGGACTGAGAGGTTGAACGGCCACATTGGGACTGAGATACGGCCCAGACTCCTACGGG
Otu000273	ATGAACGCTAGCGACAGGCTTAACACATGCAAGTCGAGGGGCAGCGTGCGGAAGTGGCAACACTTCCGTGACGGCGACCGGCGCACTGGTGAGTAACACGTATGCAACCTGCCCCCGACTGGGGAATAATCGCGGGAAACCGCGTCTAATGCCCCATAGTTCCCCGGGTCCGCATGGGCCCGGGGGGAAAGGTTTGTTCCGGTCGGGGATGGGCATGCGGCGCATTAGGTAGTTGGCGGGGCGACGGCCCACCAAGCCGACGATGCGTAGGGGTTCTGAGAGGAAGGTCCCCCACATTGGTACTGAGACACGGGCCAAACTCCTACGGG
Otu000274	ACGAACGCTGGCGGCGTGCTTAACACATGCAAGTCGAACGAGAATCTGTGGAAAGAGGATTCGTCCAATTGAAGCAGAGGACAGTGGCGGACGGGTGAGTAACGCGTGAGGAACCTGCCTTTCAGAGGGGGACAACAGTTGGAAACGACTGCTAATACCGCATGACACATCGGAGTCGCATGGCTCTGATGTCAAAGATTTATCGCTGAAAGATGGCCTCGCGTCTGATTAGCTAGTTGGTGAGGTAACGGCCCACCAAGGCGACGATCAGTAGCCGGACTGAGAGGTTGAACGGCCACATTGGGACTGAGATACGGCCCAGACTCCTACGGG
Otu000275	ATGAACGCTGGCGGCATGCCTAAGACATGCAAGTCGAACGAGATGGCCCAGTGAAGGTTGCGTGCTTGCACAAGACTGAATCTGGATTACCATCTAGTGGCAGACGGGTGAGTAACACGTGGGTGACCTGCCTTTTCGTTGGGGATAACAGTTGGAAACGATTGCTAATACCGAATAATATATAAAAGTCAATTTTATATTGAAAGGAGCCTTTAAAGCTTCGCGATTAGATGGGCCTGCGGCGTATTAACTTGTTGGTGAGGTAATGGCTCACCAAGGTAACGATGCGTAGCCGAACTGAGAGGTTGATCGGCCACACTGGGACTGAGACACGGCCCAGACTCCTACGGG
Otu000276	ATAAACGCTGGCGGCGCACATAAGACATGCAAGTCGAACGGACTTAACTCATTCTTTTAGATTGAGAGCGGTTAGTGGCGGACTGGTGAGTAACACGTAAGCAACCTGCCTATCAGAGGGGAATAACAACGAGAAATCGTTGCTAATACCGCATAAGCTAGTAGCATCGCATGATGTAGCTAGAAAAGGAGCAATCCGCTGATAGATGGGCTTGCGTCTGATTAGCTAGTTGGTGGGGTAACGGCCTACCAAGGCGACGATCAGTAGCCGGACTGAGAGGTTGAACGGCCACATTGGGACTGAGATACGGCCCAGACTCCTACGGG
Otu000277	ATGAACGCTGGCGGCGTGCCTAACACATGCAAGTCGAGCGAGAAGCCTTAAGAAGAAGCTTCGGCAGAATTTTAAGGCGGAAAGCGGCGGACGGGTGAGTAACGCGTAGGCAACCTGCCCCTAGCAGAGGGATAGCCTCGGGAAACCGTGATTAAAACCTCATAAAGCCGAGACAGCACATGCTGAAGCGGCCAAAGATTTATCGGCAAGGGATGGGCCTGCGTCTGATTAGCTAGTAGGTGGGGTAACGGCCCACCTAGGCGACGATCAGTAGCCGACCTGAGAGGGTGATCGGCCACATTGGAACTGAGACACGGTCCAAACTCCTACGGG
Otu000278	ATGAACGCTGGCGGCGTGCTTAACACATGCAAGTCGAACGGGAAATACTTCATTGAGACTTCGGTGGATTTGATTTATTTCTAGTGGCGGACGGGTGAGTAACGCGTGGGTAACCTGCCTTATACAGGGGGATAACAGTCAGAAATGACTGCTAATACCGCATAAGCGCACAGGACCGCATGGCCCGGTGTGAAAAACTCCGGTGGTATAAGATGGACCCGCGTTGGATTAGCTTGTTGGTGGGGTAACGGCCCACCAAGGCGACGATCCATAGCCGGCCTGAGAGGGTGAACGGCCACATTGGGACTGAGACACGGCCCAGACTCCTACGGG
Otu000279	ATGAACGCTGGCGGCGTGCCTAACACATGCAAGTCGAGCGAGAAGCTCATAACAGATGCTTCGGTTGAAGTTATGAGTGGAAAGCGGCGGACGGGTGAGTAACGCGTAGGCAACCTGCCCTTTGCAGAGGGATAGCCTCGGGAAACCGGGATTAAAACCTCATAATGCTGAAGGAAGACATCTTTTTTCAGCCAAAGATTTATCGGCAAAGGATGGGCCTGCGTCTGATTAGTTAGTTGGTGGGGTAACGGCCTACCAAGGCGACGATCAGTAGCCGACCTGAGAGGGTGATCGGCCACATTGGAACTGAGACACGGTCCAAACTCCTACGGG
Otu000280	ACGAACGCTGGCGGCGTGCCTAACACATGCAAGTCGAGCGGAGACATTAAGGAGCTTGCTCCGAGATGTTTTAGCGGCGGACGGGTGAGTAACGCGTGAGCAATCTGTCCCGTACAGGGGGATAACACTTGGAAACAGGTGCTAATACCGCATGAGACCACAACGTCACATGGCGAAGGGGTCAAAGGAGCAATCCGGTATGGGGTGAGCTCGCGTCCGATTAGCTAGTTGGTGAGGTAACGGCCCACCAAGGCGACGATCGGTAGCCGACCTGAGAGGGTGATCGGCCACATTGGAACTGAGAGACGGTCCAAACTCCTACGGG
Otu000281	ACGAACGCTGGCGGCGTGCTTAACACATGCAAGTCGAGCGATGAAGCTTCTTCGGAAGTGGATTAGCGGCGGACGGGTGAGTAACACGTGGGTAACCTGCCTTGTAGAGAGGAATAGCCATTCGAAAGGATGATTAATACCTCATAATATTGTAGCTTCGCATGGAGCAACAATCAAAGGAGCAATCCGCTACAAGATGGACCCGCGGCGCATTAGCTAGTTGGTGAGGTAACGGCTCACCAAGGCGACGATGCGTAGCCGACCTGAGAGGGTGATCGGCCACATTGGGACTGAGACACGGCCCAGACTCCTACGGG
Otu000282	ACGAACGCTGGTAGCGTGGATTAGGCATGCAAGTCGAACGGGATCAGCCGGTTAGCAATAATTGGCTGTGAGAGTGGCGGATTGGGGAGGAACACGTGAACAACCTGCCCGAGAGTTCGGGAAAACCGTTGGAAACGACGGCTAATATCGGATGTGGCGCCCGGTGACATCACCGGAGCGCTAAAGGGGGCCGCAAGGCTCTCGCTCTTGGAGGGGTTCGCGCACCATCAGCTTGTTGGCGGGGTAACGGCCCACCAAGGCGTACGGTTAGCTGGTCTGAGAGGATGACCAGCCCCACTGGGACTGAGATACTGCCCAGACTCCTACGGG
Otu000283	ATGAACGCTGGCGGCGTGCCTAACACATGCAAGTCGAGCGAGAAATCCTGAATTGATTCTTCGGATGATCTTTAGGATGGAAAGCGGCGGACGGGTGAGTAACGCGTAGGTAACCTGCCCTGTACAAAGGGATAGCCACTGGAAACGGTGATTAATACCTTATGATGCCTCTTTATCACATGGTTCAGAGGTTAAAGATTTATCGGTACAGGATGGACCTGCGTCTGATTAGCTAGTTGGTGGGGTAACGGCTCACCAAGGCTGCGATCAGTAGCCGACCTGAGAGGGTGATCGGCCACATTGGAACTGAGACACGGTCCAAACTCCTACGGG
Otu000284	ATGAACGCTGGCGGCGTGCTTAACACATGCAAGTCGAACGGAGATGCTATGTGAGCGGAAGATGCTTGCATCCAACAATCTTATAGCATCTTAGTGGCGGACGGGTGAGTAACGCGTGGGTAACCTGCCTTATACCGGGGGATAACACTTAGAAATAGGTGCTAATACCGCATAAGCGCACGATGCCGCATGGCAAAGTGTGAAAAACTCCGGTGGTATAAGATGGACCCGCGTCTGATTAGCTTGTTGGCGGGGTAACGGCCCACCAAGGCGACGATCAGTAGCCGGCCTGAGAGGGTGAACGGCCACATTGGGACTGAGACACGGCCCAAACTCCTACGGG
Otu000285	ACGAACGCTGGCGGCGTGCCTAACACATGCAAGTCGAACGGAGATAAAGATTTCGGTTTTTATCTTAGTGGCGCACGGGTGAGTAACACGTGAATAACCTGACCCAAAGAGGGGGATAACACCTGGAAACAGGTGCTAATACCGCATAAGACCACAATGTCGCATGACGAAGGGGTCAAAGAAAATCGCTTTGGGAGGGGTTCGCGTCCCATTAGGTAGTAGGCGGGGTAACGGCCCACCTAGCCGACGATGGGTAGCCGAGCTGAGAGGCTGATCGGCCACACTGGAACTGAGACACGGTCCAGACTCCTACGGG
Otu000286	ATGAACGCTGGCGGCGTGCCTAACACATGCAAGTCGAGCGAGAAATCCTGAATTGATTCTTCGGATGATTTTTAGGATGGAAAGCGGCGGACGGGTGAGTAACGCGTAGGTAACCTGCCCTGTACAAAGGGATAGCCACTGGAAACGGTGATTAATACCTTATGATGCCTCTTTATCACATGGTTCGGAGGTTAAAGATTTATCGGTACAGGATGGACCTGCGTCTGATTAGCTGGTTGGTGGGGTAACGGCTCACCAAGGCAACGATCAGTAGCCGACCTGAGAGGGTGATCGGCCACATTGGAACTGAGACACGGTCCAAACTCCTACGGG
Otu000287	ATGAACGCTGGCGGCATGCCTAATACATGCAAGTCGAACGGAGAAGGAAGGTGCTTGCATCTTCCGGATCAGTGGCGAACGGGTGAGTAACACGTAGGTAACCTGCCCATGTACCCGGGACAACGGTTGGAAACGACTGCTAAAACCGGATAGGCATATGGAAGGCATCTTCGATATGTTAAAGGGGCCACGGCCCTGGACATGGATGGACCTGCGGTGCATTAGCCAGTTGGTGAGGTAACGGCCCACCAAGGCGACGATGCATAGCCGACCTGAGAGGGCGAACGGCCACATTGGGACTGAGACACGGCCCAAACTCCTACGGG
Otu000288	ATGAACGCTAGCGACAGGCTTAACACATGCAAGTCGAGGGGCAGCGAGGGAGTGGCAACACTTCCGTCGGCGACCGGCGCACGGGTGAGTAACGCGTATGCAACCTGCCCTTCACAGGGGGATAACCGGGAGAAATTCCGACTAATACCGCATACGTCCTCCGGGGGCATCCCCGGGGGATGAAAGAGTTATCGGTGAAGGATGGGCATGCGTGATATTAGGTAGTTGGCGGGGCAACGGCCCACCAAGCCCACGATATCTAGGGGTTCTGAGAGGAAGGTCCCCCACATTGGTACTGAGACACGGACCAAACTCCTACGGG
Otu000289	ATGAACGCTGGCGGCGTGCCTAACACATGCAAGTCGAGCGAGAAATCCTGAATTGATTCTTCGGATGATCTTTAGGATGGAAAGCGGCGGACGGGTGAGTAACGCGTAGGTAACCTGCCCTGTACAAAGGGATAGCCACTGGAAACGGTGATTAATACCTTATGATGCCTCTTTATCACATGGTTCAGAGGCCAAAGATTTATCGGTACAGGATGGACCTGCGTCTGATTAGCTTGTTGGTGGGGTAACGGCTCACCAAGGCTGCGATCAGTAGCCGACCTGAGAGGGTGATCGGCCACATTGGAACTGAGACACGGTCCAAACTCCTACGGG
Otu000290	ATGAACGCTGGCGGCGTGCCTAACACATGCAAGTCGAACGAAGCACTGAGAGTTTGAGATTTCGGTCAAGAACACTCTTTGACTTAGTGGCGGACGGGTGAGTAATGCGTGAGCAACCTGCCTTTCAGAGGGGGACAACAGTTGGAAACGACTGCTAATACCGCATGATATATTCGGATCGCATGGTCTGGATATCAAAGATTTATCGCTGAAAGATGGGCTCACGTCTGATTAGTTAGTTGGTGAGGTAACGGCTCACCAAGACTGCGATCAGTAGCCGGACTGAGAGGTTGAACGGCCACATTGGGACTGAGATACGGCCCAGACTCCTACGGG
Otu000291	ATGAACGCTAGCTACAGGCTTAACACATGCAAGTCGAGGGGCAGCATGACGATAGCTTGCTATTGTCGATGGCGACCGGCGCACGGGTGAGTAACGCGTATCCAACCTTCCCGTTGCTAGGGGATAACCTTGCGAAAGTAAGACTAATACCCTATGAAGTTCTTCGCAGGCATCTAAAGAGAACGAAAGATTTATCGGCAACGGATGGGGATGCGTCTGATTAGGTTGTTGGCGGGGTAACGGCCCACCAAGCCCACGATCAGTAGGGGTTCTGAGAGGAAGGTCCCCCACATTGGAACTGAGACACGGTCCAAACTCCTACGGG
Otu000292	ATGAACGCTGGCGGCGTGCCTAACACATGCAAGTCGAACGAGACTGATTAGAATGAGATTTCGGTTGATTTCTATGAAAGTCGAGTGGCGGACGGGTGAGTAACACGTGGGTAACCTGCCTTACAGAGGGGGATAACAGTTTGAAAAGACTGCTAATACCGCATAAGCACACAGTACCGCATGGTACGGGGTGAAAAGATTTATCGCTGTAAGATGGACCCGCGTCTGATTAGCTAGTTGGCAGGGTAACGGCCTACCAAGGCGACGATCAGTAGCCGACCTGAGAGGGTGATCGGCCACATTGGGACTGAGACACGGCCCAAACTCCTACGGG
Otu000293	ATGAACGCTAGCTACAGGCTTAACACATGCAAGTCGAGGGGCAGCATGGTCTTAGCTTGCTAAGGCTGATGGCGACCGGCGCACGGGTGAGTAACGCGTATCCAACCTGCCCCATACTGGGGAATAGCCTGCCGAAAGGCAGATTAATGCCCCATGCACTCCTTTGACGGCATCAGACGAGGAGTAAAGGATTTCCGGTATGGGATGGGGATGCGTCCGATTAGCTTGACGGCGGGTTAACAGCCCACCGTGGCGACGATCGGTAGGGGTTCTGAGAGGAAGGTCCCCCACATTGGAACTGAGACACGGTCCAAACTCCTACGGG
Otu000294	ACGAACGCTGGCGGCGTGCCTAACACATGCAAGTCGAACGAGAATCTTGGAATTGATTTCTTCGGAATGATTTTTCAAGAGGAAAGTGGCGGACGGGCGAGTAACGCGTGAGTAACCTGCCCATAAGAGGGGGATAATCCATGGAAACGTGGACTAATACCGCATATTGTAGTTTTATCGCATGGTTTAACTATGAAAGATTTATCGCTTATGGATGGACTCGCGTCAGATTAGCTAGTTGGTGAGGTAACGGCTCACCAAGGCGACGATCTGTAGCCGAACTGAGAGGTTGATCGGCCGCATTGGGACTGAGACACGGCCCAGACTCCTACGGG
Otu000295	ATGAACGCTGGCGGCGTGCTTAACACATGCAAGTCGAACGGGAATTACTTTATTGAAACTTCGGTCGATTTAATTTAATTCTAGTGGCGGACGGGTGAGTAACGCGTGGGTAACCTGCCTTGTACAGGGGGATAACAGTCAGAAATGACTGCTAATACCGCATAAGCGCACAGGACCGCATGGTCCAGTGTGAAAAACTCCGGTGGTATAAGATGGACCCGCGTTGGATTAGCTGGTTGGTGGGGTAACGGCCTACCAAGGCGACGATCCATAGCCGGCCTGAGAGGGTGAACGGCCACATTGGGACTGAGACACGGCCCAGACTCCTACGGG
Otu000296	ACGAACGCTGGCGGCGTGCTTAACACATGCAAGTCGAACGGAGCGCCATGGAATGAGGTTTCGGCCAAAGGAAATGGTTGCTTAGTGGCGGACTGGTGAGTAACGCGTGAGGAACCTGCCTTTCAGAGGGGGACAACAGTTGGAAACGACTGCTAATACCGCATGACGCATGACCGGGGCATCCCGGACATGCCAAAGATTTATCGCTGAAAGATGGCCTCGCGTCCGATTAGATAGTTGGCGGGGTAACGGCCCACCAAGTCGACGATCGGTAGCCGGACTGAGAGGTTGGCCGGCCACATTGGGACTGAGATACGGCCCAGACTCCTACGGG
Otu000297	ATGAACGCTAGCTACAGGCTTAACACATGCAAGTCGAGGGGCAGCATGACGGAAGCTTGCTTCCGTTGATGGCGACCGGCGCACGGGTGAGTAACGCGTATCCAACCTGCCCTTGTCCATCGGATAACCCGTCGAAAGGCGGACTAACACGATATGCAGTCCACAGCAGGCATCTAACGTGGACGAAATGTGAAGGAGAAGGATGGGGATGCGTCTGATTAGCTTGTTGGCGGGGTAACGGCCCACCAAGGCGACGATCAGTAGGGGTTCTGAGAGGAAGGTCCCCCACATTGGAACTGAGACACGGTCCAAACTCCTACGGG
Otu000298	ATGAACGCTAGCGACAGGCTTAACACATGCAAGTCGAGGGGCAACGGGGGTGAGCAATCATCTGCCGGCGACCGGCGCACGGGTGAGTAACACGTATGCAACCTGCCCGTCACAGGGGGATAATCGAGAGAAATCTCGTCTAATACCGCATACACTCTTCGGGAGGCATCTTCGGGAGAGGAAAGATTAATTGGTGACGGATGGGCATGCGGGACATTAGCTAGTTGGCGGGGTAACGGCCCACCAAGGCGACGATGTCTAGGGGTTCTGAGAGGAAGGTCCCCCACACTGGTACTGAGACACGGACCAGACTCCTACGGG
Otu000299	ACGAACGCTGGCGGCGCGCCTAACACATGCAAGTCGAACGGAGTTAAGAGGAGCTTGCTTTTCTTGACTTAGTGGCGAACGGGTGAGTAACGCGTGAGTAACCTGCCTCAGAGTGGGGGACAACAGTTGGAAACGACTGCTAATACCGCATAAGACCACGGTCTCGCATGGGATTGTGGTAAAAGGATTTATTCGCTTTGAGATGGACTCGCGTCCAATTAGCTAGTTGGTGAGGTAACGGCCCACCAAGGCGACGATTGGTAGCCGGACTGAGAGGTTGAACGGCCACATTGGGACTGAGACACGGCCCAGACTCCTACGGG
Otu000300	ATGAACGCTAGCGGCAGGCTTAACACATGCAAGTCGAGGGGCAGCGGGGAGTAGCAATACTCTGCCGGCGACCGGCGGAAGGGTGCGTAACGCGTGAGCAACTTTCCCGTATCAGGGGGATAACCGGTGGAAACGCCGACTAATACCCCATAACAACTTAGGAGGCATCTTCTGAGTTTGAAAGCTTCGGTGGATACGGATAGGCTCGCGAGACATTAGCTAGTTGGAGTGGTAACGGCACACCAAGGCGACGATGTCTAGGGGTTCTGAGAGGAAGGTCCCCCACACTGGAACTGAGACACGGTCCAGACTCCTACGGG
Otu000301	ACGAACGCTGGCGGCGCGTCTTAAGCATGCAAGTCGAACGAATGGCCACCCTCGGGTGGTCGGAAGTGGCGGACGGGTGAGTAACACGTGGGTAATCTGCCCTCCGGTGGGGAATAGCACATGGAAACATGTGATAATACCGCATGATACGGGCCTGCACATGCAGGTTCGGGAAAGCTCCTGCGGGAGCGCCGGGGGATGAGCCTGCGGCCCATTAGCTAGTTGGCGGGGTAAAGGCCCACCAAGGCGACGATGGGTAGCCGGACTGAGAGGTTGAACGGCCACATTGGGATTGAGAACGGCCCAGACTCCTACGGG
Otu000302	ACGAACGCTGGCGGCGTGCCTAACACATGCAAGTCGAACGGGGCAGAGAGCTTCGGTTTTCTGCTTAGTGGCGAACGGGTGAGTAACGCGTGAGGAACCTGCCTTTCAGTGGGGGACAACAGTTGGAAACGACTGCTAATACCGCATGACACTTCTGGGTGGCATCACTTAGAAGTCAAAGCTTTATGTGCTGAAAGATGGCCTCGCGTCTGATTAGCTAGTTGGTGGGGTAACGGCCCACCAAGGCGACGATCAGTAGCCGGTCTGAGAGGATGAACGGCCACATTGGGACTGAGATACGGCCCAGACTCCTACGGG
Otu000303	ACGAACGCTGGCGGCAGGCCTAACACATGCAAGTCGAGCGAGAAAGGGGCTTCGGCCCTGAGTAGAGCGGCGCACGGGTGAGTAACACGTGAATAATCTGCCCTTATGCCCGGGATAACAGACCGAAAGGACTGCTAATACCGGATAAGCTCACGCACCAACCGGGTGTGTGGGAAAAGGATAGGATCCTTCGGGACTATGTGCGTAAGGATGAGTTCGCGTCCCATTAGATAGTTGGTGAGGTAATGGCTCACCAAGTCGACGATGGGTAGCTGGTCTGAGAGGATGATCAGCCACACTGGAACTGAGACACGGTCCAGACTCCTACGGG
Otu000304	ATGAACGCTGGCGGCGTGCCTAACACATGCAAGTCGAACGAAGCACTGAGAGTTTGAGATTTCGGTCAAGAACTTTCTTTGACTTAGTGGCGGACGGGTGAGTAATGCGTGAGCAACCTGCCTTTCAGAGGGGGACAACAGTTGGAAACGACTGCTAATACCGCATGATATATTCGGACGGCATCGTCTGAATATCAAAGATTTATCGCTGAAAGATGGGCTCACGTCTGATTAGTTAGTTGGTGAGGTAACGGCTCACCAAGACTGCGATCAGTAGCCGGACTGAGAGGTTGAACGGCCACATTGGGACTGAGATACGGCCCAGACTCCTACGGG
Otu000305	ATGAACGCTGGCGGCGTGCCTAACACATGCAAGTCGAACGAAGCACTGTCGAATGAGGATTCGTCTGAATTTGGCTTTGACTTAGTGGCGGACGGGTGAGTAATGCGTGAGCAACCTGCCTTTCAGAGGGGGACAACAGTTGGAAACGACTGCTAATACCGCATGACATATCGAGATCGCATGGTTTTGATATTAAAGATTTATCGCTGAAAGATGGGCTCACGTCTGATTAGTTAGTTGGTGAGGTAACGGCTCACCAAGACTGCGATCAGTAGCCGGACTGAGAGGTTGAACGGCCACATTGGGACTGAGATACGGCCCAGACTCCTACGGG
Otu000306	TTGAACGCTGGCGGTATGCTTTACACATGCAAGTCGGACGGCAGCGAAAGAAAGCTTGCTTTCTTGTCGGCGAGTGGCGGACGGGTGAGTAATGTATCGGAACATATCATTAGGTGGGGGATAACTTCCCGAAAGGGAGGCTAATACCGCATAATATCTACGGATTAAAGTAGCAATACGCCAAATGAGTGGCTGATATCGGATTAGTTTGTTGGTGAGGTAAAGGCTTACCAAGACCGTGATCCGTAGCGGGTCTGAGAGGACGATCCGCCACACTGGGACTGAGACACGGCCCAGACTCCTACGGG
Otu000307	ATGAACGCTAGCTACAGGCTTAACACATGCAAGTCGAGGGGCAGCATGACTGAAGCTTGCTTCAGTTGATGGCGACCGGCGCACGGGTGCGTAACGCGTATCGAATCTGCCCGTTACTCGGGGATAGCCTTGCGAAAGTAAGATTAATACCCGATGTTGTCATGATGTCGCATGACATGATGACCAAAGGTTTACCGGTAACGGATGACGATGCGTCTGATTAGGTAGATGGCGGGGTAACGGCCCACCATGCCGACGATCAGTAGGGGTTCTGAGAGGAAGGTCCCCCACATTGGAACTGAGACACGGTCCAAACTCCTACGGG
Otu000308	ACGAACGCTGGCGGCGTGCCTAACACATGCAAGTCGAGCGAGTGAATCTCCTTCGGGAGAGGAGCTAGCGGCGGACGGGTGAGTAACACGTGGGCAACCTGCCTCATAGAGGGGAATAGCCTCCCGAAAGGGAGATTAATACCGCATAAGATTGTAGCTTCGCATGAAGTAGCAATTAAAGGAGCAATCCGCTATGAGATGGGCCCGCGGCGCATTAGCTAGTTGGTGAGGTAACGGCCCACCAAGGCGACGATGCGTAGCCGACCTGAGAGGGTGATCGGCCACATTGGGACTGAGACACGGCCCAGACTCCTACGGG
Otu000309	ACGAACGCTGGCGGCGTGCCTAACACATGCAAGTCGAGCGAGTGGAGTTCTTCGGAACAAAGCTAGCGGCGGACGGGGGAGTAACACGTGGGCAACCTGCCTCATAGAGGGGAATAGCCTCCCGAAAGGGAGATTAATACCGCATAAGATTGTAGCTTCGCATGAAGTAGCAATTAAAGGAGTAATCCGCTATGAGATGGGCCCGCGGCGCATTAGCTAGTTGGTGGGGTAACGGCTCACCAAGGCGACGATGCGTAGCCGACCTGAGAGGGTGATCGGCCACATTGGGACTGAGACACGGCCCAGACTCCTACGGG
Otu000310	ATGAACGCTGGCGGCGCGCCTAACACATGCAAGTCGAACGGTTAAGGCGCCCTTCGGGGCGCGAATAGAGTGGCGAACGGCTGAGTAACACGTGGGCAACCTGCCCCTCGCACCGGGACAGCCTCGGGAAACCGTGGGTAATACCGGATACTCCGCCCCCCTCGCATGGAGGGGGCGGGAAAGCCCAGACGGCGAGGGATGGGCCCGCGGCCTGTTAGCTAGTTGGCGGGGCAACGGCCCACCAAGGCGATGATGGGTAGCCGGGTTGAGAGACCGACCGGCCAGATTGGGACTGAGACACGGCCCAGACTCCTACGGG
Otu000311	ATGAACGCTGGCGGCGTGCCTAACACATGCAAGTCGAACGAAGCTTGAGGAATGATTTCTTCGGAATGAATTCTGATATGACTTAGTGGCGGACGGGTGAGTAACACGTGAGCAACCTGCCTTTCAGAGGGGGATAACGGCTGGAAACGGTCGCTAATACCGCATGATATGTTTGGATGGCATCGTCTAAACATCAAAGATTTATCGCTGAAAGATGGGCTCGCGTCTGATTAGATAGTTGGTGAGGTAACGGCTCACCAAGTCGACGATCAGTAGCCGGACTGAGAGGTTGAACGGCCACATTGGGACTGAGATACGGCCCAGACTCCTACGGG
Otu000312	ACGAACGCTGGCGGCGTGCTTAACACATGCAAGTCGAGCGATGAAGTTCCCTTCGGGGAACGGATTAGCGGCGGACGGGTGAGTAACACGTGGGTAACCTGCCTCATAGAGAGGGATAGCCTTCCGAAAGGAAGATTAATACCTCATAACATCATTCTTTCGCATGTTAGAATGATCAAAGGAGCAATCCGCTATGAGATGGACCCGCGGCGCATTAGCTAGTTGGTGGGGTAACGGCCTACCAAGGCGACGATGCGTAGCCGACCTGAGAGGGTGATCGGCCACATTGGGACTGAGACACGGCCCAGACTCCTACGGG
Otu000313	ACGAACGCTGGCGGCATGCCTAACACATGCAAGTCGAACGGAGATTATTTCGGTAATCTTAGTGGCGAACGGGTGAGTAACGCGTAGGCAACCTGCCCTTTAGTTGGGGACAACATCCCGAAAGGGGTGCTAATACCGAATGTGACAGTTTTTCCGCATGGGATTACTGTGAAAGATGGCCTCTATTTATAAGCTATCGCTAAAGGATGGGCCTGCGTCTGATTAGCTAGTTGGTGGGGTAACGGCCTACCAAGGCGACGATCAGTAGCCGGTCTGAGAGGATGAACGGCCACATTGGGACTGAGACACGGCCCAGACTCCTACGGG
Otu000314	ATGAACGCTGGCGGCGTGCCTAACACATGCAAGTCGAGCGAGAAATCCTGAATTGATTCTTCGGATGATTTTTAGGATGGAAAGCGGCGGACGGGTGAGTAACGCGTAGGTAACCTGCCCTGTACAAAGGGATAGCCACTGGAAACGGTGATTAATACCTTATGATGCCTCTTTATCACATGGTTCGGAGGTTAAAGATTTATCGGTACAGGATGGACCTGCGTCTGATTAGCTTGTTGGTGGGGTAACGGCTCACCAAGGCAACGATCAGTAGCCGACCTGAGAGGGTGATCGGCCACATTGGAACTGAGACACGGTCCAAACTCCTACGGG
Otu000315	ATGAACGCTAGCGGCAGGCTTAACACATGCAAGTCGAGGGGCAGCGCGAGGTAGCAATACTTTGGCGGCGACCGGCGGAAGGGTGCGTAACACGTGAGCAACTTGCCCGTATCAGGGGGATAACCGGTGGAAACGCCGACTAATACCCCATAACAACGTTTGATGCATGTCAGACGTTTGAAAGCTTCGGTGGATACGGATAGGCTCGCGGGACATTAGCTAGTTGGAGTGGTAACGGCACACCAAGGCGACGATGTCTAGGGGTTCTGAGAGGAAGGTCCCCCACATTGGAACTGAGACACGGTCCAAACTCCTACGGG
Otu000316	ACGAACGCTGGCGGCGTGCCTAACACATGCAAGTCGAACGAAGCACTTCTGAATGGAGATTCGTCAAAGTTCAGATTTGACTTAGTGGCGGACGGGTGAGTAATGCATGAGCAACCTGCCCTGCAGAGGGGGACAACAGTTGGAAACGACTGCTAATACCGCATGATGTGCCGAGGGGGCATCCCTTTGGCACCAAAGATTTATCGCTGTGGGATGGGCTCATGTCTGATTAGTTAGTTGGTGGGGTAACGGCCTACCAAGACTGCGATCAGTAGCCGGACTGAGAGGTTGAACGGCCACATTGGGACTGAGATACGGCCCAGACTCCTACGGG
Otu000317	ACGAACGCTGGCGGCGTGCCTAATACATGCAAGTCGAGCGAGCTGAATTCACAGATTCCTTCGGGATGACGTGTTGGACGCTAGCGGCGGATGGGTGAGTAACACGTGGGCAATCTGCCCTAAAGACTGGGATACCACTTGGAAACAGGTGCTAATACCGGATAACAATGATGGTTGCATGACCATTATTTGAAAGGCGGCTTTTAGCTGTCACTTTAGGATGAGCCCGCGGTGCATTAGCTAGTTGGTGAGGTAACGGCTCACCAAGGCTATGATGCATAGCCGAGTTGAGAGACTGATCGGCCACATTGGGACTGAGACACGGCCCAAACTCCTACGGG
Otu000318	ATGAACGCTGGCGGCGTGCTTAACACATGCAAGTCGAACGAAGCACTTTATTACGATTTCTTCGGAATGACGATTTAGTGACTGAGTGGCGGACGGGTGAGTAACGCGTGGGTAACCTGCCTCATACAGGGGGATAACAGTTGGAAACGGCTGCTAATACCGCATAAGCACACAGCATCGCATGGTGCAGTGTGAAAAACTCCGGTGGTATGAGATGGACCCGCGTCTGATTAGCTGGTTGGCGGGGTAACGGCCCACCAAGGCGACGATCAGTAGCCGGCCTGAGAGGGCGACCGGCCACATTGGGACTGAGACACGGCCCAAACTCCTACGGG
Otu000319	ACGAACGCTGGCGGCGCGCCTAACACATGCAAGTCGAACGGAGTTCTTTTGATGAAGTTTTCGGATGGATTCACTTGAACTTAGTGGCGGACGGGTGAGTAACACGTGAGCAACCTGCCTATCAGAGGGGGATAACGATTGGAAACGATCGCTAATACCGCATAACGCAGCGAGGAGGCATCTTCATGCTGCCAAAGATTTATCGCTGATAGATGGGCTCGCGTCCGATTAGATAGTTGGTGAGGTAACGGCCCACCAAGTCGACGATCGGTAGCCGGACTGAGAGGTCGAACGGCCACATTGGGACTGAGACACGGCCCAGACTCCTACGGG
Otu000320	ATGAACGCTAGCTACAGGCTTAACACATGCAAGTAGAGGGGCAGCATGAATAAAGTTTCGGCTTTATTTGATGGCGACCTGCGAATGGGTGAGTAACACGTATCCAACCTGCCTGTTACTGGAGGATAGCCTCCCGAAAGGGAAATTAACACTCCATATTATATAGATGAGGCATCTTGTTTATATGAAAGTTTCACGGTAACGGATGGGGATGCGTCCCATTAGATAGTAGGCGGGGTAACGGCCCACCTAGTCGACGATGGGTAGGGGTTCTGAGAGGAAGGTCCCCCACATTGGAACTGAGACACGGTCCAAACTCCTACGGG
Otu000321	ACGAACGCTGGCGGCGTGCCTAACACATGCAAGTCGAACGGGGTTAGCCCTTCGGGACTAACTTAGTGGCGAACGGGTGAGTAACGCGTGAAGAACCTGCCTTTCAGTGGGGGACAACAGTTGGAAACGACTGCTAATACCGCATGACACTTCTTGGGGGCATCCCTGAGAAGTCAAAGCTTTATGTGCTGAAAGATGGCTTCGCGTCTGATTAGCTGGTTGGCGGGGTAACGGCCCACCAAGGCGACGATCAGTAGCCGGTCTGAGAGGATGAACGGCCACATTGGGACTGAGATACGGCCCAGACTCCTACGGG
Otu000322	ACGAACGCTGGCGGCGCGCCTAACACATGCAAGTCGCGCGGTTAAAGCCCCCTCGGGGGTGCATAAAGCGGCGAACGGGCGAGTAACGCGTGGGCAACCTGCCCCCCTCCCGGGAATAGCCGGGGGAAACCCCGGGTAAGGCCCGGCGACCCCCCGGAAGGGCATCCTTCCGGGGGCATACGTAGGGGAGGGGGATGGGCCCGCGTCCGATTAGCCAGACGGCGGGGTGACGGCCCACCGTGGCGACGATCGGTAGCCGGGCTGAGAGGCCGGACGGCCGCATTGGGACTGAGACACGGCCCAGACTCCTACGGG
Otu000323	ATGAACGCTGGCGGCGTGCCTAACACATGCAAGTCGAACGAAGCACTTTTTTACGATCCCTTCGGGGTGACGGATTTGTGACTGAGTGGCGGACGGGTGAGTAACGCGTGGGAAACCTGCCTTGTACCGGGGGATAGCAGTTGGAAACGACTGATAATACCGCATAAGCGCACAGTATCACATGATACAGTGTGAAAAACTCCGGTGGTACAAGATGGTCCCGCGTCTGATTAGCTTGTTGGCGGGGTAAAGGCCCACCAAGGCGACGATCAGTAGCCGACCTGAGAGGGTGACCGGCCACATTGGGACTGAGACACGGCCCAAACTCCTACGGG
Otu000324	ACGAACGCTGGCGGCGTGCTTAACACATGCAAGTCGAACGAGAATCTGTGGAAAGAGGATTCGTCCAATTGAAGCAGAGGACAGTGGCGGACGGGTGAGTAACGCGTGAGGAACCTGCCTTTCAGAGGGGGACAACAGTTGGAAACGACTGCTAATACCGCATGACACATCGGGGTCGCATGGCTCTGATGTCAAAGATTTATCGCTGAAAGATGGCCTCGCGTCTGATTAGCTAGTTGGTGAGGTAACGGCCCACCAAGGCGACGATCAGTAGCCGGACTGAGAGGTTGAACGGCCACATTGGGACTGAGATACGGCCCAGACTCCTACGGG
Otu000325	ATGAACGCTGGCGGCGCGCCTAACACATGCAAGTCGAACGGTTAAAGCCCCCTCGGGGGTGCATACAGTGGCGAACGGCTGAGTAACACGTGGGCAACCTGCCCCCCTCCCCGGGATAGCCACGGGAAACCGTGGGTAATACCGGATACTCCGCCACCCCCGCATGGGGGAGGCGGGAAAGCCCCGACGGAGGGGGATGGGCCCGCGGCCTGTTAGCTAGTTGGCGGGGCAACGGCCCACCAAGGCGACGATGGGTAGCCGGGTTGAGAGACCGACCGGCCAGATTGGGACTGAGACACGGCCCAGACTCCTACGGG
Otu000326	ACGAACGCTGGCGGCGTGCCTAACACATGCAAGTCGAGCGAGTGGAGTTCTTCGGAACAAAGCTAGCGGCGGACGGGTGAGTAACACGTGGGCAACCTGCCTCATAGAGGGGAATAGCCTCCCGAAAGGGAGATTAATACCGCATAAGATTGTAGCTTCGCATGAAGTAGCAATTAAAGGAGCAATCCGCTATGAGATGGGCCCGCGGCGCATTAGCTAGTTGGTGAGGTAACGGCTCACCAAGGCGACGATGCGTAGCCGACCTGAGAGGGTGATCGGCCACATTGGAACTGAGACACGGTCCAAACTCCTACGGG
Otu000327	ACGAACGCTGGCGGCGTGCCTAACACATGCAAGTCGAGCGAGTGGATTTCCTTCGGGAGAGAAGCTAGCGGCGGACGGGTGAGTAACACGTGGGCAACCTGCCTCATAGAGGGGAATAGCCTCCCGAAAGGGAGATTAATACCGCATAAGATTGTATCTTCGCATGAAGTAGCAATTAAAGGAGCAATCCGCTATGAGATGGGCCCGCGGCGCATTAGCTAGTTGGTGAGGTAACGGCTCACCAAGGCGACGATGCGTAGCCGACCTGAGAGGGTGATCGGCCACATTGGGACTGAGATACGGCCCAGACTCCTACGGG
Otu000328	ACGAACGCTGGCGGCGTGCCTAACACATGCAAGTCGAACGGGACTCAGCCCTTCGGGACTGAGTTTAGTGGCGAACGGGTGAGTAACGCGTGAGGAACCTGCCTTTCAGTGGGGGACAACAGTTGGAAACGACTGCTAATACCGCATGATACTTTTGGGGGACATCCCTTAAAAGTCAAAGCTTTATGTGCTGAAAGATGGCCTCGCGTCTGATTAGCTAGTTGGCGGGGTAACGGCCCACCAAGGCGACGATCAGTAGCCGGTCTGAGAGGATGAACGGCCACATTGGGACTGAGATACGGCCCAGACTCCTACGGG
Otu000329	ATGAACGCTAGCGGCAGGCTTAACACATGCAAGTCGAGGGGCAGCGGGGAGTAGCAATACTCTGCCGGCGACCGGCGCAAGGGTGCGTAACGCGTGAGCAACTTGCCCTCATCAGGGAGATAACCGTTGGAAACGGCGACTAATATCCCATGGTCTTTATCTGAGGCATCTTAGATAGAGTAAAGTTACGATGGATGAGGATAGGCTCGCGTGACATTAGCTAGTTGGCGGGGTAACGGCCCACCAAGGCGACGATGTCTAGGGGTTCTGAGAGGAAGGTCCCCCACACTGGAACTGAGACACGGTCCAGACTCCTACGGG
Otu000330	ATGAACGCTGGCGGCGTGCCTAACACATGCAAGTCGAGCGAGAAATCCTGAATTGATTTTTCGGATGATATTCAGGATGGAAAGCGGCGGACGGGTGAGTAACGCGTAGGTAACCTGCCCTGTACAAAGGGATAGCCACTGGAAACGGTGATTAATACCTTATGATGCCTCTTTATCACATGGTTCGGAGGTTAAAGATTTATCGGTACAGGATGGACCTGCGTCTGATTAGCTAGTTGGTGGGGTAACGGCTCACCAAGGCTGCGATCAGTAGCCGACCTGAGAGGGTGATCGGCCACATTGGAACTGAGACACGGTCCAAACTCCTACGGG
Otu000331	ATGAACGCTAGCGGCAGGCTTAACACATGCAAGTCGAGGGGCAGCGCGATGTAGCAATACATTGGCGGCGACCGGCGGAAGGGTGCGTAACGCGTGAGCAACTTGCCCGTCACAGGGGGATAACCGGTGGAAACGCCGACTAACACCCCGTAACACAAGGGATCGCATGGTCCAATGTTGAAAACTGAGGTGGTGACGGATAGGCTCGCGTGCCATTAGCTAGTCGGCGGGGCAACGGCCCACCGAGGCGACGATGGCTAGGGGTTCTGAGAGGAAGGCCCCCCACACTGGGACTGAGACACGGCCCAGACTCCTACGGG
Otu000332	ACGAACGCTGGCGGCGTGCCTAACACATGCAAGTCGAACGGGGTAACTCCTTCGGGGGTTACTTAGTGGCGAACGGGTGAGTAACGCGTGAAGAACCTGCCTTTCAGTGGGGGACAACAGTTGGAAACGACTGCTAATACCGCATGACACTTCTTGGAGGCATCTCTGAGAAGTCAAAGCTTTATGTGCTGAAAGATGGCTTCGCGTCTGATTAGCTAGTTGGCGGGGTAACGGCCCACCAAGGCGACGATCAGTAGCCGGTCTGAGAGGATGAACGGCCACATTGGGACTGAGATACGGCCCAGACTCCTACGGG
Otu000333	ACGAACGCTGGCGGCGTGCCTAACACATGCAAGTCGAGCGGGGATGTGGAAGAGCTTGCTCTGATACATTCTAGCGGCGGACGGGTGAGTAACGCGTGAGCAACCTGCCTCAAACAGGGGGATAACGCATCGAAAGATGTGCTAATACCGCGTAAGACCACGGTATCACATGGTACAGGGGTCAAAGGAGCAATCCGGTTTGAGATGGGCTCGCGTCCGATTAGCTAGTTGGTGAGATAACAGCCCACCAAGGCGACGATCGGTAGCCGACCTGAGAGGGTGATCGGCCACATTGGAACTGAGAGACGGTCCAGACTCCTACGGG
Otu000334	ACGAACGCTGGCGGCGTGCTTAACACATGCAAGTCGAACGGAGTGCCTATGACAGAGGTTTCGGCCAATTGATTAGGTTACTTAGTGGCGGACTGGTGAGTAACGCGTGAGGAACCTGCCTTTCAGAGGGGGACAACAGTTGGAAACGACTGCTAATACCGCATGATACATTTGAGCGGCATCGCTTGAATGTCAAAGATTTTATCGCTGAAAGATGGCCTCGCGTCTGATTAGATAGTTGGCGGGGTAACGGCCCACCAAGTCGACGATCAGTAGCCGGACTGAGAGGTTGACCGGCCACATTGGGACTGAGATACGGCCCAGACTCCTACGGG
Otu000335	ATGAACGCTGGCGGCGTGCTTAACACATGCAAGTCGAACGGAGTTTACATGTGAGCGTGAAGTGCTTGCACCAAACAATCTTTTGTAAACTTAGTGGCGGACGGGTGAGTAACGCGTGGGTAACCTGCCGTATGCAGGGGGACAACAGTTAGAAATGACTGCTAATACCGCATAAGCGCACAGTGCTGCATGGCACAGTGTGAAAAGATTTATCGGCATACGATGGACCCGCGTCTGATTAGCTAGTTGGTGAGGTAACGGCCCACCAAGGCGACGATCAGTAGCCGGCCTGAGAGGGTGAACGGCCACATTGGGACTGAGACACGGCCCAAACTCCTACGGG
Otu000336	ATGAACGCTAGCGACAGGCTTAACACATGCAAGTCGAGGGGCAGCGTGCGGAAGTGGCAACACTTCTGTGACGGCGACCGGCGCACTGGTGAGTAACACGTATGCAACCTGCCCCCGACTGGGGAATAATCGCGGGAAACCGCGTCTAATGCCCCATAGTTCCCCGGGCCCGCATGGGCCCGGGGGGAAAGGTTCGTTCCGGTCGGGGATGGGCATGCGGCGCATTAGGTAGTTGGCGGGGCGACGGCCCACCAAGCCGACGATGCGTAGGGGTTCTGAGAGGAAGGTCCCCCACATTGGTACTGAGACACGGGCCAAACTCCTACGGG
Otu000337	ATGAACGCTGGCGGCATGCCTAAGACATGCAAGTCGAACGAGAAGACCTTTGGAAGACTGAGTACTTGTACGAAGTTAGAAGAAGATCATCTTCTAGTGGCAGACGGGTGAGTAACACGTGGGTAACCTACCTTTAAGCTGGGGATAACAGTTGGAAACGACTGATAATACCGAATAAGATATTCGTATTGAAAGAAGCCCTTAAAGCTTCACTTAAAGATGGGCCTGCGGCGTATTAACTAGTTGGTGAGATAACGGCCCACCAAGGTAACGATGCGTAGCCGAACTGAGAGGTTGATCGGCCACACTGGGACTGAGACACGGCCCAGACTCCTACGGG
Otu000338	ACGAACGCTGGCGGCGTGCTTAACACATGCAAGTCGAACGATGAAGTTATGACGGAGGCTTCGGCCGACAGAATAACGGAATAGTGGCGGACGGGTGAGTAACGCGTGAGTAACCTGCCTTTCAGAGAGGAATAACATTTGGAAACGAATGGTAATACCACATAACATTACGTTCTCGCATGGGGATGTAATCAAAGATTTTATCGCTGAGAGATGGACTCGCGTCCGATTAGCTAGATGGTGAGGTAACGGCCCACCATGGCGACGATCGGTAGCCGGACTGAGAGGTTGAACGGCCACATTGGGACTGAGACACGGCCCAGACTCCTACGGG
Otu000339	ATGAACGCTGGCGGCATGCCTAAGACATGCAAGTCGAACGAAGGGACCCAATGACATTTATTGAAATTTGGAGAGCTTGCTCAAAGAATGGATTTAAATCGATTTGGATTATCCCTTAGTGGCAAACGGGTGAGTAACACGTGGGTTACCTACCTCCAAGTCGGGGATAACAGTTGGAAACGATTGCTAATACCGGATGTGGTCTACGGATTAAAGAAGCCTTTAAAGCTTCGCTTGGAGATGGGCCTGCGGTGCATTAGATAGTTGGTGGGGTAATGGCCTACCAAGTCGACGATGCATAGCCGAACTGAGAGGTTAATCGGCCACATTGGGACTGAGACACGGCCCAAACTCCTACGGG
Otu000340	ACGAACGCTGGCGGCGTGCTTAACACATGCAAGTCGAGCGAACAAAGCTCTTTTTAGGAGTGGAGTTAGCGGCGGACGGGTGAGTAACACGTGGGTAACCTGCCTTATAGAGGGGGATAGCCTTCCGAAAGGAAGATTAATACCGCATAAGAAGTAGAAGTCGCATGGCTTTAGCTTTAAAGGAGCAATCCGCTATAAGATGGACCCGCGGCGCATTAGCTAGTTGGTGAGGTAACGGCTCACCAAGGCGACGATGCGTAGCCGACCTGAGAGGGTGATCGGCCACATTGGAACTGAGACACGGTCCAGACTCCTACGGG
Otu000341	ACGAACGCTGGCGGCAGGTCTTAGGCATGCAAGTCGAACGGGTGAAGCAGGGCTTGCCCTGTGGAGCTAGTGGCGCACGAGTGAGTAACGCGTGGGAAACTGCCCATCACTGGGGAATAACGTTTGGAAACGAACGCTAATACCGCATACGCCGGAAACGGGAAAGATTTATCGGTGATGGATGTGCCCGCGTTGGATTAGCTTGTTGGTGGGGTAACGGCCTACCAAGGCGATGATCCATAGCTGGTCTGAGAGGACGATCAGCCACGCTGGAACTGAGACACGGTCCAGACTCCTACGGG
Otu000342	ATGAACGCTAGCGGCAGGCTTAACACATGCAAGTCGAGGGGCAGCGAGAGAGTAGCAATACTTTTGTCGGCGACCGGCGCAAGGGTGCGTAACGCGTGAGCAACATGCCCGTAACAGGCGGATAGACCGTGGAAACGCGGCGTAAACCGCCATAAGTTAGGAACAGGCATCTGTTTCGAATGAAATCTTCGGAGGTTACGGATTGGCTCGCGAGACATTAGCCAGTTGGCGGGGTAACGGCCCACCAAAGCTACGATGTCTAGGGGTTCTGAGAGGAAGGTCCCCCACACTGGAACTGAGACACGGTCCAGACTCCTACGGG
Otu000343	ATGAACGCTAGCTACAGGCTTAACACATGCAAGTCGAGGGGCATCAGGAAGAAAGCTTGCTTTCTTTGCTGGCGACCGGCGCACGGGTGAGTAACACGTATCCAACCTGCCGATGACTCGGGGATAGCCTTTCGAAAGAAAGATTAATACCCGATGGTATATCTGAAAGGCATCTTTCAGCTATTAAAGAATTTCGGTCATTGATGGGGATGCGTTCCATTAGGTTGTTGGCGGGGTAACGGCCCACCAAGCCATCGATGGATAGGGGTTCTGAGAGGAAGGTCCCCCACATTGGAACTGAGACACGGTCCAAACTCCTACGGG
Otu000344	ATGAACGCTGGCGGCATGCCTAAGACATGCAAGTCGAACGAGACGGCCCAATGAATACTGAGTGCTTGCACGATGTAGGATTTGGATTCCCGTCTAGTGGCGCAAGGGTGAGTAACACGTGGGTAATCTACCTTCGAGTCTGGAATAACAGTTAGAAATGATTGCTAATGCCGGATGATATATAAGAAGATACGTCATCTTATATTAAAAGGAGCCTTTAAAGCTTCGCTTGAAGATGAGCCTGCGGCGTATTAGCTAGTTGGTGAGGTAATGGCTTACCAAGGCGACGATGCGTAGCCGACCTGAGAGGGTGATCGGCCACACTGGGACTGAGACACGGCCCAGACTCCTACGGG
Otu000345	ATAAACGCTGGCGGCGCACATAAGACATGCAAGTCGAACGGACTTAACCATTAGTTTACTATTGGAGCGGTTAGTGGCGGACTGGTGAGTAACACGTAAGCAACCTGCCTATCAGAGGGGAACAACAGTTAGAAATGACTGCTAATACCGCATATGCCTTGAGTATCGCATGATACAAGAGGGAAAGGAGCAATCTGCTGATAGATGGGCTTGCGTCTGATTAGATAGTTGGTAGGGTAACGGCCTACCAAGTCGACGATCAGTAGCCGGACTGAGAGGTTGAACGGCCACATTGGGACTGAGATACGGCCCAGACTCCTACGGG
Otu000346	ACGAACGCTGGCGGCGTGCCTAACACATGCAAGTCGAGCGATGAAGCTTCTTCGGAAGTGGATTAGCGGCGGACGGGTGAGTAACACGTGGGTAACCTGCCTCATAGTGGGGAATAGCCTTTCGAAAGGAAGATTAATACCGCATAAGATTGTAGCTTCGCATGAAGTAGCAATTAAAGGATTTATTCGCTATGAGATGGACCCGCGGCGCATTAGCTAGTTGGTGAGGTAACGGCTCACCAAGGCGACGATGCGTAGCCGACCTGAGAGGGTGATCGGCCACATTGGAACTGAGACACGGTCCAGACTCCTACGGG
Otu000347	ATGAACGCTGGCGGCGTGCTTAACACATGCAAGTCGAACGAAGCACTTTATTTGATTTCTTCGGAATGATTATTTAGTGACTGAGTGGCGGACGGGTGAGTAACGCGTGGGTAACCTGCCTCATACAGGGGGATAACAGCTGGAAACGGCTGCTAATACCGCATAAGCGCACAGCATCGCATGGTGCAGTGTGAAAAACTCCGGTGGTATGAGATGGACCCGCGTCTGATTAGCTAGTTGGTGGGGTAACGGCCTACCAAGGCGACGATCAGTAGCCGACCTGAGAGGGTGACCGGCCACATTGGGACTGAGACACGGCCCAAACTCCTACGGG
Otu000348	ACGAACGCTGGCGGCGTGCCTAACACATGCAAGTCGAGCGGGGATGTGGAGGAGCTTGCTCCGAAACATTCCAGCGGCGGACGGGTGAGTAACGCGTGAGCAACCTGCCTCAAACAGGGGGATAACGCATCGAAAGATGTGCTAATACCGCGTAAGACCACAGCATCACATGGTGCAGGGGTCAAAGGAGCAATCCGGTTTGAGATGGGCTCGCGTCCGATTAGCTAGTTGGTGAGACAACAGCCCACCAAGGCGACGATCGGTAGCCGACCTGAGAGGGTGATCGGCCACATTGGAACTGAGAGACGGTCCAGACTCCTACGGG
Otu000349	ATGAACGCTGGCGGCGTGCTTAACACATGCAAGTCGAGCGAAGCACCTTGAAGTCTTCGGACTAAGAGGTGACTGAGCGGCGGACGGGTGAGTAACGCGTGGGTAACCTGCCTCATACAGGGGGATAACAGTTAGAAATGGCTGCTAATACCGCATAAGCGCACAGCATCGCATGATGCCGTGTGAAAAACTCCGGTGGTATGAGATGGACCCGCGTCTGATTAGGTAGTTGGCGGGGTAACGGCCCACCAAGCCGACGATCAGTAGCCGACCTGAGAGGGTGACCGGCCACATTGGGACTGAGACACGGCCCAAACTCCTACGGG
Otu000350	ATGAACGCTGGCGGCGTGCTTAACACATGCAAGTCGAACGAAGCGCTATTGCTTGATTCTTCGGATGAAGGCGATGGTGACTTAGTGGCGGACGGGTGAGTAACGCGTGGGTAACCTGCCCTGTACAGGGGGACAACAGCTGGAAACGGCTGCTAATACCGCATAAGCGCACAGCACCGCATGGTGCAGTGTGGAAAACTCCGGTGGTACAGGATGGGCCCGCGTTGGATTAGGTAGTTGGTGGGGCAAAGGCCTACCAAGCCGACGATCCATAGCCGACCTGAGAGGGTGGCCGGCCACATTGGGACTGAGACACGGCCCAAACTCCTACGGG
Otu000351	ATGAACGCTAGCTACAGGCTTAACACATGCAAGTCGAGGGGCAGCATGATTGAAGCTTGCTTCAATCGATGGCGACCGGCGCACGGGTGAGTAACACGTATCCAACCTGCCGATAACTCGGGGATAGCCTTTCGAAAGAAAGATTAATACCCGATAGCATAGTATTTCCGCATGGTTTCACTATTAAAGAATTTCGGTTATCGATGGGGATGCGTTCCATTAGATAGTTGGCGGGGTAACGGCCCACCAAGTCAACGATGGATAGGGGTTCTGAGAGGAAGGTCCCCCACATTGGAACTGAGACACGGTCCAAACTCCTACGGG
Otu000352	ACGAACGCTGGCGGCGTGCTTAACACATGCAAGTCGAGCGATGAAGCTTTCTTCGGAAAGTGGATTAGCGGCGGACGGGTGAGTAACACGTGGGTAACCTGCCTCATAGAGGGGAATAGCCTTTCGAAAGGAAGATTAATACCGCATAAGATTGTAATATCGCATGGTATAGCAATTAAAGGAGTAATCCGCTATGAGATGGACCCGCGTCGCATTAGCTAGTTGGTGAGGTAACGGCTCACCAAGGCGACGATGCGTAGCCGACCTGAGAGGGTGATCGGCCACATTGGGACTGAGACACGGCCCAGACTCCTACGGG
Otu000353	ATGAACGCTGGCGGCGTGCCTAATACATGCAAGTCGAACGAGAAGTACTTGTACTTCTAGTGGCGAACGGGTGAGTAACACGTAGGTAATCTGCCCTTAAGACTGGGATACCTCGCCGAAAGGTGAGCTAATACCGGATAACAGGGAGGTTCGCATGAACCTTCTTTGAAAGTTGCCTTCAAGCAACACTTAAGGATGAACCTGCGGCGCATTAGCTAGTTGGTGAGATAACAGCCCACCAAGGCGAGGATGCGTAGCCGACCTGAGAGGGTGATCGGCCACAATGGAACTGAGAAACGGTCCATACTCCTACGGG
Otu000354	ATGAACGCTGGCGGCATGCCTAAGACATGCAAGTCGAACGAGGAGACCTTTGGAAGATGGAGTGCTTGCACAAAGTTAGAAGAAGATTATCTCCTAGTGGCAGACGGGTGAGTAACACGTGGGTAACCTACCTTTAAGCTGGGGATAACAGTTGGAAACGACTGCTAATACCGAATAAGAGGTACGTAAAAATATCATTGAAAGGAGCCTTTAAAGCTTCACTTAAAGATGGGCCTGCGGCGTATTAACTAGTTGGTGAGGTAATGGCTCACCAAGGTAACGATGCGTAGCCGAACTGAGAGGTTGAACGGCCACACTGGGACTGAGACACGGCCCAGACTCCTACGGG
Otu000355	ATGAACGCTAGCTACAGGCTTAACACATGCAAGTCGAGGGGCAGCGGGGAGGATGCTTGCATTCTCCGCCGGCGACCGGCGCACGGGTGCGTAACGCGTATCGAACCTACCTCATACTCGGGCATAGCCTTGCGAAAGTAAGATTAATTCCCGATGTTCTGCCAATTTCGCATGAGATTGGCAGCAAAGTATTTCGGTATGAGATGGCGATGCGTCCCATTAGTTAGTTGGCGGGGTAACGGCCCACCAAGACATCGATGGGTAGGGGTTCTGAGAGGAAGGTCCCCCACATTGGAACTGAGACACGGTCCAAACTCCTACGGG
Otu000356	ATAAACGCTGGCGGCGTGCCTAATACATGCAAGTCGATCGATGGAAGCCTAGCTTGCTAGGAAGAAATAGAGGCGAACGGGTGAGTAAAACGTAAGCAACCTGCCCACGAAGACTGGGATAATCCCTGGAAACGGGGACTAAAACCGGATAGGTAACTGAATCGCATGATTGAGTTATTAAAGGTTAAAAACACTGGTGGATGGGCTTACGGTGCATTAGCTAGTTGGTGAGGTAAAGGCCCACCAAGGCGATGATGCATAGCCGGGCTGAGAGGCTGAACGGCCACATTGGGACTGAGACACGGCCCAGACTCCTACGGG
Otu000357	ACGAACGCTGGCGGCGTGCCTAACACATGCAAGTCGAGCGGAGACAGTGGAAGTGCTTGCACAGAAACTGTTTTAGCGGCGGACGGGTGAGTAACGCGTGAGCAACCTCTCCTTTACTGGGGAATAACACACCGAAAGGTGTACTAATACCGCATGAGACCACAGAGGGGCATCCCTTAGGGGTCAAAGATTAATCGGTAAAGGGTGGGCTCGCGTCTGATTAGATAGTTGGTGGGGTAACGGCCTACCAAGTCGACGATCAGTAGCCGACCTGAGAGGGTGATCGGCCACATTGGGACTGAGACACGGCCCAAACTCCTACGGG
Otu000358	ATAAACGCTGGCGGCGCACATAAGACATGCAAGTCGAACGGACTTAACCATTAGTTTACTATTGGAGCGGTTAGTGGCGGACTGGTGAGTAACACGTAAGCAACCTGCCTATCAGAGGGGAACAACAGTTAGAAATGACTGCTAATACCGCATATGCCTAAGTACCACATGGTACAATAGGGAAAGGAGCAATCCGCTGATAGATGGGCTTGCGTCTGATTAGATAGTTGGTGGGGTAAAGGCCTACCAAGTCGACGATCAGTAGCCGGACTGAGAGGTTGAACGGCCACATTGGGACTGAGATACGGCCCAGACTCCTACGGG
Otu000359	ATGAACGCTGGCGGCGTGCCTAACACATGCAAGTCGAACGGAGTTCTTAAGGAATGCGGCTTCGGTCAAATGACTTTTGAACTTAGTGGCGGACGGGTGAGTAACGCGTGAGCAACCTGCCTTTCAGAGGGGGATAACATTTGGAAACAGATGCTAATACCGCATAAGATTACAGTACCGCATGATACAGTGATCAAAGGAGCAATCCGCTGAAAGATGGGCTCGCGTCCGATTAGATAGTTGGTGAGGTAACGGCTCACCAAGTCGACGATCGGTAGCCGGACTGAGAGGTTGAACGGCCACATTGGGACTGAGACACGGCCCAGACTCCTACGGG
Otu000360	ATGAACGCTGGCGGCGTGTTTAACACATGCAAGTCGAGCGAGAAGCTTCTCAGTTGATTCTTCGGATGAAACAGAGGGGTGGAAAGCGGCGGACGGGTGAGTAACGCGTAGGCAACCTGCCCCTTGCAGAGGGATAGCCTCGGGAAACCGGGATTAAAACCTCATAATGCGTATCCTAGACATCTTAGATACGCCAAAGATTTATCGGCAAGGGATGGGCCTGCGTCTGATTAGCTAGTTGGTGGGGTAACGGCCTACCAAGGCAACGATCAGTAGCCGACCTGAGAGGGTGATCGGCCACATTGGAACTGAGACACGGTCCAAACTCCTACGGG
Otu000361	ACGAACGCTGGCGGCGCGCCTAACACATGCAAGTCGAACGGAGCAAAGAGGAGCTTGCTTTTCTTTGCTTAGTGGCGAACGGGTGAGTAACGCGTGAGTAACCTGCCCTGGAGTGGGGGACAACAGTTGGAAACGACTGCTAATACCGCATAAGCCCACGGAGCCGCATGGCTCTGAGGGAAAAGGAGAAATTTGCTTCAGGATGGACTCGCGTCCAATTAGCTAGTTGGTGAGGTAACGGCCCACCAAGGCGACGATTGGTAGCCGGACTGAGAGGTTGAACGGCCACATTGGGACTGAGACACGGCCCAGACTCCTACGGG
Otu000362	ATGAACGCTGGCGGCGTGCTTAACACATGCAAGTCGAACGAAGCATTTTAAACAGATTATTTCGGTATGAAGTTTTTAATGACTGAGTGGCGGACGGGTGAGTAACGCGTGGGTAACCTGCCTTATACAGGGGGATAGCAGCTGGAAACGGCTGGTAATACCGCATAAGCGCACAGCATCGCATGATGAAGTGTGAAAAACTGAGGTGGTATAAGATGGACCCGCGTCTGATTAGCTAGTTGGTGAGATAACAGCCCACCAAGGCGACGATCAGTAGCCGACCTGAGAGGGTGACCGGCCACATTGGGACTGAGACACGGCCCAGACTCCTACGGG
Otu000363	ATAAACGCTGGCGGCGTGCTTAACACATGCAAGTCGAACGGACTGATGAGAGAGCTTGCTCTTTCTGAAAGTTAGTGGCGGACGGGTGAGTAACGCGTGGGAAACCTGCCTTACACTGGGGGATAACAGATGGAAACGCCTGTTAATACCGCATAAGCGCACGGTGCTGCATGGTACCGTGTGAAAAACTCCGGTGGTGTAAGATGGTCCCGCGTCTGATTAGCTAGTTGGTGAGGTAACGGCCCACCAAGGCGACGATCAGTAGCCGGCCTGAGAGGGCGTACGGCCACATTGGGACTGAGACACGGCCCAAACTCCTACGGG
Otu000364	ACGAACGCTGGCGGCGTGCCTAACACATGCAAGTCGAACGGGGTTGAGTGCTTCGGTATTCAACTTAGTGGCGAACGGGTGAGTAACGCGTGAAGAACCTGCCTTTCAGTGGGGGACAACAGTTGGAAACGACTGCTAATACCGCATGACACTTCTGAGTGGCATCACTTAGAAGTCAAAGCTTTATGTGCTGAAAGATGGCTTCGCGTCTGATTAGCTAGTTGGCGGGGTAACGGCCCACCAAGGCGACGATCAGTAGCCGGTCTGAGAGGATGAACGGCCACATTGGGACTGAGATACGGCCCAGACTCCTACGGG
Otu000365	ATGAACGCTGGCGGCGTGCTTAATACATGCAAGTCGAACGAACATTAAGAGTGCTTGCACTTTTAATGTTAGTGGCGAACGGGTGAGTAATACATAGGCAACTTGCCCCAAGGACTGGGATAACACTTAGAAATGAGTGCTAATACCGGATAGGTAATACAAAGGCATCTTAGTATTATTAAAGTTGGGTATCCAACACCATGGGATGGGCTTATGCTGTATTAGCTAGTTGGTGAGATAAAAGCCCACCAAGGCGATGATACATAGCTGGTCTGAGAGGATGAACAGCCACATTGGGACTGAGACACGGCCCAGACTCCTACGGG
Otu000366	ATGAACGCTGGCGGCATGCCTAAGACATGCAAGTCGAACGAGACGACCTTCGGAAGACCGAAGTGCTTGCACTGAAGTAAGAAGAAGATCATCGTCTAGTGGCAGACGGGTGAGTAACACGTGGGTAACCTACCTTCAAGCTGGGGATAACAGTTGGAAACGACTGATAATACCGAATAAGATATAGCAATATATTGAAAGGAGCCTTTAAAGCTCCACTTAAAGATGGGCCTGCGGCGTATTAACTAGTTGGTGAGGTAATGGCTCACCAAGGTAACGATGCGTAGCCGAACTGAGAGGTTGATCGGCCACACTGGGACTGAGACACGGCCCAGACTCCTACGGG
Otu000367	ATGAACGCTGGCGGCGTGCCTAACACATGCAAGTCGAGCGAGAAGCTTCTGATGGATTCTTCGGAAGAAAGAGGAAGTGGAAAGCGGCGGACGGGTGAGTAACGCGTAGGCAACCTGCCCCTTGCAGAGGGATAGCCACTGGAAACGGTGATTAAAACCTCATAACACTTTACATTCACATGGAAGTAAAGCCAAAGATTTATCGGCAAGGGATGGGCCTGCGTCTGATTAGCTGGTTGGTGGGGTAACGGCTCACCAAGGCGACGATCAGTAGCCGACCTGAGAGGGTGATCGGCCACATTGGAACTGAGACACGGTCCAAACTCCTACGGG
Otu000368	ACGAACGCTGGCGGCGCGCCTAACACATGCAAGTCGAACGGAGCTATTTCGATAGATCTCTTCGGAGTGACATTGGCTTAGCTTAGTGGCGAACGGGTGAGTAACACGTGAGGAACCTGCCTTTCAGAGGGGGACAACAGTTGGAAACGACTGCTAATACCGCATAAGACCACGATACGGCATCGTATTGAGGTCAAAGGAGCAATCCGCTGAAAGATGGCCTCGCGTCCGATTAGCTAGATGGTGAGGTAACGGCCCACCATGGCGACGATCGGTAGCCGGACTGAGAGGTTGATCGGCCACATTGGGACTGAGACACGGCCCAGACTCCTACGGG
Otu000369	ATGAACGCTGGCGGCGTGCCTAACACATGCAAGTCGAGCGAGAAGCTTTCAAATGACGCTTCGGTTGATTTTGAAAGTGGAAAGCGGCGGACGGGTGAGTAACGCGTAGGCAACCTGCCCTTTGCAGAGGGATAGCCTCGGGAAACCGGGATTAAAACCTCATAACGCCTTTTAAAGACATCTTTGAAAGGCCAAAGATTTATCGGCAAAGGATGGGCCTGCGTCTGATTAGTTAGTTGGTGGGGTAACGGCCTACCAAGGCGACGATCAGTAGCCGACCTGAGAGGGTGATCGGCCACATTGGAACTGAGACACGGTCCAAACTCCTACGGG
Otu000370	ATGAACGCTGGCGGCGTGCTTAACACATGCAAGTCGAACGGACTTACAATGAAACCTAGTGATTTGTAAGTTAGTGGCGGACGGGTGAGTAACGCGTGGGTAACCTGCCGTATACTGGGGGATAACACTTAGAAATAGGTGCTAATACCGCATAAGCGCACGGTCTCGCATGGGACAGTGTGAAAAACTTAAGGTGGTATACGATGGACCCGCGTCTGATTAGCTAGTTGGTGAGGTAACGGCCCACCAAGGCGACGATCAGTAGCCGGCCTGAGAGGGTGAACGGCCACATTGGGACTGAGACACGGCCCAAACTCCTACGGG
Otu000371	ACGAACGCTGGCGGCGTGCCTAACACATGCAAGTCGAACGGGACTTTTAAAATGAAGTTTTCGGATGGATTTTTGAAAGTTTAGTGGCGGACGGGTGAGTAACGCGTGAGCAACCTGCCTTTCAGAGGGGGACAACAGTTGGAAACGACTGCTAATACCGCATAATGTATCGAAGCCGCATGGCATTGATACCAAAGATTCTATCGCTGAAAGATGGGCTCGCGTATGATTAGATAGTTGGTGAGGTAACGGCTCACCAAGTCGACGATCATTAGCCGGACTGAGAGGTTGAACGGCCACATTGGGACTGAGACACGGCCCAGACTCCTACGGG
Otu000372	ATGAACGCTAGCGGCAGGCCTAATACATGCAAGTCGAACGGTAAGCGCCCCTCGGGGCGCGAGAGTGGCGCACGGGTGCGTAACGCGTATGCAACCTGCCCCCGTCAGCGGTATAGCCCGGAGAAATCCGAATTAATACCGCATGGTCCCCTGGTCCGGCATCGGGCTGGGGGTAAAGCCGAGGCGGACGGGGATGGGCATGCGTGCCATTAGATAGTTGGCGGGGTAATGGCCCACCAAGTCAGCGATGGCTAGGGGATCTGAGAGGACGGTCCCCCACACTGGTACTGAGACACGGACCAGACTCCTACGGG
Otu000373	ACGAACGCTGGCGGCATGCCTAACACATGCAAGTCGAGCGAGTTGATCCCTTCGGGGTGAAGCTAGCGGCGGACGGGTGAGTAACACGTGGGCAACCTGCCTCATAGAGGGGAATAGCCTCCCGAAAGGGAGATTAATACCGCATAAGATTGTAGCTTCGCATGAAGTAGCAATTAAAGGAGCAATCCGCTATGAGATGGGCCCGCGGCGCATTAGCTAGTTGGTGAGGTAACGGCTCACCAAGGCGACGATGCGTAGCCGACCTGAGAGGGTGATCGGCCACATTGGGACTGAGACACGGCCCAGACTCCTACGGG
Otu000374	ATGAACGCTGGCGGCATGCCTAATACATGCAAGTCGAACGGGATATCTTCGGATATCCAGTGGCGAACGGGTGAGTAACACGTAGGTAACCTGCCCATGTGCCCGGGATAACGCCTGGAAACGGGTGCTAAAACCGGATAGGTATCGCTTCTGCATGGAAGAGATATTAAAGGAGCTGTAAGGCTCTGAACATGGATGGACCTGCGGTGCATTAGCTGGTTGGTGAGGTAACGGCCCACCAAGGCGACGATGCATAGCCGGCCTGAGAGGGTGAACGGCCACATTGGGACTGAGACACGGCCCAAACTCCTACGGG
Otu000375	ATGAACGCTGGCGGCATGCCTAATACATGCAAGTCGAACGAGAGGAAGGAAAGCTTGCTTTCCTGAATCTAGTGGCGAACGGGTGAGTAACACGTAGGTAACCTGCCCATGTGCCCGGGATAACTTCTGGAAACGGATGCTAAAACCGGATAGGTAGCAGACAAGCATTTGACTGCTATTAAAGTGGCCTTGGCCATGAACATGGATGGACCTGCGGTGCATTAGCTGGTTGGTGAGGTAACGGCCCACCAAGGCGACGATGCGTAGCCGACCTGAGAGGGTGATCGGCCACATTGGGACTGAGACACGGCCCAGACTCCTACGGG
Otu000376	ATGAACGCTGGCGGCGTGCTTAACACATGCAAGTCGAACGGAGAATTGTTATTGAGATCTTCGGATGGATTTAATGATTCTTAGTGGCGGACGGGTGAGTAACGCGTGGATAACCTGGCCCATACAGGGGGATAGCAGTTGGAAACGACTGATAATACCGCATAAGCGCACGGTACCGCATGGTACAGTGTGAAAAGTTCCGGCGGTATGGGATGGATCCGCGTCTGATTAGGCAGTTGGCGGGGTAACGGCCCACCAAACCGACGATCAGTAGCCGGCCTGAGAGGGTGAACGGCCACATTGGGACTGAGACACGGCCCAAACTCCTACGGG
Otu000377	ATGAACGCTGGCGGCGTGCTTAACACATGCAAGTCGAACGAAGCACTTTCACTTGATTCTTCGGATGAAGGCGATGGTGACTTAGTGGCGGACGGGTGAGTAACGCGTGGGTAACCTGCCCTGTACAGGGGGACAACAGCTGGAAACGGCTGCTAATACCGCATAAGCGCACAGCACCGCATGGTGCAGTGTGGAAAACTCCGGTGGTACAGGATGGGCCCGCGTTGGATTAGGTAGTTGGTGGGGCAAAGGCCTACCAAGCCGACGATCCATAGCCGACCTGAGAGGGTGGCCGGCCACATTGGGACTGAGACACGGCCCAAACTCCTACGGG
Otu000378	ATGAACGCTGGCGGCGTGCCTAACACATGCAAGTCGAACGAAGCACCTTACTTGATTCTTCGGATGAAAGTTTGGTGACTGAGTGGCGGACGGGTGAGTAACGCGTGGGTAACCTGCCCTGTACAGGGGGATAACAGCTGGAAACGGCTGCTAATACCGCATAAGCGCACGAGGAGACATCTCCTTGTGTGAAAAACTCCGGTGGTACAGGATGGGCCCGCGTCTGATTAGCTGGTTGGCAGGGTAACGGCCTACCAAGGCAACGATCAGTAGCCGGTCTGAGAGGATGAACGGCCACATTGGAACTGAGACACGGTCCAAACTCCTACGGG
Otu000379	ATGAACGCTAGCTACAGGCTTAACACATGCAAGTCGCGGGGCAGCATTCACTTAGCTTGCTAAGTGAGATGGCGACCGGCGCACGGGTGAGTAACGCGTATCCAACCTGCCCATCACCACGGGATAACCCGGTGAAAACCGGCCTAATACCGTATGAGGTCACAAGCGGACATCCAACTGTGACGAAAGGCTTTGCGGTGATGGATGGGGATGCGTCCGATTAGCTTGACGGCGGGGTAACGGCCCACCGTGGCGACGATCGGTAGGGGTTCTGAGAGGAAGGTCCCCCACATTGGAACTGAGACACGGTCCAAACTCCTACGGG
Otu000380	ATGAACGCTGGCGGCATGCCTAAGACATGCAAGTCGAACGAAGTGGCCCAATGAAGAATGCGAGCTTGCTCAAATTTAGATTTGGATAACCACTTAGTGGCGCAAGGGTGAGTAACGCGTAGGTAATCTACCTTCGAGTCTGGAATAACAGTTAGAAATGATTGCTAATGCCGGATGAAATGGGAAACGATACGTCATTTTTTATTAAAAGGTGCCTTTAAAGCATCGCTTGAAGATGAGCCTGCGTCGTATTAGTTAGTTGGTGGGGTAATGGCCTACCAAGACAACGATGCGTAGCCGACCTGAGAGGGTGATCGGCCACACTGGGACTGAGACACGGCCCAGACTCCTACGGG
Otu000381	ATGAACGCTAGCGACAGGCTTAACACATGCAAGTCGAGGGGCAGCGGGGGCGAAAGCTTGCTTTCGCCTGCCGGCGACCGGCGCACGGGTGAGTAACACGTATGCAACCTGCCCACCGCAGGGGGATAAGCCGGAGAAATCCGGTCTAATACCGCGTAACATCCTCGGGAGACATCTTCCGGGGATCAAAGGAAGCGATTCCGGCGGTGGATGGGCATGCGGCGCATTAGCTAGTCGGCGGGGTAACGGCCCACCGAGGCGACGATGCGTAGGGGTTCTGAGAGGAAGGTCCCCCACACTGGTACTGAGACACGGACCAGACTCCTACGGG
Otu000382	ATGAACGCTAGCGACAGGCTTAACACATGCAAGTCGAGGGGCAGCGGGGCAGTCAGCTTGCTGAATGCTGCCGGCGACCGGCGCACGGGTGAGTAACACGTATGCAACCTGCCTGCCACAGGGGGATAACCGGGAGAAATCCCGACTAATACCGCGTAGACCGCGATGAGGCATCTTATCGTGGGGAAAGGAGTAATCCGGTGGCGGATGGGCATGCGGCGCATTAGCTAGTTGGCGGGGTAACGGCCCACCAAGGCGACGATGCGTAGGGGTTCTGAGAGGAAGGTCCCCCACATTGGTACTGAGACACGGACCAAACTCCTACGGG
Otu000383	ATGAACGCTGGCGGCGTGCTTAACACATGCAAGTCGAACGGAGAGCTCATGACAGAGGATTCGTCCAATGGATTGAGTTTCTTAGTGGCGGACGGGTGAGTAACGCGTGAGGAACCTGCCTCGGAGTGGGGAATAACAGTCCGAAAGGACTGCTAATACCGCATAATGCAGCTGAGTCGCATGACTCTGGCTGCCAAAGATTTATCGCTCTGAGATGGCCTCGCGTCTGATTAGCTAGTTGGCGGGGTAACGGCCCACCAAGGCGACGATCAGTAGCCGGACTGAGAGGTTGGCCGGCCACATTGGGACTGAGACACGGCCCAGACTCCTACGGG
Otu000384	ATGAACGCTGGCGGCGTGCCTAACACATGCAAGTCGAACGGAGCACTCTTACTTCGGTTTTTGTGCTTAGTGGCGGACGGGTGAGTAACGCGTGAGCAATCTGCCTTTCAGAGGGGGATAACGATTGGAAACGATCGCTAATACCGCATAACGTATTTTTAGGGCATCCTTTAAATACCAAAGGAGCAATCCGCTGAAAGATGAGCTCGCGTCTGATTAGATAGTTGGTGAGGTAACGGCCCACCAAGTCAACGATCAGTAGCCGGACTGAGAGGTTGAACGGCCACATTGGGACTGAGACACGGCCCAGACTCCTACGGG
Otu000385	ACGAACGCTGGCGGCGCGCCTAACACATGCAAGTCGAACGGAGTGAAGAGAAGCTTGCTTTTCTTCACTTAGTGGCGAACGGGTGAGTAACGCGTGAGTAACCTGCCCTGGAGTGGGGGACAACAGTTGGAAACGACTGCTAATACCGCATAAGCCCACGGAACCGCATGGTTCTGAGGGAAAAGGATTTATTCGCTTCAGGATGGACTCGCGTCCAATTAGCTAGTTGGTGAGGTAACGGCCCACCAAGGCGACGATTGGTAGCCGGACTGAGAGGTTGATCGGCCACATTGGGACTGAGACACGGCCCAGACTCCTACGGG
Otu000386	ATGAACGCTGGCGGCGTGCCTAACACATGCAAGTCGAGCGAGAAATTCCGGATTGAAACTTCGGTCGATTGAAGGGATGGAAAGCGGCGGACGGGTGAGTAACGCGTAGGCAACCTGCCCCTTGCAGAGGGATAGCCATTGGAAACGATGATTAAAACCTCATAACACTGCGAAGTCACATGTCATTGCAGTCAAAGATTTATCGGCAAGGGATGGGCCTGCGTCTGATTAGCTGGTTGGTGGGGTAACGGCCTACCAAGGCGACGATCAGTAGCCGACCTGAGAGGGTGATCGGCCACATTGGAACTGAGACACGGTCCAAACTCCTACGGG
Otu000387	ACGAACGCTGGCGGCGTGCTTAACACATGCAAGTCGTACGAGACGATTGAAAGCTTGCTTTTGAAAGTCGAGTGGCAAACGGGTGAGTAACGCGTAGACAACCTGCCGTAAAGATGGGGACAACAGTCCGAAAGGACTGCTAATACCGAATGTTGTGGAACTTCCGCATGGGAGCTCTACTAAAGATGGCCTCTACTTGTAAGCTATCGCTTTACGATGGGTCTGCGTCTGATTAGCTAGTTGGTGGGGTAACGGCCTACCAAGGCGACGATCAGTAGCCGGTCTGAGAGGATGAACGGCCACATTGGAACTGAGACACGGTCCAGACTCCTACGGG
Otu000388	ACGAACGCTGGCGGCGTGCCTAACACATGCAAGTCGAGCGAATGAAGTTCCTTCGGGAACGGATTTAGCGGCGGACGGGTGAGTAACACGTGGGCAACCTGCCTCATAGAGGGGAATAGCCTTCCGAAAGGAAGATTAATACCGCATAAGATTGTAGCTTCGCATGAAGCAGCAATTAAAGGAGCAATCCGCTATGAGATGGGCCCGCGGCGCATTAGCTAGTTGGTGAGGTAACGGCTCACCAAGGCGACGATGCGTAGCCGACCTGAGAGGGTGATCGGCCACATTGGGACTGAGACACGGCCCAGACTCCTACGGG
Otu000389	ACGAACGCTGGCGGCGTGCCTAACACATGCAAGTCGAACGAAGCACTGCGGAAAGAGACTTCGGTCAATGGAAGCTTTGACTTAGTGGCGGACGGGTGAGTAACGCGTGAGGAACCTGCCTTTCAGTGGGGGACAACAGTTGGAAACGACTGCTAATACCGCATAATGTGTTTTGGGGGCATCCCCGGAACACCAAAGATTTATTGCTGAAAGATGGCCTCGCGTCTGATTAGATAGTTGGTGGGGTAACGGCCTACCAAGTCGACGATCAGTAGCCGGACTGAGAGGTTGAACGGCCACATTGGGACTGAGATACGGCCCAGACTCCTACGGG
Otu000390	ATGAACGCTGGCGGCGTGCCTAACACATGCAAGTCGAACGGAGTTACGAGAGCTTGCTTTTGTAACTTAGTGGCGAACGGGTGAGTAATGCGTGAGCAACCTGCCCTTCAGAGGGGGACAACAGTTGGAAACGACTGCTAATACCGCATAATGTATTTAGGAGGCATCTCCTGGATACCAAAGGAGAAATCCGCTGAAGGATGGGCTCACGTCTGATTAGCTAGTTGGTGAGGTAACGGCTCACCAAGGCTGCGATCAGTAGCCGGACTGAGAGGTTGAACGGCCACATTGGGACTGAGATACGGCCCAGACTCCTACGGG
Otu000391	ATAAACGCTGGCGGCGTGCATAACACATTCAAGTCGAACGGTGACGAGGGCTTCGGTCCTCTGATCAGTGGCGGACGGGTGAGTAACGCGTGAGCAACCTGCCTTTCAAAGCGGGATAACGTCTGGAAACGGACGCTAATACCGCATAACGCACAGAGATCGCATGGTTTTTGTGCCAAAAGGGAAACCTGATGAAAGATGGGCTCGCGTCTGATTAGATAGTTGGTGAGGTAACGGCTCACCAAGTCGACGATCAGTAGCCGGACTGAGAGGTTGAACGGCCACATTGGAACTGAGATACGGTCCAGACTCCTACGGG
Otu000392	ATGAACGCTGGCGGCGTGCTTAACACATGCAAGTCGAACGAAGCACTTTATTTGATTTTCTTCGGAAATGAAGATTTTGTGACTGAGTGGCGGACGGGTGAGTAACGCGTGGATAACCTGCCTCATACAGGGGGATAACAGCCGGAAACGGCTGCTAATACCGCATAAGCGCACGGTACCGCATGGTACAGTGTGAAAAACTCCGGTGGTATGGGATGGATCCGCGTCTGATTAGCCAGTTGGCGGGGTAACGGCCCACCAAAGCGACGATCAGTAGCCGACCTGAGAGGGTGACCGGCCACATTGGGACTGAGACACGGCCCAAACTCCTACGGG
Otu000393	ACGAACGCTGGCGGCGTGCTTAACACATGCAAGTCGAACGAGAATCTGTGGAAAGAGGATTCGTCCAATTGAAACAGAGGACAGTGGCGGACGGGTGAGTAACGCGTGAGGAACCTGCCTTTCAGAGGGGGACAACAGTTGGAAACGACTGCTAATACCGCATGACACATATTGGGGGCATCCCTGATATGTCAAAGATTTATCGCTGAAAGATGGCCTCGCGTCTGATTAGCTAGTTGGTGAGGTAACGGCCCACCAAGGCGACGATCAGTAGCCGGACTGAGAGGTTGAACGGCCACATTGGGACTGAGATACGGCCCAGACTCCTACGGG
Otu000394	ATAAACGCTGGCGGCGTGCCTAATACATGCAAGTCGATCGGAGAGTTTCAAGCTTGCTTGAGACTTTCAGAGGCGAACGGGTGAGTAATACATAAGCAACCTGCCCACGAAGACCGGGATAACATCTGGAAACGGGTACTAAAACCGGATAGGTAATAGAACCGCATGGTTCGATTATTAAAGGAGAGAAACACTGGTGGATGGGCTTATGGCGCATTAGTTAGTTGGTGAGGTAACGGCCCACCAAGACGATGATGCGTAGCCGGACTGAGAGGTTGAACGGCCACATTGGGACTGAGAGACGGCCCAGACTCCTACGGG
Otu000395	ATTAACGCTGGCGGCGCACATAAGACATGCAAGTCGAACGGAAGTCGTTATAACTCAGAACAAAGATTTATCTGAGGGACGAGATATAACAATGGCTTTAGTGGCGGACTGGTGAGTAACACGTAAGAAACCTGCCTATTAGAGGGGAATAACAACGAGAAATCGTTGCTAATACCGCATAAGCTAGTAGTACCGCATGGTACAGCTAGAAAAGGAGAAATCCGCTAATAGATGGTCTTGCGTCCGATTAGCTAGTTGGTGGGGTAATGGCCTACCAAGGCAACGATCGGTAGCCGAGCTGAGAGGCTCAACGGCCACATTGGGACTGAGATACGGCCCAGACTCCTACGGG
Otu000396	ATGAACGCTGGCGGCGTGTTTAACACATGCAAGTCGAGCGAGAAGCTCCTCAGTTGATTCTTCGGATGAAACAGAGGGGTGGAAAGCGGCGGACGGGTGAGTAACGCGTAGGCAACCTGCCCCTTGCAGAGGGATAGCCTCGGGAAACCGGGATTAAAACCTCATAATGCGTATCCTAGACATCTTAGATACGCCAAAGATTTATCGGCAAGGGATGGGCCTGCGTCTGATTAGCTAGTTGGTGGGGTAACGGCCTACCAAGGCAACGATCAGTAGCCGACCTGAGAGGGTGATCGGCCACATTGGAACTGAGACACGGTCCAAACTCCTACGGG
Otu000397	ATGAACGCTGGCGGCGTGCCTAACACATGCAAGTCGAGCGATTTACTTCGGTAAAGAGCGGCGGACGGGTGAGTAACGCGTGGGTAACCTGCCCTGTACACACGGATAACATACCGAAAGGTATGCTAATACGAGATAATATACTTTTATCGCATGGTAGAAGTATCAAAGCTCCGGCGGTACAGGATGGACCCGCGTCTGATTAGCTAGTTGGTAAGGTAACGGCTTACCAAGGCGACGATCAGTAGCCGACCTGAGAGGGTGATCGGCCACATTGGAACTGAGACACGGTCCAAACTCCTACGGG
Otu000398	ATGAACGCTAGCTACAGGCTTAACACATGCAAGTCGAGGGGCAGCATGCTGGTAGCTTGCTACCAGTGATGGCGACCGGCGCACGGGTGAGTAACGCGTATCCAACCTTCCCATGACCAGGGAATAACCTTGCGAAAGTAAGACTAATGCCCTATGGTTTCCTCAGCGGACATCCAAAGAGGAATAAAGATTCATCGGTGATGGATGGGGATGCGTCTGATTAGGTTGTTGGCGGGGTAACGGCCCACCAAGCCATCGATCAGTAGGGGTTCTGAGAGGAAGGTCCCCCACATTGGAACTGAGACACGGTCCAAACTCCTACGGG
Otu000399	ATGAACGCTGGCGGCGTGCCTAACACATGCAAGTCGAACGGAGCACTGAGACTTCGGTTTTTGTGCTTAGTGGCGGACGGGTGAGTAACGCGTGAGCAATCTGCCTTTCAGAGGGGGATAACGACTGGAAACGGTCGCTAATACCGCATAACGTATTTTGCGGGCATCTGCGAGATACCAAAGGAGCAATCCGCTGAAAGATGAGCTCGCGTCTGATTAGATAGTTGGTGAGGTAACGGCCCACCAAGTCGACGATCAGTAGCCGGACTGAGAGGTTGAACGGCCACATTGGGACTGAGACACGGCCCAGACTCCTACGGG
Otu000400	ATGAACGCTGGCGGCATGCCTAAGACATGCAAGTCGTACGAAGTGGCCCTTTGAAATGGAGTGCTTGCACAAAGTAGATAAGGATTTCACTTAGTGGCGCAAGGGTGAGTAACACGTGGGTTATCTGCCTTTAAGACTGGGATAACAATTGGAAACGATTGCTAATACCGGATGATATATATAATGATACGTTGTTATATATTAAAAGGAGCCTTTAAAGCTTCACTTAAAGATGAGCCTGCGGCGCATTAGCTAGTTGGTAAGGTAATGGCCTACCAAGGCAACGATGCGTAGCCGAACTGAGAGGTTGATCGGCCACATTGGGACTGAGACACGGCCCAAACTCCTACGGG
Otu000401	ATGAACGCTAGCTACAGGCTTAACACATGCAAGTCGAGGGGCAGCGGGGAGGATGCTTGCATTCTCTGCCGGCGACCGGCGCACGGGTGAGTAACGCGTACCGAACCTGCCTCATACTCGGGAATAGCCTTGCGAAAGTAAGATTAATGCCCGGTGTTCCGCGAGGGCCGCATGGCCTTTTCGGCAAAGTTATTTACGGTATGAGATGGCGGTGCGTCCCATTAGCTTGTTGGCGGGGTAACGGCCCACCAAGGCGACGATGGGTAGGGGTTCTGAGAGGAAGGTCCCCCACATTGGAACTGAGACACGGTCCAAACTCCTACGGG
Otu000402	ATGAACGCTAGCGACAGGCTTAACACATGCAAGTCGAGGGGCAGCGATAGTTGTAGCAATACAATTAGTCGGCGACCGGCGCACGGGTGAGTAACACGTATGCAACCTACCCATAACAGGGGGATAAGCGGAAGAAATTCCGTCTAATACCGCGTAACACATAGTTGAGGCATCTCGATAATGTAAAAGATTTATCGGTTATGGATGGGCATGCGGCGCATTAGCTAGTTGGCGGGGTAACGGCCCACCAAGGCGACGATGCGTAGGGGTTCTGAGAGGAAGGTCCCCCACATTGGTACTGAGACACGGACCAAACTCCTACGGG
Otu000403	ACGAACGCTGGCGGCGTGCCTAACACATGCAAGTCGAACGGGGTTAAGCCCTTCGGGACTTAACTTAGTGGCGAACGGGTGAGTAACGCGTGAGGAACCTGCCTTTCAGTGGGGGACAACAGTTGGAAACGACTGCTAATACCGCATGATACTTTTTGGGGACATCCCTGAAAAGTCAAAGCTTTATGTGCTGAAAGATGGCCTCGCGTCTGATTAGCTAGTTGGTGGGGTAACGGCCCACCAAGGCGACGATCAGTAGCCGGTCTGAGAGGATGAACGGCCACATTGGGACTGAGATACGGCCCAGACTCCTACGGG
Otu000404	ACGAACGCTGGCGGCGTGCCTAACACATGCAAGTCGAGCGGGGATTTGGGAAGCTTGCTTCCTGGATTCTAGCGGCGGACGGGTGAGTAACGCGTGAGCAACCTGCCTTTCACAGGGGGATAACGCATCGAAAGATGTGCTAATACCGCGTAAGACCACGGTGTCGCATGACACAGGGGTCAAAGGAGCAATCCGGTGAGAGATGGGCTCGCGTCCGATTAGCTAGTTGGTGAGATAACAGCCCACCAAGGCGACGATCGGTAGCCGACCTGAGAGGGTGATCGGCCACATTGGAACTGAGAGACGGTCCAGACTCCTACGGG
Otu000405	ACGAACGCTGGCGGCGTGCTTAACACATGCAAGTCGAACGGAGTGCCTATGACAGAGGTTTCGGCCAATTGATTAGGTTACTTAGTGGCGGACTGGTGAGTAACGCGTGAGGAACCTGCCTTTCAGAGGGGGACAACAGTTGGAAACGACTGCTAATACCGCATGACACATACCGAAGGCATCTTTGGTATGTCAAAGATTTTATCGCTGAAAGATGGCCTCGCGTCTGATTAGATAGTTGGCGGGGTAACGGCCCACCAAGTCGACGATCAGTAGCCGGACTGAGAGGTTGACCGGCCACATTGGGACTGAGATACGGCCCAGACTCCTACGGG
Otu000406	ATGAACGCTGGCGGCGTGCCTAACACATGCAAGTCGAACGGAGTCGTTTTGGAAATCTCTTCGGAGATGGAATTCTCGACTTAGTGGCGGACGGGTGAGTAACGCGTGAGCAATCTGCCTTTAAGAGGGGGATAACAGTCGGAAACGGCTGCTAATACCGCATAAAGCATCAAATTCGCATGTTTTTGATGCCAAAGGAGCAATCCGCTTTTAGATGAGCTCGCGTCTGATTAGCTAGTTGGCGGGGTAACGGCCCACCAAGGCGACGATCAGTAGCCGGACTGAGAGGTTGAACGGCCACATTGGGACTGAGACACGGCCCAGACTCCTACGGG
Otu000407	ATGAACGCTAGCGACAGGCTTAACACATGCAAGTCGAGGGGCAGCATGATTTGTAGCAATACAGATTGATGGCGACCGGCGCACGGGTGAGTAACGCGTATGCAACTTACCTATCAGAGGGGGATAGCCCGGCGAAAGTCGGATTAATACCCCATAAAACAGGGGTCCCGCATGGGAATATTTGTTAAAGATTCATCGCTGATAGATAGGCATGCGTTCCATTAGGCAGTTGGCGGGGTAACGGCCCACCAAACCGACGATGGATAGGGGTTCTGAGAGGAAGGTCCCCCACATTGGTACTGAGACACGGACCAAACTCCTACGGG
Otu000408	ATGAACGCTGGCGGCGTGCCTAACACATGCAAGTCGAGCGAGAAATTCCGGACTGAAGCTTCGGTGGATTGAAGGGATGGAAAGCGGCGGACGGGTGAGTAACGCGTAGGCAACCTGCCCTTTGCAGAGGGATAGCCATTGGAAACGATGATTAAAACCTCATAATACGATAGATTCACATGAATGTATCGTCAAAGATTTATCGGCAAAGGATGGGCCTGCGTCTGATTAGCTGGTTGGTGGGGTAACGGCCTACCAAGGCGACGATCAGTAGCCGACCTGAGAGGGTGATCGGCCACATTGGAACTGAGACACGGTCCAAACTCCTACGGG
Otu000409	ACGAACGCTGGCGGCGTGCTTAACACATGCAAGTCGAACGATGAAACTATGACGGAGGCTTCGGCCAACTGAGTGGTGGATTAGTGGCGGACGGGTGAGTAACGCGTGAGTAACCTGCCTCTCAGAGAGGAATAACATTTGGAAACGAATGGTAATACCACATAACATTACGGGACCGCATGATTCTGTAATCAAAGATTTTATCGCTGAGAGATGGACTCGCGTCCGATTAGCTAGATGGTGAGGTAACGGCTCACCATGGCGACGATCGGTAGCCGGACTGAGAGGTTGAACGGCCACATTGGGACTGAGACACGGCCCAGACTCCTACGGG
Otu000410	ATGAACGCTGGCGGCGCGCCTAACACATGCAAGTCGAACGGTTAAGACGCACTTCGGTGCGTGAATAGAGTGGCGAACGGCTGAGTAACACGTGGGCAACCTGCCCCCCGCACCGGGATAGCCTCGCGAAAGCGTGATTAATACCGGGTACTCCGGCACCTCCGCATGGCGGTGCCGGGAGAGCGTCAGCGGCGGGGGATGGGCCCGCGGCCTGTTAGCTAGTTGGCGGGGCAACGGCCCACCAAGGCGATTATGGGTAGCCGGGTTGAGAGACCGACCGGCCAGATTGGGACTGAGACACGGCCCAGACTCCTACGGG
Otu000411	ATGAACGCTAGCTACAGGCTTAACACATGCAAGTCGAGGGGCAGCATCGCGATAGCTTGCTATTGCGGATGGCGACCGGCGCACGGGTGAGTAACGCGTATCCAACCTTCCCGCAACTGGGGAATAACCTTGCGAAAGTAAGACTAATACCCCATGGTCTCCACGGATGGCATCTGAAATGGAGTAAAGGTTTCGGCCGGTTGCGGATGGGGATGCGTCCGATTAGCTTGACGGCGGGGTAACGGCCCACCGTGGCATCGATCGGTAGGGGTTCTGAGAGGAAGGTCCCCCACATTGGAACTGAGACACGGTCCAAACTCCTACGGG
Otu000412	ATGAACGCTGGCGGCACGCCTAACACATGCAAGTCGAACGGAGTTTTGAGAGCTTGCTCTTAAAACTTAGTGGCGGACGGGTGAGTAACACGTGAGCAACCTGCCTTTCAGAGAGGGATAGCTTCTGGAAACGGATGGTAATACCTCATAAAATATTTTTGTGGCATCACAGAAATATCAAAGATTTATCGCTGAAAGATGGGCTCGCGTCTGATTAGCTGGTTGGTGAGGTAACGGCCCACCAAGGCAACGATCAGTAGCCGGACTGAGAGGTTGAACGGCCACATTGGGACTGAGACACGGCCCAGACTCCTACGGG
Otu000413	ATGAACGCTGGCGGCGTGCCTAACACATGCAAGTCGAACGAAGCACCTTTTGAGATTCTTCGGATGATTGATTGGTGACTGAGTGGCGGACGGGTGAGTAACGCGTGGGTAACCTGCCCTGTACAGGGGGATAACAGCTGGAAACGGCTGCTAATACCGCATAAGCGCACGAGGAGACATCTCCTTGTGTGAAAAACTCCGGTGGTACAGGATGGGCCCGCGTCTGATTAGCTGGTTGGCAGGGTAACGGCCTACCAAGGCAACGATCAGTAGCCGGTCTGAGAGGATGAACGGCCACATTGGAACTGAGACACGGTCCAAACTCCTACGGG
Otu000414	ACGAACGCTGGCGGCGCGCCTAACACATGCAAGTCGAACGGAGTTAAGAGGAGCTTGCTTTTCTTGACTTAGTGGCGAACGGGTGAGTAACGCGTGAGTAACCTGCCTCAGAGTGGGGGACAACAGTTGGAAACGACTGCTAATACCGCATAAGACCACGGGGTCGCATGGCCCTGAGGTAAAAGGATTTATTCGCTTTGAGATGGACTCGCGTCCAATTAGCTAGTTGGTGAGGTAACGGCCCACCAAGGCGACGATTGGTAGCCGGACTGAGAGGTTGAACGGCCACATTGGGACTGAGACACGGCCCAGACTCCTACGGG
Otu000415	ACGAACGCTGGCGGCGTGCCTAACACATGCAAGTCGAGCGGAGACATTAAGGAGCTTGCTCCGAGATGTTTTAGCGGCGGACGGGTGAGTAACGCGTGAGCAATCTGTCCCATACAGGGGGATAACACTTGGAAACAGGTGCTAATACCGCATGAGACCACAACGTCACATGGCGAAGGGGTCAAAGGAGCAATCCGGTATGGGGTGAGCTCGCGTCCGATTAGCTAGTTGGTGAGGTAACGGCCCACCAAGGCGACGATCGGTAGCCGACCTGAGAGGGTGATCGGCCACATTGGAACTGAGAGACGGTCCAAACTCCTACGGG
Otu000416	ATGAACGCTGGCGGCGTGCTTAACACATGCAAGTCGAACGAAGCACTTTATTTGATTTCTTCGGAATGATTATTTAGTGACTGAGTGGCGGACGGGTGAGTAACGCGTGGGTAACCTGCCTCATACAGGGGGATAACAGCTGGAAACGGCTGCTAATACCGCATAAGCGCACAGCATCGCATGATGCAGTGTGAAAAACTCCGGTGGTATGAGATGGACCCGCGTCTGATTAGCTAGTTGGTGGGGTAACGGCCTACCAAGGCGACGATCAGTAGCCGACCTGAGAGGGTGACCGGCCACATTGGGACTGAGACACGGCCCAAACTCCTACGGG
Otu000417	ACGAACGCTGGCGGCGCGCCTAACACATGCAAGTCGAACGGAGCTGTTTTCTCTGAAGTTTTCGGATGGAAGAGAGTTCAGCTTAGTGGCGAACGGGTGAGTAACACGTGAGCAACCTGCCTTTCAGTGGGGGACAACATTTGGAAACGAATGCTAATACCGCATAAGACCACAGTGTCGCATGGCACAGGGGTCAAAGGATTTATCCGCTGAAAGATGGGCTCGCGTCCGATTAGCTAGATGGTGAGGTAACGGCCCACCATGGCGACGATCGGTAGCCGGACTGAGAGGTTGAACGGCCACATTGGGACTGAGACACGGCCCAGACTCCTACGGG
Otu000418	ACGAACGCTGGCGGCGTGCCTAACACATGCAAGTCGAACGGGACTTTTAAAATGAAGTTTTCGGATGGATTTTTAAAAGTTTAGTGGCGGACGGGTGAGTAACGCGTGAGCAACCTGCCTTTCAGAGGGGGACAACAGTTGGAAACGACTGCTAATACCGCATAACGTATCGAAGCCGCATGACTTTGATACCAAAGATTTTATCGCTGAAAGATGGGCTCGCGTATGATTAGATAGTTGGTGAGGTAACGGCTCACCAAGTCGACGATCATTAGCCGGACTGAGAGGTTGAACGGCCACATTGGGACTGAGACACGGCCCAGACTCCTACGGG
Otu000419	ATAAACGCTGGCGGCGTGCCTAATACATGCAAGTCGAACGAAGAGAGCTAGCTTGCTAGAGCTCTTAGTGGCGAACGGGTGAGTAATACATAAGCAACCTACCTGCAGGGACCGGGATAACGCTTGGAAACGAGTGCTAAAACCGGATAGGTAATAACGGGGCATCCCGATATTATTAAAGGAGAGAAACACAAGCAGATGGGCTTATGGTGCATTAGTTAGTTGGTGAGGTAACGGCCCACCAAGACGATGATGCATAGCCGGCCTGAGAGGGTGAACGGCCACATTGGGACTGAGACACGGCCCAGACTCCTACGGG
Otu000420	ATGAACGCTGGCGGCGTGCTTAACACATGCAAGTCGAGCGAAGCACTTAAGTTTGATTCTTTGGATGAAGACTTTTGTGACTGAGCGGCGGACGGGTGAGTAACGCGTGGGTAACCTGCCTCATACAGGGGGATAACAGTTAGAAATGACTGCTAATACCGCATAAGACCACGGTACCGCATGGTACAGTGGTAAAAACTCCGGTGGTATGAGATGGACCCGCGTCTGATTAGGTAGTTGGTGGGGTAACGGCCTACCAAGCCGACGATCAGTAGCCGACCTGAGAGGGTGACCGGCCACATTGGGACTGAGACACGGCCCAGACTCCTACGGG
Otu000421	ATGAACGCTAGCGACAGGCTTAACACATGCAAGTCGAGGGGCAGCGCGGGAGTCAGCTTGCTGACTTCTGGCGGCGACCGGCGCACGGGTGAGTAACACGTATGCAACCTGCCCGCCACAGGGGGATAACCGGGAGAAATCCCGACTAATACCGCGTAGTCCGGATGGAGGCATCTCCGTACGGGGAAAGGAGCGATCCGGTGGCGGATGGGCATGCGGCGCATTAGCTAGTCGGCGGGGTAACGGCCCACCGAGGCGACGATGCGTAGGGGTTCTGAGAGGAAGGTCCCCCACATTGGTACTGAGACACGGACCAAACTCCTACGGG
Otu000422	ATGAACGCTGGCGGCGTGCCTAACACATGCAAGTCGAACGGTTAAGGCGCCTTCGGGCGCGCATAAAGTGGCGAACGGGTGAGTAACACGTGACCAACCTGCCCACCGCACGGGGACAGCCCGCCGAAAGGCGGATTGATACCCGATGACCCCCTCCCCGCGCATGCGGGGCGGGGGAAAGCTCCGGCGGCGGTGGATGGGGTCGCGGCCCATCAGGTAGTGGGCGGGGCAACGGCCCGCCCAGCCGACGACGGGTAGCCGGGTTGAGAGACCGACCGGCCACATTGGGACTGAGATACGGCCCAGACTCCTACGGG
Otu000423	ATGAACGCTGGCGGCGTGCTTAACACATGCAAGTCGAGCGAAGCACCTTGAAGTTTTCGGACTAAGAGGTGACTGAGCGGCGGACGGGTGAGTAACGCGTGGGTAACCTGCCTCATACAGGGGGATAACAGTTAGAAATGGCTGCTAATACCGCATAAGCGCACAGCATCGCATGATGCCGTGTGAAAAACTCCGGTGGTATGAGATGGACCCGCGTCTGATTAGGTAGTTGGCGGGGTAACGGCCCACCAAGCCGACGATCAGTAGCCGACCTGAGAGGGTGACCGGCCACATTGGGACTGAGACACGGCCCAAACTCCTACGGG
Otu000424	ACGAACGCTGGCGGCGTGCCTAACACATGCAAGTCGAACGGACGATTTCCCTTCGGGGAGAAAGTTAGTGGCGAACGGGTGAGTAACGCGTGAGGAACCTGCCTTTCAGAGGGGGACAACAGTTGGAAACGACTGCTAATACCGCATAACGTACACGGACCGCATGATCTGTGTACCAAAGATTTATCGCTGAAAGATGGCCTCGCGTCTGATTAGCTAGTTGGCGGGGTAACGGCCCACCAAGGCGACGATCAGTAGCCGGACTGAGAGGTTGAACGGCCACATTGGGACTGAGATACGGCCCAGACTCCTACGGG
Otu000425	ATGAACGCTGGCGGCGTGCTTAACACATGCAAGTCGAACGGGGAACCTTTTATTGAAGCTTCGGCAGATTTAGATTGTTTCTAGTGGCGGACGGGTGAGTAACGCGTGGGTAACCTGCCTTATACAGGGGGATAACAGTCAGAAATGACTGCTAATACCGCATAAGCGCACAGAGCTGCATGGCTCGGTGTGAAAAACTCCGGTGGTATAAGATGGACCCGCGTTGGATTAGCTGGTTGGTGAGGTAACGGCCCACCAAGGCGACGATCCATAGCCGGCCTGAGAGGGTGAACGGCCACATTGGGACTGAGACACGGCCCAGACTCCTACGGG
Otu000426	ATGAACGCTAGCTACAGGCCTAACACATGCAAGTCGAGGGGCATCGGGCGTCGGACTTGTCCGACGTGCCGGCGACCGGCGAATGGGTGAGTAACGCGTATCCAACCTGCCCGCCAGCCAGGGACAGCCTCCCGAAAGGGAGATTAATACCTGACGTTGTGACGATGGGGCATCCTGTTGTCACGGAAGATTTATCGTTGGTGGATGGGGATGCGTCCGATTAGCTGGTTGGTACGGTAACGGCGTACCAAGGCTACGATCGGTAGGGGTTCTGAGAGGAAGGTCCCCCACATTGGAACTGAGACACGGTCCAAACTCCTACGGG
Otu000427	ACGAACGCTGGCGGCGTGCTTCATACATGCAAGTCGAACGAGAATCTTTAGCTTGCTAGAGAGGAAAGTGGCGGACGGGTGAGTAATATGTAGAGAATCTGCCCTAGAGAGGGGGACAACAGTTGGAAACGACTGCTAATACCCCATATGAGCGTATCTGAAATGGTATTCTTGAAAACTCCGGTGCTCTAGGATGAGTCTGCATCTGATTAGCTAGTTGGGGGTGTAATGGACCACCAAGGCGACGATCAGTAGCTGGTTTGAGAGGATGATCAGCCACAATGGGACTGAGACACGGCCCATACTCCTACGGG
Otu000428	ATGAACGCTGGCGGCGTGCTTAACACATGCAAGTCGAACGGGAAACCTTTTATTGAAGCTTCGGCAGATTTAGCTGGTTTCTAGTGGCGGACGGGTGAGTAACGCGTGGGTAACCTGCCTTATACAGGGGGATAACAACCAGAAATGGTTGCTAATACCGCATAAGCGCACAGGACCGCATGGTCCGGTGTGAAAAACTCCGGTGGTATAAGATGGACCCGCGTTGGATTAGCTAGTTGGCAGGGTAACGGCCTACCAAGGCGACGATCCATAGCCGGCCTGAGAGGGTGAACGGCCACATTGGGACTGAGACACGGCCCAGACTCCTACGGG
Otu000429	ATGAACGCTGGCGGCGTGCTTAACACATGCAAGTCGAACGAAGCACCTTGGACAGATTCTTCGGATGAAGTCCCTGGTGACTGAGTGGCGGACGGGTGAGTAACGCGTGGGTAACCTGCCTCATACAGGGGGATAACAGTTAGAAATGGCTGCTAATACCGCATAAGCGCACGGTACTGCATGGTACAGTGTGAAAAACTCCGGTGGTATGAGATGGACCCGCGTTGGATTAGCTAGTTGGCAGGGTAACGGCCTACCAAGGCGACGATCCATAGCCGGCCTGAGAGGGTGGACGGCCACATTGGGACTGAGACACGGCCCAGACTCCTACGGG
Otu000430	ATAAACGCTGGCGGCGCACATAAGACATGCAAGTCGAACGGAAGTCGTTATAAAATAGATTGAAGATTTATCTGATTGAAGTTTTATAACAATGGCTTTAGTGGCGGACTGGTGAGTAACGCGTGAGCAACCTGCCTACTAGAGGGGAATAACAGTGAGAAATCATTGCTAATACCGCATATGCCGTGAACATCACATGATGAAAACGGGAAAGGAGCAATTCGCTAGTAGATGGGCTCGCGTCTGATTAGATAGTTGGTGGGGTAACGGCCTACCAAGTCAACGATCAGTAGCCGGACTGAGAGGTTGAACGGCCACATTGGGACTGAGATACGGCCCAGACTCCTACGGG
Otu000431	ACGAACGCTGGCGGCGTGCCTAACACATGCAAGTCGAGCGAGTGGAGTTCTTCGGAACAAAGCTAGCGGCGGACGGGTGAGTAACACGTGGGCAACCTGCCTTATAGAGGGGAATAGCCTCCCGAAAGGGAGATTAATACCGCATAAGATTGTAGCTTCGCATGAAGTAGCAATTAAAGGAGTAATCCGCTATGAGATGGGCCCGCGGCGCATTAGCTAGTTGGTGAGGTAACGGCTCACCAAGGCGACGATGCGTAGCCGACCTGAGAGGGTGATCGGCCACATTGGGACTGAGACACGGCCCAGAATCCTACGGG
Otu000432	ATGAACGCTGGCGGCGTGCTTAATACATGCAAGTCGAACGAAGAATTAGATAAGCTTGCTTAGATAATTCTTAGTGGCGAACGGGTGAGTAATACGTAAGCAACCTGCCTGTTTGAATGGGATAACTGTGGGAAACTGCAGCTAATACCATATAGCTTATAAGCTGGCATCAGCTTATAACTAAAGACGCGTTTGCGTCGCAAACAGATGGGCTTACGGTGTATTAGCTAGTTGGTGAGGTAACTGCTCACCAAGGCGATGATACATAGCCGGCCTGAGAGGGTGAACGGCCACATTGGGACTGAGACACGGCCCAGACTCCTACGGG
Otu000433	ACGAACGCTGGCGGCGTGCCTAACACATGCAAGTCGAACGGAAGTTAGAGCTTCGGTTTTAACTTTAGTGGCGAACGGGTGAGTAACGCGTGAGGAACCTGCCTTTCAGTGGGGGACAACAGTTGGAAACGACTGCTAATACCGCATGATACTTTTGGGTGGCATCACTTAAAAGTCAAAGCTTAATGTGCTGAAAGATGGTCTCGCGTCTGATTAGCTAGTTGGCGGGGTAACGGCCCACCAAGGCGACGATCAGTAGCCGGTCTGAGAGGATGAACGGCCACATTGGGACTGAGATACGGCCCAGACTCCTACGGG
Otu000434	ACGAACGCTGGCGGCGTGCCTAACACATGCAAGTCGAGCGAGTGAATCTCCTTCGGGAGAGAAGCTAGCGGCGGACGGGTGAGTAACACGTGGGCAACCTGCCTCATAGAGGGGAATAGCCTCCCGAAAGGGAGATTAATACCGCATAAGATTGTAGTTTCGCATGAAGTAGCAATTAAAGGAGCAATCCGCTATGAGATGGGCCCGCGGCGCATTAGCTAGTTGGTGAGGTAACGGCTCACCAAGGCGACGATGCGTAGCCGACCTGAGAGGGTGATCGGCCACATTGGGACTGAGACACGGCCCAGAATCCTACGGG
Otu000435	ATAAACGCTGGCGGCGCACATAAGACATGCAAGTCGAACGGAAGTCGTTGTAATGATGTTGACATGAACAGAGAACTTGTTCGAAGGAATTGAAGATTGACTTACAACAATGGCTTTAGTGGCGGACTGGTGAGTAACACGTAAGCAACCTGCCTGTTAGAGGGGAATAACAACGAGAAATCGTTGCTAATACCGCATATGCCATAAGTATCACATGATACTAGTGGGAAAGGAGCAATCCGCTAATAGATGGGCTTGCGTCTGATTAGTTAGTTGGTGGGGTAACGGCCTACCAAGACGACGATCAGTAGCCGGACTGAGAGGTTCAACGGCCACATTGGGACTGAGATACGGCCCAGACTCCTACGGG
Otu000436	ATGAACGCTAGCGACAGGCTTAACACATGCAAGTCGAGGGGCAGCGATAGGTGGCAACACCGAGTCGGCGACCGGCGCACGGGTGAGTAACGCGTATGCAACTTGCCTATCAGAGGGGGATAACCCGTCGAAAGACGGACTAATACCGCATGAAACAGGGGCCCCGCATGGGGATATTTGTTAAAGATACATCGCTGATAGATAGGCATGCGTTCCATTAGGTAGTTGGCGGGGCAACGGCCCACCAAGCCGACGATGGATAGGGGTTCTGAGAGGAAGGTCCCCCACACTGGTACTGAGACACGGACCAGACTCCTACGGG
Otu000437	ATGAACGCTAGCTACAGGCTTAACACATGCAAGTCGAGGGGCATCATGGCGGTCGCTTGCGACCGCTGATGGCGACCGGCGCACGGGTGAGTAACGCGTATCCAACCTACCCTCCACTCGGGTATAGCCCACTGAAAAGTGGATTAACCCCCGATATATCCTTTGCGGGCATCTAATAAGGATGAAAGTTTACGGTGGCGGATGGGGATGCGTCCGATTAGCTTGTTGGCGGGGTAACGGCCCACCAAGGCGACGATCGGTAGGGGTTCTGAGAGGAAGGTCCCCCACATTGGAACTGAGACACGGTCCAAACTCCTACGGG
Otu000438	ACGAACGCTGGCGGCGTGCTTAACACATGCAAGTCGAACGAGAATCTGTGGAAAGAGGATTCGTCCAATTGAAACAGAGGACAGTGGCGGACGGGTGAGTAACGCGTGAGGAACCTGCCTTTCAGAGGGGGACAACAGTTGGAAACGACTGCTAATACCGCATAACGCATAGAGATCGCATGGTCTTTATGCCAAAGATTTATCGCTGAAAGATGGCCTCGCGTCTGATTAGCTAGTTGGCGGGGTAACGGCCCACCAAGGCGACGATCAGTAGCCGGACTGAGAGGTTGAACGGCCACATTGGGACTGAGATACGGCCCAGACTCCTACGGG
Otu000439	ATGAACGCTGGCGGCGTGCCTAACACATGCAAGTCGAACGAAGATGCGTGTTTGATCCCTTCGGGGTGACGATGCGTAGACTTAGTGGCGGACGGGTGAGTAATGTATGAGCAACCTGCCTTCAAGAGGGGAATAACAGTCGGAAACGACTGCTAATACCGCATAACAAAGCGTGATCGCATGATCGTGTTTTCAAAGGAGCAATCCGCTTGAAGATGGGCTCATATCTGATTAGATAGTTGGTGAGGTAACGGCTCACCAAGTCTGCGATCAGTAGCCGGACTGAGAGGTTGAACGGCCACATTGGAACTGAGATACGGTCCAGACTCCTACGGG
Otu000440	ACGAACGCTGGCGGCGTGCCTAACACATGCAAGTCGAACGGGGTGAAGCCCTTCGGGACTTCACTTAGTGGCGAACGGGTGAGTAACGCGTGAGGAACCTGCCTTTCAGTGGGGGACAACAGTTGGAAACGACTGCTAATACCGCATAACACTTTTTGGGGACATCCCTGAAAAGTCAAAGCTTTATGTGCTGAAAGATGGCCTCGCGTCTGATTAGCTAGTTGGCGGGGTAACGGCCCACCAAGGCGACGATCAGTAGCCGGTCTGAGAGGATGAACGGCCACATTGGGACTGAGATACGGCCCAGACTCCTACGGG
Otu000441	GTGAACGCTGGCGGCGTGCCTAATACATGCAAGTCGAACGGACAAGTAAGAGCTTGCTCTTATAAGTTAGTGGCGCACGGGTGAGTAATGTATAGTTAATCTGCCCTATGCTGGAGGACAACAGTTAGAAATGACTGCTAATACTCCATACTCCTTCTTAACATAAGTTAAGTCGGGAAAGTTTTTTCGGCATAGGATGAGACTATATTGTATCAGCTAGTTGGTGAGGTAATGGCTTACCAAGGCTATGACGCATAACTGGTCTGAGAGGATGATCAGTCACACTGGAACTGAGACACGGTCCAGACTCCTACGGG
Otu000442	ACGAACGCTGGCGGCGCGCCTAACACATGCAAGTCGAACGAGCGAGAGAGAGCTTGCTTTCTCGAGCGAGTGGCGAACGGGTGAGTAACGCGTGAGGAACCTGCCTCAAAGAGGGGGACAACAGTTGGAAACGACTGCTAATACCGCATAAGCCCACAGCTCGGCATCGAGCAGAGGGAAAAGGAGCAATCCGCTTTGAGATGGCCTCGCGTCCGATTAGCTGGTTGGTGAGGTAACGGCCCACCAAGGCGACGATCGGTAGCCGGACTGAGAGGTTGAACGGCCACATTGGGACTGAGACACGGCCCAGACTCCTACGGG
Otu000443	AGAAACGCTGGCGGCGCACATAAGACATGCAAGTCGAACGGAACTTAGTCGAATGTTTACATGAGACGAAAGTTTAGTGGCGGACGGGTGAGTAACACGTGAGCAACCTGCCTTTAAGAGGGGGATAACATTGAGAAATCAGTGCTAATACCGCATAAAGCATATCTACCGCATGATAAGATATGCCAAAGGAGTAATCCGCTTAAAGATGGGCTCGCGGCTGATTAGTTAGTTGGTGGGGTAACGGCCTACCAAGACGATGATCAGTAGCCGAGCTGAGAGGCACAACGGCCACATTGGGACTGAGACACGGCCCAGACTCCTACGGG
Otu000444	ATAAACGCTGGCGGCGCACATAAGACATGCAAGTCGAACGGACTTAACCATTAGTTATCTATTGGGGCGGTTAGTGGCGGACTGGTGAGTAACACGTAAGCAACCTGCCTATCAGAGGGGAACAACAGTTAGAAATGACTGCTAATACCGCATATGCCTAAGTACCACATGGTACAATAGGGAAAGGAGCAATCCGCTGATAGATGGGCTTGCGTCTGATTAGCTAGTTGGTGGGGTAAAGGCCTACCAAGGCGACGATCAGTAGCCGGACTGAGAGGTTGAACGGCCACATTGGGACTGAGATACGGCCCAGACTCCTACGGG
Otu000445	ATGAACGCTGGCGGCGCGCCTAACACATGCAAGTCGAACGAGTAAGACGCCTTCGGGCGTGGATAGAGTGGCGAACGGGTGAGTAACACGTGACCAACCTGCCCCCTCCTCCGGGACAACCTCGGGAAACCGAGGCTAATACCGGATACTCCGGGCCCCCCGCATGGGGGGCCCGGGAAAGCCCTGGCGGGAGGGGATGGGGTCGCGGCCCATCAGGTAGACGGCGGGGTAACGGCCCACCGTGCCTACTACGGGTAGCCGGGCTGAGAGGCCGATCGGCCACATTGGGACTGAGACACGGCCCAGACTCCTACGGG
Otu000446	ATGAACGCTGGCGGCGTGCCTAACACATGCAAGTCGAGCGGAGGCTTACGGACAGAGGATTCGTCCGAAGGAAGTAAGCACTTAGCGGCGGATGGGTGAGTAACGCGTGGGCAACCTGCCCTTCACAGGGGGATAGCAGCTGGAAACGGCTGATAATACCGCATAGGCGCACGGGACCGCATGGTCCTGAGCGTAAAGCCGAGACGGTGAAGGATGGGCCCGCGTCGGATTAACTAGTTGGTGAGGTAACGGCCCACCAAGGTGATGATCCGTAGCCGACCTGAGAGGGTGACCGGCCACATTGGGACTGAGACACGGCCCAAACTCCTACGGG
Otu000447	ATGAACGCTGGCGGCGTGTTTAACACATGCAAGTCGAGCGAGAAGCTCCTCAGTTGATTCTTCGGATGAAACAGAGGAGTGGAAAGCGGCGGACGGGTGAGTAACGCGTAGGCAACCTGCCCCTTGCAGAGGGATAGCCTCGGGAAACCGGGATTAAAACCTCATAATGCGTATCCTAGACATCTTAGATACGCCAAAGATTTATCGGCAAGGGATGGGCCTGCGTCTGATTAGCTAGTTGGTGGGGTAACGGCCTACCAAGGCAACGATCAGTAGCCGACCTGAGAGGGTGATCGGCCACATTGGAACTGAGACACGGTCCAAACTCCTACGGG
Otu000448	ATGAACGCTGGCGGCGTGCTTAACACATGCAAGTCGAACGAAGCACCTTGATTTGATTCTTCGGATGAAGATCTTGGTGACTGAGTGGCGGACGGGTGAGTAACGCGTGGGTAACCTGCCTCATACAGGGGGATAACAGTTAGAAATGACTGCTAATACCGCATAAGACCACAGCACCGCATGGTGCAGGGGTAAAAACTCCGGTGGTATGAGATGGACCCGCGTCTGATTAGGTAGTTGGTGGGGTAACGGCCTACCAAGCCGACGATCAGTAGCCGACCTGAGAGGGTGACCGGCCACATTGGGACTGAGACACGGCCCAAACTCCTACGGG
Otu000449	ACGAACGCTGGCGGCGTGCTTAACACATGCAAGTCGAACGAGAATCATAGGAAGGAGATTTCGGTCAACGGACTATGAGGACAGTGGCGGACGGGTGAGTAACGCGTGAGGAACCTGCCTTTCAGAGGGGGACAACAGTTGGAAACGACTGCTAATACCGCATAACGCATAGGAGCCGCATGACTCCTATGCCAAAGATTTATCGCTGAAAGATGGCCTCGCGTCTGATTAGCTGGTTGGTGAGGTAACGGCCCACCAAGGCGACGATCAGTAGCCGGACTGAGAGGTTGAACGGCCACATTGGGACTGAGATACGGCCCAGACTCCTACGGG
Otu000450	ACGAACGCTGGCGGCGTGCCTAATACATGCAAGTCGAACGAAGCTTTCTTTCACCGAATGCTTGCATTCACCGAAAGAAGCTTAGTGGCGAACGGGTGAGTAACACGTAGGCAACCTGCCCAAAAGAGGGGGATAACACTTGGAAACAGGTGCTAATACCGCATAACCATGGACATCGCATGATGTTCATGTAAAAGACGGCTTTTGCTGTCACTTTTGGATGGGCCTGCGGCGTATTAACTTGTTGGTGGGGTAACGGCCTACCAAGGTGATGATACGTAGCCGAACTGAGAGGTTGATCGGCCACATTGGGACTGAGACACGGCCCAAACTCCTACGGG
Otu000451	ACGAACGCTGGCGGCGTGCCTAACACATGCAAGTCGAGCGGAGATCAGGGAGTGCTTGCACGAACTGATTTTAGCGGCGGACGGGTGAGTAACGCGTGAGCAATCTGTCCTGCACAGGGGGATAACACTTGGAAACAGGTGCTAATACCGCATAAGACCACGGTGTCACATGACAGAGGGGTCAAAGGAGCAATCCGGTGCAGGGTGAGCTCGCGTCCCATTAGATAGTTGGCGGGGTAACGGCCCACCAAGTCGACGATGGGTAGCCGACCTGAGAGGGTGATCGGCCACACTGGGACTGAGACACGGCCCAGACTCCTACGGG
Otu000452	ACGAACGCTGGCGGCGTGCTTAACACATGCAAGTCGAACGGAGTGTAGCGATACACTTAGTGGCGGACGGGTGAGTAACACGTGAGCAACTTGCCCTATACTCAGGGATAACACAGAGAAATTTGTGCTAATACCGGATGAGACCACACCGAGGCATCTCGGAGGGGTTAAAGCCGAGGCGGTATAGGAGAGGCTCGCGGCCCATTAGCTAGTTGGTGAGGTAACGGCCCACCAAGGCGACGATGGGTAGCCGACCTGAGAGGGTGATCGGCCACATTGGAACTGAGAAACGGTCCAAACTCCTACGGG
Otu000453	ACGAACGCTGGCGGCGTGCCTAACACATGCAAGTCGAACGGGGCTAAAGAGCTTGCTCTTTAGCTTAGTGGCGGACGGGTGAGTAATGCGTGAGCAACCTGCCTGTCAGTGGGGGATAACTTCCGGAAACGGACGCTAATACCGCATATTGTACATAGCTCGCATGAGCAAGTGTATGAAAGGAGCAATCCGCTGATAGATGGGCTCACGTCCGATTAGTTTGTTGGTGGGGTAATGGCCTACCAAGACTGCGATCGGTAGCCGGGCTGAGAGGCTGAACGGCCACATTGGGACTGAGACACGGCCCAGACTCCTACGGG
Otu000454	ATGAACGCTGGCGGCGTGCTTAACACATGCAAGTCGAGCGAAGCACTTAAGTATGATTCTTCGGATGAAGACTTAATTGACTGAGCGGCGGACGGGTGAGTAACGCGTGGGTAACCTGCCTCATACAGGGGGATAACAGTTAGAAATGACTGCTAATACCGCATAAGACCACGGTACCGCATGGTACAGTGGTAAAAACTCCGGTGGTATGAGATGGACCCGCGTCTGATTAGGTAGTTGGTGGGGTAACGGCCTACCAAGCCGACGATCAGTAGCCGACCTGAGAGGGTGACCGGCCACATTGGGACTGAGACACGGCCCAGACTCCTACGGG
Otu000455	ATGAACGCTGGCGGCGTGCCTAACACATGCAAGTCGAGCGTGAAGCCTGTTACTGAAGCTTCGGTTGATTTAACAGGTGGAAAGCGGCGGACGGGTGAGTAACGCGTAGGCAACCTACCTCTTGCAGAGGGATAGCCAAGGGAAACTTTGATTAATACCTCATAATGCGGAGACAAGACATCTTGTCATCGTCAAAGATTTATCGGCAAGAGATGGGCCTGCGTCTGATTAGTTAGTTGGTGGGGTAACGGCCTACCAAGGCGACGATCAGTAGCCGACCTGAGAGGGTGATCGGCCACATTGGAACTGAGACACGGTCCAAACTCCTACGGG
Otu000456	ATGAACGCTGGCGGCGTGCTTAACACATGCAAGTCGAACGAAGCACTTTACCACGATTTCTTCGGAATGACGGTTTTGTGACTGAGTGGCGGACGGGTGAGTAACGCGTGGGTAACCTGCCCTGTACAGGGGGACAACAGCTGGAAACGGCTGCTAATACCGCATAAGCGCACAGTACCGCATGGTACAGTGTGAAAAACTCCGGTGGTACAGGATGGACCCGCGTCTGATTAGTTAGTTGGCGGGGTAACGGCCCACCAAGACGACGATCAGTAGCCGGCCTGAGAGGGCGACCGGCCACATTGGGACTGAGACACGGCCCAGACTCCTACGGG
Otu000457	ATGAACGCTGGCGGCGTGCTTAACACATGCAAGTCGAACGGACGATGAAGAGCTTGCTCTTCAGAGTTAGTGGCGGACGGGTGAGTAACGCGTGGGTAACCTGCCTCATACAGGGGGATAGCAGCTGGAAACGGCTGATAAAACCGCATAAGCGCACAGCATCGCATGATGCAGTGTGAAAAACTCCGGTGGTATGAGATGGACCCGCGTCTGATTAGCTTGTTGGTGAGGTAACGGCCCACCAAGGCGACGATCAGTAGCCGGCCTGAGAGGGTGACCGGCCACATTGGGACTGAGACACGGCCCAAACTCCTACGGG
Otu000458	ATGAACGCTGGCGGCGCACTTAAGACATGCAAGTCGAACGGAAACTTAATGTGATGAAGTAGATGGATAAAATAGTTTACTATGATTGAAATTTGTGAATTCTTTTTAAGTTTTAGTGGCGGACGGGTGAGTAACACGTAGGCAACCTGCCTAAAAGAGGGGGATAACAATGAGAAATCATTGCTAATACCGCATAAGACCACAACATCGCATGATGTAGGGGTCAAAGGAGTAATCCGCTTTTAGATGGGCCTGCGGCTGATTAGCTAGTTGGTAAGGTAACGGCTTACCAAGGCGATGATCAGTAGCCGAGCTGAGAGGCTGGCCGGCCACATTGGGACTGAGACACGGCCCAGACTCCTACGGG
Otu000459	TTGAACGCTGGCGGCATGCCTTACACATGCAAGTCGAACGGCAGCATGGAGAGCTTGCTCTCTGATGGCGAGTGGCGAACGGGTGAGTAATACATCGGAACGTGTCCGTTTGTGGGGGACAACCGTCCGAAAGGATGGCTAATACCGCATAAGACCTGAGGGTGAAAGCCGGGGACCGCAAGGCCCGGCGCAGACGGAGCGGCCGATGATTGATTAGCTAGTTGGGGAGGTAAAGGCTCACCAAGGCGACGATCAATAGCTGGTCTGAGAGGACGACCAGCCACACTGGAACTGAGACACGGTCCAGACTCCTACGGG
Otu000460	ACGAACGCTGGCGGCGTGCTTAACACATGCAAGTCGAGCGATGAAACTTCTTCGGAAGTGGATTAGCGGCGGACGGGTGAGTAACACGTGGGTAACCTGCCTCATAGAGGGGAATAGCCTTTCGAAAGGAAGATTAATACCGCATAAGATTGTAATATCGCATGATATAGCAATTAAAGGAGCAATCCGCTATGAGATGGACCCGCGTCGCATTAGCTAGTTGGTGAGGTAACGGCTCACCAAGGCGACGATGCGTAGCCGACCTGAGAGGGTGATCGGCCACATTGGGACTGAGACACGGCCCAGACTCCTACGGG
Otu000461	ACGAACGCTGGCGGCGTGCCTAACACATGCAAGTCGAACGGGGTGAAGCCCTTCGGGACTTTACTTAGTGGCGAACGGGTGAGTAACGCGTGAGGAACCTGCCTTTCAGTGGGGGACAACAGTTGGAAACGACTGCTAATACCGCATAACACTTCTGGGTGGCATCACTTGGAAGTCAAAGCTTTATGTGCTGAAAGATGGCCTCGCGTCTGATTAGCTGGTTGGCGGGGTAACGGCCCACCAAGGCGACGATCAGTAGCCGGTCTGAGAGGATGAACGGCCACATTGGGACTGAGATACGGCCCAGACTCCTACGGG
Otu000462	ACGAACGCTGGCGGCGTGCTTAACACATGCAAGTCGAACGAAGCTTGATTACGGAATTCTTCGGAAAGAAGTATGATATGACTTAGTGGCGGACGGGTGAGTAACGCGTGAGTAACCTGCCTTTCAGAGGGGGATAACGTTTGGAAACGAACGCTAATACCGCATGAAATATATTTAAGGCATCTTAGATATATCAAAGATTTATCGCTGAGAGATGGACTCGCGTCTGATTAGATAGTTGGTGAGGTAACGGCTCACCAAGTCGACGATCAGTAGCCGGACTGAGAGGTTGAACGGCCACATTGGGACTGAGACACGGCCCAGACTCCTACGGG
Otu000463	ACGAACGCTGGCGGCGTGCTTCATACATGCAAGTCGAACGAGAATCTTTAGCTTGCTAGAGAGGAAAGTGGCGGACGGGTGAGTAATATGTAGAGAATCTGCCCTAGAGAGGGGGACAACAGTTGGAAACGACTGCTAATACCCCATATGAGCGTACCTGCAATGGTATTCTTGAAAACTCCGGTGCTCTAGGATGAGTCTGCATCTGATTAGCTAGTTGGGGGTGTAATGGACCACCAAGGCGACGATCAGTAGCTGGTTTGAGAGGATGATCAGCCACAATGGGACTGAGACACGGCCCATACTCCTACGGG
Otu000464	ATGAACGCTAGCGGCAGGCTTAACACATGCAAGTCGAGGGGCAGCGAGAGAGTAGCAATACTTTTGTCGGCGACCGGCGCAAGGGTGCGTAACGCGTGAGCAACATGCCCGTAACAGGCGGATAGACCGTGGAAACGCGGCGTAAACCGCCATAAGTTGGGAGTAGGCATCTATTTCAAATGAAATCTTCGGAGGTTACGGATTGGCTCGCGAGACATTAGCCAGTTGGCGGGGTAACGGCCCACCAAAGCTACGATGTCTAGGGGTTCTGAGAGGAAGGTCCCCCACACTGGAACTGAGACACGGTCCAGACTCCTACGGG
Otu000465	ATGAACGCTGGCGGCGTGCTTAACACATGCAAGTCGAACGGAGGACCCTTGACGGAGTTTTCGGACAACAGATAGGAATCCTTAGTGGCGGACGGGTGAGTAACGCGTGAGGAACCTGCCTTGGAGAGGGGAATAACACAGTGAAAATTGTGCTAATACCGCATAATGCAGTTGGGTCGCATGGCTCTGACTGCCAAAGATTTATCGCTCTGAGATGGCCTCGCGTCTGATTAGGTAGTTGGTGGGGTAACGGCCCACCAAGCCGACGATCAGTAGCCGGACTGAGAGGTTGACCGGCCACATTGGGACTGAGACACGGCCCAGACTCCTACGGG
Otu000466	ACGAACGCTGGCGGCGTGCCTAACACATGCAAGTCGAGCGAGTGGAGTTCTTCGGAACAAAGCTAGCGGCGGACGGGTGAGTAACACGTGGGCAACCTGCCTCATAGAGGGGAATAGCCTCCCGAAAGGGAGATTAATACCGCATAAGATTGTAGCTTCGCATGAAGTAGCAATTAAAGGAGTAATCCGCTATGAGATGGGCCCGCGGCGCATTAGCTAGTTGGTGGGGTAACGGCTCACCAAGGCGACGATGCGTAGCCGACCTGAGAGGGTGATCGGCCACATTGGGACTGAGACACGGCCCAAACTCCTACGGG
Otu000467	ATGAACGCTAGCTACAGGCTTAACACATGCAAGTCGAGGGGAAACGACATTGGAAGCTTGCTTCCGATGGGCGTCGACCGGCGCACGGGTGAGTAACGCGTATCCAACCTGCCCACCACTTGGGAATAACCTTGCGAAAGTAAGACTAATGCCCAATGACATTGAGTGCAGACATCTAATCTCAATTAAAGATTTATCGGTGATGGATGGGGATGCGTCCGATTAGCTTGTTGGCGGGGTAACGGCCCACCAAGGCAACGATCGGTAGGGGTTCTGAGAGGAAGGTCCCCCACATTGGAACTGAGACACGGTCCAAACTCCTACGGG
Otu000468	ACGAACGCTGGCGGCGTGCTTAACACATGCAAGTCGAACGAGACGATTGAAAGCTTGCTTTTGAAAGTCGAGTGGCAAACGGGTGAGTAACGCGTAGACAACCTGCCTTTGAGATGGGGACAACAGTCCGAAAGGACTGCTAATACCGAATGTTGTGGAACTTCCGCATGGAAGCTCCACCAAAGATGACCTCTTCCTGAAAGTTATCGCTCAAAGATGGGTCTGCGTCTGATTAGCTAGTTGGTGGGGCAACGGCCTACCAAGGCGACGATCAGTAGCCGGTCTGAGAGGATGAACGGCCACATTGGAACTGAGACACGGTCCAGACTCCTACGGG
Otu000469	ACGAACGCTGGCGGCGTGCTTAACACATGCAAGTCGAACGAGAATCACCGGAAAGAGGATTCGTCCAATGGAAGGTGAGGAAAGTGGCGGACGGGTGAGTAACGCGTGAGGAACCTGCCTTGGAGAGGGGGACAACAGCTGGAAACGGCTGCTAATACCGCATAACATATCTGAATCGCATGGTTTGGATATCAAAGATTTATCGCTCTGAGATGGCCTCGCGTCTGATTAGCTGGTTGGCGGGGTAACGGCCCACCAAGGCGACGATCAGTAGCCGGACTGAGAGGTTGAACGGCCACATTGGGACTGAGATACGGCCCAGACTCCTACGGG
Otu000470	ACGAACGCTGGCGGCGTGCCTAACACATGCAAGTCGAACGGAGCTTTAATAACAGAATCTTTCGGGAAGAAGTTGCTAAAGCTTAGTGGCGGACGGGTGAGTAACGCGTGAGTAACCTGCCCTTGAGAGGGGAATAACATTCTGAAAAGGATGCTAATACCGCATAACATATCATTGTCGCATGGCAGAGATATCAAAGATTTATCGCTCAAGGATGGACTCGCGTCCGATTAGCCGGTTGGCGGGGTAACGGCCCACCAAAGCAACGATCGGTAGCCGGACTGAGAGGTTGAACGGCCACATTGGGACTGAGACACGGCCCAGACTCCTACGGG
Otu000471	ACGAACGCTGGCGGCGTGCCTAACACATGCAAGTCGAACGGGGTTAGCCCTTCGGGACTAACTTAGTGGCGAACGGGTGAGTAACGCGTGAAGAACCTGCCTTTCAGTGGGGGACAACAGTTGGAAACGACTGCTAATACCGCATGACACTTCTTGGGGGCATCCCTGGGAAGTCAAAGCTTTATGTGCTGAAAGATGGCTTCGCGTCTGATTAGCTAGTTGGCGGGGTAACGGCCCACCAAGGCGACGATCAGTAGCCGGTCTGAGAGGATGAACGGCCACATTGGGACTGAGATACGGCCCAGACTCCTACGGG
Otu000472	ACGAACGCTGGCGGCGTGCCTAACACATGCAAGTCGAACGGGGTGAAGCCCTTCGGGACTTCACTTAGTGGCGAACGGGTGAGTAACGCGTGAGGAACCTGCCTTTCAGTGGGGGACAACAGTTGGAAACGACTGCTAATACCGCATAACACTTTTTGGGGACATCCCTGAAAAGTCAAAGCTTTATGTGCTGAAAGATGGCCTCGCGTCTGATTAGCTGGTTGGCGGGGTAACGGCCCACCAAGGCGACGATCAGTAGCCGGTCTGAGAGGATGAACGGCCACATTGGGACTGAGATACGGCCCAGACTCCTACGGG
Otu000473	ACGAACGCTGGCGGCGTGCCTAACACATGCAAGTCGAACGAAGCAGTTCCGAACGGAGATTCGTCAAAGTTTGGGATTGACTTAGTGGCGGACGGGTGAGTAATGCATGAGCAACCTGCCCTGCAGAGGGGGACAACAGTTGGAAACGACTGCTAATACCGCATGATGTGCCGAGGGGGCATCCCTTTGGCACCAAAGATTTATCGCTGTGGGATGGGCTCATGTCTGATTAGTTAGTTGGTGGGGTAACGGCCTACCAAGACTGCGATCAGTAGCCGGACTGAGAGGTTGAACGGCCACATTGGGACTGAGATACGGCCCAGACTCCTACGGG
Otu000474	ACGAACGCTGGCGGCGTGCTTAACACATGCAAGTCGAACGAGAATCACTGGAAGGAGTTTTCGGACAACGGAAGGTGAGGACAGTGGCGGACGGGTGAGTAACGCGTGAGGAACCTGCCTTTCAGAGGGGGACAACAGTTGGAAACGACTGCTAATACCGCATGACACATAGAGATCGCATGGTTTTTATGTCAAAGATTTATCGCTGAAAGATGGCCTCGCGTCTGATTAGCTAGTTGGTGAGGTAACGGCCCACCAAGGCGACGATCAGTAGCCGGACTGAGAGGTTGACCGGCCACATTGGGACTGAGATACGGCCCAGACTCCTACGGG
Otu000475	ACGAACGCTGGCGGCGTGCTTAACACATGCAAGTCGAACGAGAATCTATGGAAAGAGGATTCGTCCAATTGAAATAGAGGACAGTGGCGGACGGGTGAGTAACGCGTGAGGAACCTGCCTTTCAGAGGGGGACAACAGTTGGAAACGACTGCTAATACCGCATAACGCATAGAAGTCGCATGGCTTTTATGCCAAAGATTTATCGCTGAAAGATGGCCTCGCGTCTGATTAGCTTGTTGGTGAGGTAACGGCCCACCAAGGCGACGATCAGTAGCCGGACTGAGAGGTTGAACGGCCACATTGGGACTGAGATACGGCCCAGACTCCTACGGG
Otu000476	ATGAACGCTGGCGGCGTGCCTAACACATGCAAGTCGAACGAAGCACCTTTTAAGATTCTTCGGATGATTGATTGGTGACTGAGTGGCGGACGGGTGAGTAACGCGTGGGTAACCTGCCCTGTACAGGGGGATAACAGTTGGAAACGGCTGCTAATACCGCATAAGCGCACGAGAGGACATCCTCTTGTGTGAAAAACTCCGGTGGTACAGGATGGGCCCGCGTCTGATTAGCTGGTTGGCAGGGTAACGGCCTACCAAGGCGACGATCAGTAGCCGGTCTGAGAGGATGAACGGCCACATTGGAACTGAGACACGGTCCAAACTCCTACGGG
Otu000477	ATGAACGCTAGCGACAGGCTTAACACATGCAAGTCGAGGGGCAGCGGAGAGGAAAGCTTGCTTTTCTCTGCCGGCGACCGGCGCACGGGTGAGTAACACGTATGCAACCTACCCCTGGCAGGGGGATAACCCGGAGAAATCCGGACTAATACCGCGTAACACCGCGGGGAGACATCTCCCGGCGGTCAAAGGAAGCGATTCCGGCCAGGGATGGGCATGCGGCGCATTAGGCAGTTGGCGGGGTAACGGCCCACCAAACCGACGATGCGTAGGGGTTCTGAGAGGAAGGTCCCCCACACTGGTACTGAGACACGGACCAGACTCCTACGGG
Otu000478	ATGAACGCTGGCGGCATGCCTAAGACATGCAAGTCGAACGAAGTGGTCCTGTGAAGTTGGAGTGCTTGCACAAAGACGGATCAGGTTCGCCACTTAGTGGCAGACGGGTGAGTAACACGTGGGTAACCTGCCTCAGAGATTGGGACAACAGTTGGAAACGACTGCTAATACCGAATAATTCATATTTAGATAACTAGATATGCTAAAAGGAGCGTTTGCTTCGCTTTGAGATGGGCTTGCGTCGCATTAGATAGTTGGTGGGGTAATGGCCTACCAAGTCAACGATGCGTATCCGAGCTGAGAGGCTGATCGGACACACTGGGACTGAGACACGGCCCAGACTCCTACGGG
Otu000479	ACGAACGCTGGCGGCGTGCCTAACACATGCAAGTCGAGCGAATGAAGTTCCTTCGGGAATGGATTTAGCGGCGGACGGGTGAGTAACACGTGGGCAACCTGCCTCATAGAGGGGAATAGCCTTCCGAAAGGGAGATTAATACCGCATAAGATTGTAGTGCCGCATGGTGCAGCAATTAAAGGAGCAATCCGCTATGAGATGGGCCCGCGGCGCATTAGCTAGTTGGTGAGGTAACGGCTCACCAAGGCGACGATGCGTAGCCGACCTGAGAGGGTGATCGGCCACATTGGGACTGAGACACGGCCCAGACTCCTACGGG
Otu000480	ATGAACGCTGGCGGCGTGCTTAACACATGCAAGTCGAACGGACGATGAAGAGCTTGCTTTTCAAAGTTAGTGGCGGACGGGTGAGTAACGCGTGGGTAACCTGCCTCATACAGGGGGATAGCAGCTGGAAACGGCTGATAAAACCGCATAAGCGCACAGCATCGCATGATGCAGTGTGAAAAACTCCGGTGGTATGAGATGGACCCGCGTCTGATTAGCTTGTTGGTGAGGTAACGGCCCACCAAGGCGACGATCAGTAGCCGGCCTGAGAGGGTGACCGGCCACATTGGGACTGAGACACGGCCCAAACTCCTACGGG
Otu000481	ACGAACGCTGGCGGCGCGCCTAACACATGCAAGTCGAACGAGCGAGAGAGAGCTTGCTTTCTCGAGCGAGTGGCGAACGGGTGAGTAACGCGTGAGGAACCTGCCTCAAAGAGGGGGACAACAGTTGGAAACGACTGCTAATACCGCATAAGCCCACAGCTCGGCATCGAGCAGAGGGAAAAGGAGCAATCCGCTTTGAGATGGCCTCGCGTCCGATTAGCTAGTTGGTGAGGTAACGGCCCACCAAGGCGACGATCGGTAGCCGGACTGAGAGGTTGAACGGCCACATTGGGACTGAGACACGGCCCAGACTCCTACGGG
Otu000482	ACGAACGCTGGCGGCGTGCCTAACACATGCAAGTCGAACGGGGTATAAGATTTCGGTTTTATACCTAGTGGCGAACGGGTGAGTAACGCGTGAGCAACCTGACCCTTTGAGGGGGATAACATTTGGAAACAGATGCTAATACCGCATAAGACCACGACCCGGCATCGGGATGAGGTCAAAGGAGCAATCCGCAGAGGGAGGGGCTCGCGTCCCATTAGATAGTAGGCGGGGTAACGGCCCACCTAGTCGACGATGGGTAGCCGAGCTGAGAGGCTGATCGGCCACACTGGAACTGAGACACGGTCCAGACTCCTACGGG
Otu000483	ATGAACGCTGGCGGCGTGCCTAATACATGCAAGTCGAGCGAGGTAGCTTGCTACCTAGCGGCGAACGGGTGAGTAACACGTTGGTAATCTACCTTTCAGTTGGGGATACCCAGAGGAAACTTTGGCTAATACCGTAATACGTAATAAGGTGAAATTCCTTATTATAAAAGGCCCTTTTGGGTCGCTGATAGATGAGCCTGCGTCTGATTAGCTAGTTGGTGAGATAATAGCCCACCAAGGCGAGGATCAGTAGCCGATCTGAGAGGATGAACGGCCACAATGGAACTGAGACACGGTCCATACTCCTACGGG
Otu000484	ATGAACGCTGGCGGCGTGCTTAACACATGCAAGTCGAGCGAAGCACTTAAGTTTGATTCTTCGGATGAAGACTTAATTGACTGAGCGGCGGACGGGTGAGTAACGCGTGGGTAACCTGCCTCATACAGGGGGATAACAGTTAGAAATGACTGCTAATACCGCATAAGACCACAGTACCGCATGGTACAGTGGTAAAAACTCCGGTGGTATGAGATGGACCCGCGTCTGATTAGGTAGTTGGTGGGGTAACGGCCTACCAAGCCGACGATCAGTAGCCGACCTGAGAGGGTGACCGGCCACATTGGGACTGAGACACGGCCCAGACTCCTACGGG
Otu000485	ACGAACGCTGGCGGCGTGCTTAACACATGCAAGTCGAACGGAGCGCTTTTGATAGAGACTTCGGTCAATGGATAAAGTTGCTTAGTGGCGGACTGGTGAGTAACGCGTGAGGAACCTGCCTTTCAGAGGGGGACAACAGTTGGAAACGACTGCTAATACCGCATGACGCATGACTGGGGCATCCCGGACATGCCAAAGATTTATCGCTGAAAGATGGCCTCGCGTCTGATTAGATAGTTGGTGGGGTAACGGCCTACCAAGTCGACGATCAGTAGCCGGACTGAGAGGTTGACCGGCCACATTGGGACTGAGATACGGCCCAGACTCCTACGGG
Otu000486	ATAAACGCTGGCGGCGCACATAAGACATGCAAGTCGAACGGACTTAACCATTAGTTCACTATTGGAGCGGTTAGTGGCGGACTGGTGAGTAACACGTAAGCAACCTGCCTATCAGAGGGGAACAACAGTTAGAAATGACTGCTAATACCGCATATGCCTAAGTATCACATGGTACAATAGGGAAAGGAGAAATCCGCTGATAGATGGGCTTGCGTCTGATTAGATAGTTGGTGGGGTAAAGGCCTACCAAGTCGACGATCAGTAGCCGGACTGAGAGGTTGAACGGCCACATTGGGACTGAGATACGGCCCAGACTCCTACGGG
Otu000487	ACGAACGCTGGCGGCGTGCTTAACACATGCAAGTCGAGCGATGAAGTTTCCTTCGGGAAATGGATTAGCGGCGGACGGGTGAGTAACACGTGGGTAACCTGCCTCATAGAGGGGAATAGCCTTTCGAAAGGAAGATTAATACCGCATATGGTAGCTTTACCGCATGGTAGTGCTATTAAAGGAGCAATCCGCTATGAGATGGACCCGCGTCGCATTAGCTAGTTGGTGAGGTAACGGCTCACCAAGGCGACGATGCGTAGCCGACCTGAGAGGGTGATCGGCCACATTGGGACTGAGACACGGCCCAGACTCCTACGGG
Otu000488	ATGAACGCTAGCTACAGGCTTAACACATGCAAGTCGCGGGGCATCATGAATTTAGCTTGCTAAGTTTGATGGCGACCGGCGCACGGGTGAGTAACGCGTATCCAACCTTCCTCTCTCCACGGGATAGCCCGTCGAAAGGCGGATTAATACCGTATGCTGTCACCGGATGGCATCAGAAAGTGACGAAAGGTTTGGCGGAGAGAGATGGGGATGCGTCCGATTAGCTTGTTGGCGGGGTAACGGCCCACCAAGGCGACGATCGGTAGGGGTTCTGAGAGGAAGGTCCCCCACATTGGAACTGAGACACGGTCCAAACTCCTACGGG
Otu000489	ACAAACGCTGGCGGCATGCCTAACACATGCAAGTCGAACGGACGGAGGCAAGGAACTCTTCGGAGGGAATTGCCCGAGTTAGTGGCGGATGGGTGAGTAACGCGTGGGGAACCTACCTCGTAGAGGGGAATAATAGTTGGAAACGACTACTAATACCGCATAATGTACACTTTTCGCATGAAGAGTGTAAGAAAGATGGCCTCTGAACATGCTATCGCTATGAGATGGACCCGCGTCTGATTAGCTAGTTGGTAAGGTAACGGCTTACCAAGGCAATGATCAGTAGCCGGCCTGAGAGGGTGAACGGCCACATTGGGACTGAGACACGGCCCAAACTCCTACGGG
Otu000490	ATGAACGCTGGCGGCGTGCCTAACACATGCAAGTTGAGCGATCTTCTTCGGAAGAGAGCGGCGGACGGGTGAGTAACGCGTGGGTAACCTACCCTGTACACACGGATAACATACCGAAAGGTATGCTAATACGAGATAATATATTTCATTCGCATGTTTGAAATATCAAAGCTCCGGCGGTACAGGATGGACCCGCGTCTGATTAGCTAGTTGGTGAGGTAACGGCTCACCAAGGCGACGATCAGTAGCCGACCTGAGAGGGTGATCGGCCACATTGGAACTGAGACACGGTCCAAACTCCTACGGG
Otu000491	ACGAACGCTGGCGGCGTGCTTAACACATGCAAGTCGAGCGGGGATAGAGGATGGAGTTCTTCGGAACAAAGCCCACTATTCTAGCGGCGGACGGGTGAGTAACGCGTGAGCAATCTGTCCCAGACAGGGGGATAACACTTGGAAACAGGTGCTAATACCGCATAAGACCACGGTACCGCATGATACTGAGGTAAAAGATGCAAATCGGTTTGGGGTGAGCTCGCGTCCCATTAGCTAGTTGGCGAGGTAACGGCCCACCAAGGCGACGATGGGTAGCCGACCTGAGAGGGTGATCGGCCACATTGGAACTGAGACACGGTCCAGACTCCTACGGG
Otu000492	ATGAACGCTGGCGGCGTGCTTAACACATGCAAGTCGAACGGAGAACTATTTAGCAGAGACTTCGGTCAAAGCTGATCAGTTCTTAGTGGCGGACGGGTGAGTAACGCGTGGGGAACCTGCCTCATACTGGGGGATAACAGCCAGAAATGGCTGCTAATACCGCATAAGCGCACAGCGGCGCATGCTGCAGTGTGAAAAACTCCGGTGGTATGAGATGGACCCGCGTTGGATTAGCTTGTTGGCGGGGTAACGGCCCACCAAGGCGACGATCCATAGCCGGCCTGAGAGGGTGAACGGCCACATTGGGACTGAGACACGGCCCAGACTCCTACGGG
Otu000493	ATAAACGCTGGCGGCGCACATAAGACATGCAAGTCGAACGGAAGTCGTTGTAATGAAATAGAAACGGACAGAGAACTTGTTCGAAGAAAGTGGAAGTAGACTTACAACAATGGCTTTAGTGGCGGACTGGTGAGTAACGCGTAAGGAACCTGCCTTCTAGAGGGGAATAACAATGAGAAATCATTGCTAATACCGCATATGCCGAGAGAATCACATGGTACAATCGGGAAAAGAGTAATCTGCTAGAAGATGGCCTTGCGTCTGATTAGATAGTTGGTGGGGTAACGGCCTACCAAGTCGACGATCAGTAGCCGGACTGAGAGGTTGAACGGCCACATTGGGACTGAGATACGGCCCAGACTCCTACGGG
Otu000494	ATGAACGCTGGCGGCGTGCCTAACACATGCAAGTCGAACGAAGCGCTTTTACTCGATTCTTCGGATGATGGTGAGAGTGACTGAGTGGCGGACGGGTGAGTAACGCGTGGGTAACCTGCCTCATACAGGGGGATAACAGTTAGAAATGACTGCTAATACCGCATAAGACCACGGAGTCGCATGACTCAGTGGGAAAAACTCCGGTGGTATGAGATGGACCCGCGTCTGATTAGGTAGTTGGTGGGGTAACGGCCTACCAAGCCGACGATCAGTAGCCGACCTGAGAGGGTGACCGGCCACATTGGGACTGAGACACGGCCCAAACTCCTACGGG
Otu000495	ATGAACGCTGGCGGCGTGCCTAACACATGCAAGTCGAACGAAGCACTGAGAGTTTGAGATTTCGGTCAAGAACACTCTTTGACTTAGTGGCGGACGGGTGAGTAATGCGTGAGCAACCTGCCTTTCAGAGGGGGACAACAGTTGGAAACGGCTGCTAATACCGCATGATATATTCGGATCGCATGGTCTGGATATCAAAGATTTATCGCTGAAAGATGGGCTCACGTCTGATTAGTTAGTTGGTGAGGTAACGGCTCACCAAGACTGCGATCAGTAGCCGGACTGAGAGGTTGAACGGCCACATTGGGACTGAGATACGGCCCAGACTCCTACGGG
Otu000496	ATGAACGCTGGCGGCGTGCCTAACACATGCAAGTCGAGCGATCTTCTTCGGAGAAGAGCGGCGGACGGGTGAGTAACGCGTGGGTAACCTGCCTCATACACATGGATAACATACCGAAAGGTATGCTAATACAAGATGATATAAGAGATTCGCATGGGTTTCTTATCAAAGCTCCGGCGGTATGAGATGGACCCGCGTCTGATTAGCTAGTTGGTAAGGTAACGGCTTACCAAGGCGACGATCAGTAGCCGACCTGAGAGGGTGATCGGCCACATTGGAACTGAGACACGGTCCAAACTCCTACGGG
Otu000497	ACGAACGCTGGCGGCGTGCTTAACACATGCAAGTCGAACGGGGATAGATCGGGAGTAATCCTGATTTATCTTAGTGGCGGACGGGTGCGTAACGCGTGAGCAATCTGTCCTCAAGAGGGGGATAACAACTGGAAACAGTTGCTAATACCGCACGAGACCACGGTTCTGCATGGAACAGGGGTTAAAGGAGAAATCCGCTTGAGGGTGAGCTCGCGTCCCATTAGATAGTTGGTGAGGTAACGGCCCACCAAGTCTGCGATGGGTAGCCGATCTGAGAGGATGACCGGCCACATTGGAACTGAGAAACGGTCCAGACTCCTACGGG
Otu000498	ATGAACGCTGGCGGCGTGCCTAACACATGCAAGTCGAGCGATCTTCTTCGGAAGAGAGCGGCGGACGGGTGAGTAACGCGTGGGTAACCTGCCCTGTACACACGGATAACATACCGAAAGGTATGCTAATACGGGATAATATAAGGAATTCGCATGTTTTTCTTATCAAAGCTCCGGCGGTACAGGATGGACCCGCGTCTGATTAGCTAGTTGGTGAGGTAACGGCTCACCAAGGCGACGATCAGTAGCCGACCTGAGAGGGTGATCGGCCACATTGGAACTGAGACACGGTCCAAACTCCTACGGG
Otu000499	ATGAACGCTGGCGGCGTGCATAACACATTCAAGTCGAACGGTGAAGCTTCTTCGGAAGCGGATCAGTGGCGGACGGGTGAGTAACGCGTGAGCAACCTGCCTACGAATGGGGGATAACACAGGGAAACTTGTGCTAATACCGCATAACATATACGGATCGCATGGTTTGTATATCAAAGGGAAACCGGTCGTAGATGGGCTCGCGTCTGATTAGGTAGTTGGTGAGGTAACGGCCCACCAAGCCAACGATCGGTAGCCGAACTGAGAGGTTGAACGGCCACATTGGAACTGAGAAACGGTCCAGACTCCTACGGG
Otu000500	ATGAACGCTAGCTACAGGCCTAACACATGCAAGTCGAGGGGAAACGGCAGCTTAGCTTGCTAAGCTGGACGTCGACCGGCGCACGGGTGAGTAACGCGTATCCAACCTGCCCCACGGTGAGGGATAACCCGCGGAAACGCGGCCTAATACCTCATGGCCTCCGAGCTTGACATCAATCTTGGAGTAAAGATTCATTGCCGTGGGATGGGGATGCGTCTGATTAGCTTGTTGGCGGGGCAACGGCCCACCAAGGCAACGATCAGTAGGGGTTCTGAGAGGAAAGCCCCCCACATTGGAACTGAGACACGGTCCAAACTCCTACGGG
Otu000501	ATAAACGCTGGCGGCGTGCCTAATACATGCAAGTCGAACGAGGAAGACCCAGCTTGCTGGGTTGACCGAGTGGCGAACGGGTGAGTAATACATAAGCAACCTGCCCACGGAGACCGGGATAATCTCTGGAAACGGGGACTAAAACCGGATAGGCAGCAATGAGGCATCTCAATGCTGTTAAAGGTGAGAGACACTGGTGGATGGGCTTATGGCGCATTAGTTAGTTGGTGAGGTAAGGGCCCACCAAGACGATGATGCGTAGCCGGCCTGAGAGGGTGAACGGCCACATTGGGACTGAGACACGGCCCAGACTCCTACGGG
Otu000502	ACGAACGCTGGCGGCGTGCCTAACACATGCAAGTCGAGCGAGTGAATCTCCTTCGGGAGTGAAGCTAGCGGCGGACGGGTGAGTAACACGTGGGCAACCTGCCTCATAGAGGGGAATAGCCTTCCGAAAGGAAGATTAATACCGCATAAGATTGTAGCTTCGCATGAAGTAGCAATTAAAGGAGCAATCCGCTATGAGATGGGCCCGCGGCGCATTAGCTAGTTGGTGAGGTAACGGCTCACCAAGGCGACGATGCGTAGCCGACCTGAGAGGGTGATCGGCCACATTGGGACTGAGACACGGCCCAGACTCCTACGGG
Otu000503	ATGAACGCTGGCGGCATGCCTAACACATGCAAGTTGAGCGATCTTCTTCGGAAGAGAGCGGCGGACGGGTGAGTAACGCGTGGGTAACCTGCCTCATACACATGGATAACATACCGAAAGGTATGCTAATACAAGATGATATAAGAGATTCGCATGGATTTCTTATCAAAGCTCCGGCGGTATGAGATGGACCCGCGTCTGATTAGCTAGTTGGTAAGGTGACGGCTTACCAAGGCGACGATCAGTAGCCGACCTGAGAGGGTGATCGGCCACATTGGAACTGAGACACGGTCCAAACTCCTACGGG
Otu000504	ATGAACGCTGGCGGCGTGCCTAACACATGCAAGTCGAGCGGGAAATTCCTGATTGAAACTTCGGTCGAAAGAAGGAATGGAGAGCGGCGGACGGGTGAGTAACGCGTAGGCAACCTGCCCTTTGCAGAGGGATAGCCATTGGAAACGATGATTAAAACCTCATAATGCCGGAAGTTCACATGTACATCCGGCCAAAGATTTATCGGCAAAGGATGGGCCTGCGTCTGATTAGCTAGTTGGTGGGGTAACGGCCTACCAAGGCGACGATCAGTAGCCGACCTGAGAGGGTGATCGGCCACATTGGAACTGAGACACGGTCCAAACTCCTACGGG
Otu000505	ACGAACGCTGGCGGCGTGCCTAACACATGCAAGTCGAACGGAACTGCTTCGAAGGATTTCTTCGGAATGACATTGATTCAGTTTAGTGGCGGACGGGTGAGTAACGCGTGAGTAACCTGCCTTCAAGAGGGGGATAACATTCTGAAAAGAATGCTAATACCGCATGACATATGATTGTCGCATGGCAGATATATCAAAGATTTATCGCTTGAAGATGGACTCGCGTCCGATTAGTTAGTTGGTGAGGTAACGGCCCACCAAGACCGCGATCGGTAGCCGGACTGAGAGGTTGAACGGCCACATTGGGACTGAGACACGGCCCAGACTCCTACGGG
Otu000506	ACGAACGCTGGCGGCGTGCCTAACACATGCAAGTCGAGCGAGTGGATCTCCTTCGGGAGAGAAGCTAGCGGCGGACGGGTGAGTAACACGTGGGCAACCTGCCTCATAGAGGGGAATAGCCTCCCGAAAGGGAGATTAATACCGCATAAGATTGTAGCTTCGCATGAAGTAGCAATTAAAGGAGCAATCCGCTATGAGATGGGCCCGCGGCGCATTAGCTAGTTGGTGAGGTAACGGCTCACCAAGGCGACGATGCGTAGCCGACCTGAGAGGGTGATCGGCCACATTGGAACTGAGACACGGTCCAAACTCCTACGGG
Otu000507	ATGAACGCTGGCGGCGTGCTTAATACATGCAAGTCGAGCGAAGCACCGGAAGCGGAATCTTCGGAGGAAGCATCGGGTGACTGAGCGGCGGACGGGTGAGTAACGCGTGGGTAACCTGCCTCATACAGGGGGATAACAGTTAGAAATGGCTGCTAATACCGCATAAGCGCACAGTACCGCATGGTACGGTGTGAAAAACTCCGGTGGTATGAGATGGACCCGCGTCTGATTAGGTAGTTGGCGGGGTAACGGCCCACCAAGCCGACGATCAGTAGCCGGCCTGAGAGGGTGAACGGCCACATTGGGACTGAGACACGGCCCAGACTCCTACGGG
Otu000508	ATGAACGCTGGCGGCGTGCCTAACACATGCAAGTCGAACGGAGTTACTTTGGTGAAGTTTTCGGACGGATCTGATTTAACTTAGTGGCGGACGGGTGAGTAATGCGTGAGCAACCTGCCCTTCAGAGGGGGACAACAGTTGGAAACGACTGCTAATACCGCATAATGTATCCGGAAGGCATCTTCTGGATACCAAAGGAGAAATCCGCTGATGGATGGGCTCACGTCTGATTAGCTAGTTGGTGAGGTAACGGCTCACCAAGGCTGCGATCAGTAGCCGGACTGAGAGGTTGAACGGCCACATTGGGACTGAGATACGGCCCAGACTCCTACGGG
Otu000509	ACGAACGCTGGCGGCGTGCTTAACACATGCAAGTCGAGCGGACGGAGGAACTTCGGTTCCGAAGTCAGCGGCGGACGGGTGAGTAACGCGTGAACAATCTGTCCCAGACAGGGGGATAACACATCGAAAGGTGTGCTAATACCGCATAAGACCACAGTGCCGCATGGCACAGGGGTAAAAGAACGGAATCGGTTTGGGGTGAGTTCGCGTCTGATTAGCTAGTTGGTGAGGTAACGGCCCACCAAGGCGACGATCAGTAGCCGATCTGAGAGGATGACCGGCCACATTGGAACTGAGAGACGGTCCAAACTCCTACGGG
Otu000510	ATGAACGCTGGCGGCGTGCTTAACACATGCAAGTCGAACGGGAATTACTTTATTGAAACTTCGGTCGATTTAATTTAATTCTAGTGGCGGACGGGTGAGTAACGCGTGGGTAACCTGCCTTATACAGGGGGATAACAGTCAGAAATGACTGCTAATACCGCATAAGCGCACGGAACCGCATGGTTCTGTGTGAAAAACTCCGGTGGTATAAGATGGACCCGCGTTGGATTAGCTTGTTGGCAGGGTAACGGCCTACCAAGGCGACGATCCATAGCCGGCCTGAGAGGGTGAACGGCCACATTGGGACTGAGACACGGCCCAGACTCCTACGGG
Otu000511	ACGAACGCTGGCGGCGTGCTTAACACATGCAAGTCGAACGAGGATGTTGGCTTCGGCTGACATTCGAGTGGCGGACGGGTGAGTAACGCGTGAGCAATCTGTCCCACAGAGGGGGATAACAACTGGAAACAGTTGCTAATACCGCATAAGACCACACTGTCGCATGACAGAGAGGTCAAAGGAGCAATCCGCTGTGGGGTGAGCTCGCGTCCGATTAGTTCGTTGGTGAGGTAACGGCCCACCAAGACAGCGATCGGTAGCCGACCTGAGAGGGTGATCGGCCACATTGGGACTGAGACACGGCCCAGACTCCTACGGG
Otu000512	ATGAACGCTAGCTACAGGCTTAACACATGCAAGTCGCGGGGCAGCATGAATTTAGCTTGCTAAATTTGATGGCGACCGGCGCACGGGTGAGTAACGCGTATCCAACCTTCCCTTATCCACGGGATAGCCCGTCGAAAGGCGGATTAATACCGTATGAGGTCATTTGATGGCATCTGATTATGACGAAAGGTTTGGCGGATAAGGATGGGGATGCGTCCGATTAGCTTGTTGGCGGGGTAACGGCCCACCAAGGCGACGATCGGTAGGGGTTCTGAGAGGAAGGTCCCCCACATTGGAACTGAGACACGGTCCAAACTCCTACGGG
Otu000513	ACGAACGCTGGCGGCGTGCTTAACACATGCAAGTCGAACGAGAATCTGCGGAAAGAGGATTCGTCCAATAGAAGCAGAGGACAGTGGCGGACGGGTGAGTAACGCGTGAGGAACCTGCCTTTCAGAGGGGGACAACAGTTGGAAACGACTGCTAATACCGCATGACACATTGAGGTCGCATGGCCTTAATGTCAAAGATTTATCGCTGAAAGATGGCCTCGCGTCTGATTAGCTAGTTGGTGAGGTAACGGCCCACCAAGGCGACGATCAGTAGCCGGACTGAGAGGTTGAACGGCCACATTGGGACTGAGATACGGCCCAGACTCCTACGGG
Otu000514	ACGAACGCTGGCGGCGTGCCTAACACATGCAAGTCGAACGGGGTGAAGCCCTTCGGGACTTCACTTAGTGGCGAACGGGTGAGTAACGCGTGAGGAACCTGCCTTTCAGTGGGGGACAACAGTTGGAAACGACTGCTAATACCGCATAATACTTTTTGGGGACATCCCCGAAAAGTCAAAGCTTTATGTGCTGAAAGATGGCCTCGCGTCTGATTAGCTAGTTGGCGGGGTAACGGCCCACCAAGGCGACGATCAGTAGCCGGTCTGAGAGGATGAACGGCCACATTGGGACTGAGATACGGCCCAGACTCCTACGGG
Otu000515	GTGAACGCTGGCGGCGTGCCTAATACATGCAAGTCGAACGATGAAGCTTCTAGCTTGCTAGAAGTGGATTAGTGGCGCACGGGTGAGTAATGCATAGATAACATACCCTTTAGTCTAGGATAGCCACTGGAAACGGTGATTAATACTGGATACTCCCTACGGGGGAAAGTTTTTCGCTAAAGGATTGGTCTATGTCCTATCAGCTTGTTGGTGAGGTAATGGCTCACCAAGGCTATGACGGGTATCCGGCCTGAGAGGGTGATCGGACACACTGGAACTGAGACACGGTCCAGACTCCTACGGG
Otu000516	ATGAACGCTGGCGGCGTGCCTAACACATGCAAGTCGAACGAAGCACTGAGAGTTTGAGATTTCGGTCAAGAACTTTCTTTGACTTAGTGGCGGACGGGTGAGTAATGCGTGAGCAACCTGCCTTTCAGAGGGGGACAACAGTTGGAAACGACTGCTAATACCGCATGATATATTCGGATCGCATGGTCTGGATATCAAAGATTTATCGCTGAAAGATGGGCTCACGTCTGATTAGTTAGTTGGTGAGGTAACGGCTCACCAAGACTGCGATCAGTAGCCGGACTGAGAGGTTGAACGGCCACATTGGGACTGAGATACGGCCCAGACTCCTACGGG
Otu000517	ATGAACGCTAGCTACAGGCTTAACACATGCAAGTCGCGGGGCAGCATGTCGGTTGCTTGCAACCGATGATGGCGACCGGCGCACGGGTGAGTAACGCGTATCCAACCTGCCCTTCACCACGGAATAATCCAGTGAAAATTGGTCTAATACCGTATGAGGTCATACGATGGCATCAGAATATGACGAAAGGTTTAGCGGTGAAGGATGGGGATGCGTCTGATTAGCTTGTTGGTGAGGTAACGGCTCACCAAGGCGACGATCAGTAGGGGTTCTGAGAGGAAGGTCCCCCACATTGGAACTGAGACACGGTCCAAACTCCTACGGG
Otu000518	ATGAACGCTGGCGGCGTGCCTAACACATGCAAGTCGAACGAAGATGCGTGTTTGATCCCTTCGGGGTGACGATACGTAGACTTAGTGGCGGACGGGTGAGTAATGTATGAGCAACCTGCCTTCAAGAGGGGAATAACAGTCGGAAACGACTGCTAATACCGCATAACAAAGCGTGATCGCATGATCGTGTTTTCAAAGGAGCAATCCGCTTGAAGATGGGCTCATATCTGATTAGATAGTTGGTGAGGTAACGGCTCACCAAGTCTGCGATCAGTAGCCGGACTGAGAGGTTGAACGGCCACATTGGAACTGAGATACGGTCCAGACTCCTACGGG
Otu000519	ACGAACGCTGGCGGCGTGCTTAACACATGCAAGTCGAACGAGAATCTGCGGAAAGAGGATTCGTCCAATTGAAGCAGAGGACAGTGGCGGACGGGTGAGTAACGCGTGAGGAACCTGCCTTTCAGAGGGGGACAACAGTTGGAAACGACTGCTAATACCGCATAACGCGTAGAGATCGCATGGTCTTTACGCCAAAGATTTATCGCTGAAAGATGGCCTCGCGTCTGATTAGCTAGTTGGTGAGGTAACGGCCCACCAAGGCGACGATCAGTAGCCGGACTGAGAGGTTGAACGGCCACATTGGGACTGAGATACGGCCCAGACTCCTACGGG
Otu000520	ATGAACGCTGGCGGCGTGCCTAACACATGCAAGTCGAACGAAGCGCCTTTTGAGATTCTTCGGATGATCGATCGGTGACTGAGTGGCGGACGGGTGAGTAACGCGTGGGTAACCTGCCCTGTACAGGGGGATAACAGCTGGAAACGGCTGCTAATACCGCATAAGCGCACGAGGAGACATCTCCTTGTGTGAAAAACTCCGGTGGTACAGGATGGGCCCGCGTCTGATTAGCTGGTTGGCAGGGTAACGGCCTACCAAGGCAACGATCAGTAGCCGGTCTGAGAGGATGAACGGCCACATTGGAACTGAGACACGGTCCAAACTCCTACGGG
Otu000521	ACGAACGCTGGCGGCGTGCCTAACACATGCAAGTCGAACGGAACTGCTTCGAAGGATTTCTTCGGAATGACATTGATTCAGTTTAGTGGCGGACGGGTGAGTAACGCGTGAGTAACCTGCCTTCAAGAGGGGGATAACATTCTGAAAAGAATGCTAATACCGCATGACATATGATTGTCGCATGGCAGACATATCAAAGATTTATCGCTTGAAGATGGACTCGCGTCCGATTAGTTAGTTGGTGAGGTAACGGCCCACCAAGACCGCGATCGGTAGCCGGACTGAGAGGTTGAACGGCCACATTGGGACTGAGACACGGCCCAGACTCCTACGGG
Otu000522	ATGAACGCTGGCGGCGTGCCTAACACATGCAAGTCGAACGGAGTTTATGAGGAAGAAGCTTCGGCGGAATTCTTATAAACTTAGTGGCGGACGGGTGAGTAACACGTGGAGAACCTGCCTCTTACCGGGGGACAGCAGTTGGAAACGACTGATAATACCGCATAAGCGCACGAGACCGCATGGTCCTGTGTGAAAAGATTTATCGGTAAGAGATGGCTCCGCGTCTGATTAGCCAGTTGGCGGGGTAACGGCCCACCAAAGCGACGATCAGTAGCCGGCCTGAGAGGGTGAACGGCCACATTGGGACTGAGACACGGCCCAGACTCCTACGGG
Otu000523	ACGAACGCTGGCGGCGTGCCTAACACATGCAAGTCGAACGGGGTGATTCCTTCGGGGATCACTTAGTGGCGAACGGGTGAGTAACGCGTGAAGAACCTGCCTTTCAGTGGGGGACAACAGTTGGAAACGACTGCTAATACCGCATGACACTTCTTGGAGGCATCTCTGAGAAGTCAAAGCTTTATGTGCTGAAAGATGGCTTCGCGTCTGATTAGCTAGTTGGCGGGGTAACGGCCCACCAAGGCGACGATCAGTAGCCGGTCTGAGAGGATGAACGGCCACATTGGGACTGAGATACGGCCCAGACTCCTACGGG
Otu000524	ACGAACGCTGGCGGCGTGCCTAACACATGCAAGTCGAACGGAGATGCTGAATTTCGGTTTGGTATCTTAGTGGCGCACGGGTGAGTAACGCGTGAACAACTTGACCTTCAGAGGGGGATAACAGCGAGAAATCGGTGCTAATACCGCATGAGACCACAATTCCACATGGAGAAGGGGTCAAAGGAGAAATCCGCTGAAGGAGAGGTTCGCGTCCCATTAGGTAGTTGGCGGGATAACAGCCCACCAAGCCGACGATGGGTAGCCGAGCTGAGAGGCTGATCGGCCACACTGGAACTGAGACACGGTCCAGACTCCTACGGG
Otu000525	ATGAACGCTGGCGGCGTGCTTAACACATGCAAGTCGAGCGAAGCAGTTAAGTTGATTTCTTCGGATTGATTCTTAACTGACTGAGCGGCGGACGGGTGAGTAACGCGTGGGTGACCTGCCCCATACCGGGGGATAACAGCTGGAAACGGCTGCTAATACCGCATAAGCGCACAGAGCTGCATGGCTCGGTGTGAAAAACTCCGGTGGTATGGGATGGGCCCGCGTCTGATTAGGCAGTTGGCGGGGTAACGGCCCACCAAACCGACGATCAGTAGCCGGCCTGAGAGGGCGACCGGCCACATTGGGACTGAGACACGGCCCAAACTCCTACGGG
Otu000526	ATGAACGCTGGCGGCGTGCTTAACACATGCAAGTCGAACGAAGCACCTCGGACAGATTCTTCGGATGAAGTCCCTGGTGACTGAGTGGCGGACGGGTGAGTAACGCGTGGGTAACCTGCCTCATACAGGGGGATAACAGTTAGAAATGGCTGCTAATACCGCATAAGCGCACAGTACTGCATGGTACAGTGTGAAAAACTCCGGTGGTATGAGATGGACCCGCGTTGGATTAGCTAGTTGGCAGGGTAACGGCCTACCAAGGCGACGATCCATAGCCGGCCTGAGAGGGTGGACGGCCACATTGGGACTGAGACACGGCCCAGACTCCTACGGG
Otu000527	ACGAACGCTGGCGGCGTGCCTAACACATGCAAGTCGAGCGATGAAGTTTCCTTCGGGAGACGGATTAGCGGCGGACGGGTGAGTAACACGTGGGTAACCTGCCTTATAGTGGGGGATAGCCTTTCGAAAGGAAGATTAATACCGCATAAGATTGTAGTATCGCATGATATAGCAATTAAAGGAGCAATTCGCTATAAGATGGACCCGCGTCGCATTAGCTAGTTGGTGAGGTAATGGCTCACCAAGGCGACGATGCGTAGCCGACCTGAGAGGGTGATCGGCCACATTGGGACTGAGACACGGCCCAGACTCCTACGGG
Otu000528	ATGAACGCTGGCGGCGTGCCTAACACATGCAAGTCGAGCGAGTGGAGTTCTTCGGAACAAAGCTAGCGGCGGACGGGTGAGTAACACGTGGGCAACCTGCCTCATAGAGGGGAATAGCCTCCCGAAAGGGAGATTAATACCGCATAAGATTGTAGCTTCGCATGAAGTAGCAATTAAAGGAGTAATCCGCTATGAGATGGGCCCGCGGCGCATTAGCTAGTTGGTGGGGTAACGGCTCACCAAGGCGACGATGCGTAGCCGACCTGAGAGGGTGATCGGCCACATTGGGACTGAGACACGGCCCAGACTCCTACGGG
Otu000529	ATGAACGCTGGCGGCGTGCTTAACACATGCAAGTCGAACGGAACTCTTTTGATTGAGGCTTCGGCCAAATGATTCTGAGTTTAGTGGCGGACGGGTGAGTAACGCGTGAGTAACCTGCCTTGGAGTGGGGAATAACGGCTGGAAACGGTCGCTAATACCGCATGAAGCATTGAGATCGCATGGTTTTGATGCCAAAGATTTATCGCTCTGAGATGGACTCGCGTCTGATTAGCTAGTTGGTGAGGTAACGGCCCACCAAGGCGACGATCAGTAGCCGGACTGAGAGGTTGACCGGCCACATTGGGACTGAGACACGGCCCAGACTCCTACGGG
Otu000530	ATGAACGCTGGCGGCGTGCTTAACACATGCAAGTCGAGCGAAGCATTTTGAAGTCTTCGGACAGATGAGTGACTGAGCGGCGGACGGGTGAGTAACGCGTGGGTAACCTGCCTCATACAGGGGGATAACAGTCAGAAATGACTGCTAATACCGCATAAGCGCACAGTACTGCATGGTACGGTGTGAAAAACTCCGGTGGTATGAGATGGACCCGCGTCTGATTAGGTAGTTGGCGGGGTAACGGCCCACCAAGCCGACGATCAGTAGCCGACCTGAGAGGGTGACCGGCCACATTGGGACTGAGACACGGCCCAAACTCCTACGGG
Otu000531	ACGAACGCTGGCGGCGTGCTTAACACATGCAAGTCGAACGAGAATCACCGGAAAGAGGATTCGTCCAATGGAAGGTGAGGAAAGTGGCGGACGGGTGAGTAACGCGTGAGGAACCTGCCTTGGAGAGGGGGACAACAGCTGGAAACGGCTGCTAATACCGCATAACATATCTGAATCGCATGGTTTGGATATCAAAGATTTATCGCTCTGAGATGGCCTCGCGTCTGATTAGCTTGTTGGCGGGGTAACGGCCCACCAAGGCGACGATCAGTAGCCGGACTGAGAGGTTGAACGGCCACATTGGGACTGAGATACGGCCCAGACTCCTACGGG
Otu000532	ATGAACGCTGGCGGCGTGCCTAACACATGCAAGTCGAACGAAGCACTAAGACCTCGGTTTTTGTGCTTAGTGGCGGACGGGTGAGTAACGCGTGAGCAATCTGCCTTTCAGAGGGGGATAACGATTGGAAACGATCGCTAATACCGCATAACGTATTCGGATGGCATCATCTGAATACCAAAGGAGCAATCCGCTGAAAGATGAGCTCGCGTCTGATTAGATAGTTGGTGAGGTAACGGCCCACCAAGTCGACGATCAGTAGCCGGACTGAGAGGTTGAACGGCCACATTGGGACTGAGACACGGCCCAGACTCCTACGGG
Otu000533	ATGAACGCTGGCGGCGTGCCTAACACATGCAAGTCGAGCGATTCTCTTAGGAGAAGAGCGGCGGACGGGTGAGTAACGCGTGGGTAACCTGCCTCATACACATGGATAACATACCGAAAGGTATGCTAATACAAGATGATATAAGAGATTCACATGGATTTCTTATCAAAGCTTTTGCGGTATGAGATGGACCCGCGTCTGATTAGCTAGTTGGTAAGGTAACGGCTTACCAAGGCGACGATCAGTAGCCGACCTGAGAGGGTGATCGGCCACATTGGAACTGAGACACGGTCCAAACTCCTACGGG
Otu000534	ACGAACGCTGGCGGCGTGCCTAACACATGCAAGTCGAACGGGACTCAGCCCTTCGGGACTGAGTTTAGTGGCGAACGGGTGAGTAACGCGTGAGGAACCTGCCTTTCAGTGGGGGACAACAGTTGGAAACGACTGCTAATACCGCATGATACTTTTGAAGGACATCCTTTAAAAGTCAAAGCTTTATGTGCTGAAAGATGGCCTCGCGTCTGATTAGCTAGTTGGTGGGGTAACGGCCCACCAAGGCGACGATCAGTAGCCGGTCTGAGAGGATGAACGGCCACATTGGGACTGAGATACGGCCCAGACTCCTACGGG
Otu000535	ATGAACGCTGGCGGCGTGCTTAACACATGCAAGTCGAACGGGAAATACTTCATTGAGACTTCGGTGGATTTGATCTATTTCTAGTGGCGGACGGGTGAGTAACGCGTGGGTAACCTGCCTTATACAGGGGGATAACAGTCAGAAATGACTGCTAATACCGCATAAGCGCACAGGACCGCATGGTCCGGTGTGAAAAACTCCGGTGGTATAAGATGGACCCGCGTTGGATTAGCTTGTTGGTGGGGTAACGGCCCACCAAGGCGACGATCCATAGCCGGCCTGAGAGGGTGAACGGCCACATTGGGACTGAGACACGGCCCAGACTCCTACGGG
Otu000536	ATGAACGCTGGCGGCGTGCCTAACACATGCAAGTTGAGCGATCTTCTTCGGAAGAGAGCGGCGGACGGGTGAGTAACGCGTGGGTAACCTACCCTGTACACACGGATAACATACCGAAAGGTATGCTAATACGAGATAATATATTTCATTCGCATGTTTGAAATATCAAAGCTTTTGCGGTACAGGATGGACCCGCGTCTGATTAGCTAGTTGGTGAGGTAACGGCTCACCAAGGCGACGATCAGTAGCCGACCTGAGAGGGTGATCGGCCACATTGGAACTGAGACACGGTCCAAACTCCTACGGG
Otu000537	ACGAACGCTGGCGGCGTGCTTAACACATGCAAGTCGAACGGAGTGCCTATGACAGAGGTTTCGGCCAATTGATTAGGTTACTTAGTGGCGGACTGGTGAGTAACGCGTGAGGAACCTGCCTTTCAGAGGGGGACAACAGTTGGAAACGACTGCTAATACCGCATGACGCATGACTGGGGCATCCCGGACATGCCAAAGATTTATCGCTGAAAGATGGCCTCGCGTCTGATTAGATAGTTGGCGGGGTAACGGCCCACCAAGTCGACGATCAGTAGCCGGACTGAGAGGTTGACCGGCCACATTGGGACTGAGATACGGCCCAGACTCCTACGGG
Otu000538	ATGAACGCTAGCTACAGGCTTAACACATGCAAGTCGAGGGGCAGCATGAACTTAGCTTGCTAAGTTTGATGGCGACCGGCGCACGGGTGAGTAACACGTATCCAACCTGCCGATGACTCGGGGATAGCCTTTCGAAAGAAAGATTAATACCCGATGGCATAGTTCTTCCGCATGGTAGAACTATTAAAGAATTTCGGTCATCGATGGGGATGCGTTCCATTAGGTTGTTGGCGGGGTAACGGCCCACCAAGCCTTCGATGGATAGGGGTTCTGAGAGGAAGGTCCCCCACATTGGAACTGAGACACGGTCCAAACTCCTACGGG
Otu000539	ATGAACGCTAGCGACAGGCTTAACACATGCAAGTCGAGGGGCAGCGGGAGTGAAGCTTGCTTCACTCGCCGGCGACCGGCGCACTGGTGAGTAACGCGTATGCGACCTGCCCGCGGCCGGGGGATAATCCATAGAAATGTGGTCTAATACCCCATATGCCGGTCTTCTGCATGGAGGACCGGTGAAAGGAGAGATCCGGGCGCGGATGGGCATGCGTCTGATTAGCTGGTTGGCGGGGCAACGGCCCACCAAGGCTACGATCAGTAGGGGTTCTGAGAGGAAGGTCCCCCACATTGGTACTGAGACACGGCCCAGACTCCTACGGG
Otu000540	ACGAACGCTGGTGGAGTGTCTTATACATGCAAGTCGAGCGAGGACGGCAGCTTGCTGCCGAGCCGAGCGGCGAATGGGTGAGTAACGCGTAAGCAACCTGCCCCGCATTCCGGAACAACCGTGCCAACGCGCGGCTAATGCCGGGAGCCGTGGCGCCCCGCATGGGGCGTTGACGAAAGATTTATCGATGCGGGATGGGCTTGCGTCCGATTAGCTAGTTGGCGGGGTGACGGCCCACCAAGGCGACGATCGGTAGCCGGCCTGAGAGGGCGATCGGCCACATTGGGACTGAGAGACGGCCCAGACTCCTACGGG
Otu000541	ATAAACGCTGGCGGCGCACATAAGACATGCAAGTCGAACGGACTTAATCCATTCTTATAGATTGGAAGCGGTTAGTGGCGGACTGGTGAGTAATACGTAAGCAACCTGCCTATCAGAGGGGAACAACAGTTAGAAATGACTGCTAATACCGCATATGCCATAGGAACTACATGGTTCTAGTGGGAAAGGAGAAATCCGCTGATAGATGGGCTTACGGCTGATTAGCTAGTTGGTGGGGTAAAGGCCTACCAAGGCGACGATCAGTAGCCGGACTGAGAGGTTCAACGGCCACATTGGGACTGAGATACGGCCCAGACTCCTACGGG
Otu000542	ATGAACGCTGGCGGCGTGCCTAACACATGCAAGTCGAACGGAGCACTCTTACTTCGGTTTTTGTGCTTAGTGGCGGACGGGTGAGTAACGCGTGAGCAATCTGCCTTTCAGAGGGGGATAACGGTTGGAAACGATCGCTAATACCGCATAACGTATTTTTGGGGCATCCTTTAAATACCAAAGGAGCAATCCGCTGAAAGATGAGCTCGCGTCTGATTAGATAGTTGGTGAGGTAACGGCCCACCAAGTCGACGATCAGTAGCCGGACTGAGAGGTTGAACGGCCACATTGGGACTGAGACACGGCCCAGACTCCTACGGG
Otu000543	ACGAACGCTGGCGGCGTGCTTAACACATGCAAGTCGAACGAGAATCTATGGAAAGAGGATTCGTCCAATTGAAATAGAGGACAGTGGCGGACGGGTGAGTAACGCGTGAGGAACCTGCCTTTCAGAGGGGGACAACAGTTGGAAACGACTGCTAATACCGCATAACGCATAGAGGTCGCATGGTCTTTATGCCAAAGATTTATCGCTGAAAGATGGCCTCGCGTCTGATTAGCTTGTTGGTGAGGTAACGGCCCACCAAGGCGACGATCAGTAGCCGGACTGAGAGGTTGAACGGCCACATTGGGACTGAGATACGGCCCAGACTCCTACGGG
Otu000544	ATGAACGCTGGCGGCGTGCCTAACACATGCAAGTCGAACGGAGTTTACATGAAACCTAGTGATTGTAAACTTAGTGGCGGACGGGTGAGTAACGCGTGGGTAACCTGCCCTGTACTGGGGGATAACACTTAGAAATAGGTGCTAATACCGCATAAGCGCACAGTGCCGCATGGCACAGTGTGAAAAACTCCGGTGGTACAGGATGGACCCGCGTCTGATTAGATAGTTGGTGAGGTAACGGCCCACCAAGTCAACGATCAGTAGCCGGCCTGAGAGGGTGAACGGCCACATTGGGACTGAGACACGGCCCAAACTCCTACGGG
Otu000545	ACGAACGCTGGCGGCGTGCCTAACACATGCAAGTCGAACGGGGTGAAGCCCTTCGGGACTTTACTTAGTGGCGAACGGGTGAGTAACGCGTGAGGAACCTGCCTTTCAGTGGGGGACAACAGTTGGAAACGACTGCTAATACCGCATAACACTTTTTGGGGACATCCCTAAGAAGTCAAAGCTTTATGTGCTGAAAGATGGCCTCGCGTCTGATTAGCTAGTTGGCGGGGTAACGGCCCACCAAGGCGACGATCAGTAGCCGGTCTGAGAGGATGAACGGCCACATTGGGACTGAGATACGGCCCAGACTCCTACGGG
Otu000546	ACGAACGCTGGCGGCGTGCCTAACACATGCAAGTCGAACGGGACTTGCCCCTTCGGGGACAAGTTTAGTGGCGAACGGGTGAGTAACGCGTGAGGAACCTGCCTTTCAGTGGGGGACAACAGTTGGAAACGACTGCTAATACCGCATAACACTTTGGGATCGCATGATTCTGGAGTCAAAGATTTATTGCTGAAAGATGGCCTCGCGTCTGATTAGCTAGTTGGCGGGGTAACGGCCCACCAAGGCGACGATCAGTAGCCGGTCTGAGAGGATGAACGGCCACATTGGGACTGAGATACGGCCCAGACTCCTACGGG
Otu000547	ACGAACGCTGGCGGCGTGCTTAACACATGCAAGTCGAACGAGAATCTGATGAAGGAGTTTTCGGACAACGGATTCAGAGGACAGTGGCGGACGGGTGAGTAACGCGTGAGGAACCTGCCTTTCAGAGGGGGACAACAGTTGGAAACGACTGCTAATACCGCATAACACATCGGAGTCGCATGGCTCTGATGTCAAAGATTTATCGCTGAAAGATGGCCTCGCGTCTGATTAGCTAGTTGGTGAGGTAACGGCCCACCAAGGCGACGATCAGTAGCCGGACTGAGAGGTTGACCGGCCACATTGGGACTGAGATACGGCCCAGACTCCTACGGG
Otu000548	ATGAACGCTGGCGGCGTGCCTAACACATGCAAGTCGAGCGAGAAATTCCGGATTGAAACTTCGGTCGATTGAAGGGATGGAAAGCGGCGGACGGGTGAGTAACGCGTAGGCAACCTGCCCCTTGCAGAGGGATAGCCATTGGAAACGATGATTAAAACCTCATAATACTGCGAAGTCACATGTCATTGCAGTCAAAGATTTATCGGCAAGGGATGGGCCTGCGTCTGATTAGCTGGTTGGTGGGGTAACGGCCTACCAAGGCGACGATCAGTAGCCGACCTGAGAGGGTGATCGGCCACATTGGAACTGAGACACGGTCCAAACTCCTACGGG
Otu000549	ATGAACGCTGGCGGCGTGCCTAATACATGCAAGTCGAACGCTTTACCTTGGTAAAGAGTGGCGAACGGGTGAGTAATACATAAGTAACCTGCCCACGACAGGGGGACAACTGCTGGAAACGGCAGCTAATACCGCATGGGTAGGCAGTACGCATGTACTGCCTATGAAAGCAGCTGAGGCTGCGGTAGTGGATGGACTTATGGCGCATTAGCTAGTTGGTGAGGTAACGGCCCACCAAGGCGACGATGCGTAGCCGACCTGAGAGGGTGACCGGCCACACTGGGACTGAGACACGGCCCAGACTCCTACGGG
Otu000550	ATTAACGCTGGCGGCATGCCTAATACATGCAAGTCGAATGGTTAAGCTTGCTTGACCATGGCGAACGGGTGAGTAACACGTAGGTAACCTGTCTTAAAGACGAGGATAACCATTGGAAACGATGGATAATACTGGATAGGACGATACAAATCACATGATTAATCGTTTAAAGGAGCGATCCACTATAAGAGGGGCCTGCGGCGCATTAGCTAGTTGGTGGGGTAAAGGCCTACCAAGGCGATGATGCGTAGCCGGACTGAGAGGTTGAACGGCCACAATGGGACTGAGAACGGCCCATACTCCTACGGG
Otu000551	ATGAACGCTGGCGGCGTGCTTAACACATGCAAGTCGAGCGAAGCACTTAAGTTTGATTCTTCGGATGAAGACTTTTGTGACTGAGCGGCGGACGGGTGAGTAACGCGTGGGTAACCTGCCTCATACAGGGGGATAACAGTTAGAAATGGCTGCTAATACCGCATAAGACCACAGTACTGCATGGTACAGTGGTAAAAACTCCGGTGGTATGAGATGGACCCGCGTCTGATTAGGTAGTTGGTGAGGTAACGGCCCACCAAGCCGACGATCAGTAGCCGACCTGAGAGGGTGACCGGCCACATTGGGACTGAGACACGGCCCAGACTCCTACGGG
Otu000552	ACGAACGCTGGCGGCGCGTCTTAAGCATGCAAGTCGAACGGCAAGATTGGTGCTTGCACCGATCCTAGAGTGGCGGACTGGTGAGTAACGCGTGGGTGACATACCCTCTGGATGGGGATAGCTGATAGAAATATCAGGTAATACCGAATAAGATTCTGCAGGTTAGAGATGCAGAAAGAAAGGTGCGTCAGCACCGCCGGAGGAATGGCCCGCGTACTATTAGCTAGTTGGTGAGGTAAAGGCTCACCAAGGCGACGATAGTTATCCGGCCTAAGAGGGTGAACGGACACATTGGGACTGAGATACGGCCCAGACTCCTACGGG
Otu000553	ACGAACGCTGGCGGCGTGCTTAACACATGCAAGTCGAACGATGAAACTATGACGGAGGCTTCGGCCAACTGAGTGGTGGATTAGTGGCGGACGGGTGAGTAACGCGTGAGTAACCTGCCTCTCAGAGAGGAATAACATTTGGAAACGAATGGTAATACCACATAACATTACGGGATCGCATGATCCTGTAATCAAAGATTTTATCGCTGAGAGATGGACTCGCGTCCGATTAGCTAGATGGTGAGGTAACGGCTCACCATGGCGACGATCGGTAGCCGGACTGAGAGGTTGAACGGCCACATTGGGACTGAGACACGGCCCAGACTCCTACGGG
Otu000554	ATGAACGCTGGCGGCGTGCCTAACACATGCAAGTCGAGCGATTCTCTTCGGAGAAGAGCGGCGGACGGGTGAGTAACGCGTGGGTAACCTGCCCTGTACACACGGATAACATACCGAAAGGTATGCTAATACGGGATAACATAAGAAATTCGCATGTTTTTCTTATCAAAGCTCCGGCGGTACAGGATGGACCCGCGTCTGATTAGCTAGTTGGTGAGGTAACGGCTCACCAAGGCGACGATCAGTAGCCGACCTGAGAGGGTGATCGGCCACATTGGAACTGAGACACGGTCCAAACTCCTACGGG
Otu000555	ATGAACGCTGGCGGCGTGCTTAACACATGCAAGTCGAACGGGAATTAACTTATTGAAACTTCGGTCGATTTAATTTAATTCTAGTGGCGGACGGGTGAGTAACGCGTGGGTAACCTGCCTTATACAGGGGGATAACAGTCGGAAACGGCTGCTAATACCGCATAAGCGCACAGTCCCGCATGGGACAGTGTGAAAAACTCCGGTGGTATAAGATGGACCCGCGTTGGATTAGCTAGTTGGCAGGGCAACGGCCTACCAAGGCGACGATCCATAGCCGGCCTGAGAGGGTGAACGGCCACATTGGGACTGAGACACGGCCCAGACTCCTACGGG
Otu000556	ACGAACGCTGGCGGCGCGCCTAACACATGCAAGTCGCGCGGTTAAAGCTGCTTCGGCAGTGCATAAAGCGGCGAACGGGCGAGTAACGCGTGGGCAACCTGCCCCCCTCCCGGGAATAGCCGGGGGAAACCCCGGGTAAGGCCCGGCGACCCCTCGGAAGGGCATCCTTCCGAGGGCATACGAAGGGGAGGGGGATGGGCCCGCGTCCGATTAGCCAGACGGCGGGGTGACGGCCCACCGTGGCGACGATCGGTAGCCGGGCTGAGAGGCCGGACGGCCGCATTGGGACTGAGACACGGCCCAGACTCCTACGGG
Otu000557	ACGAACGCTGGCGGCGTGCTTAACACATGCAAGTCGAACGAGACGATTTAGAAGCTTGCTTTTATTGAGTCGAGTGGCAAACGGGTGAGTAACGCGTAGACAACCTGCCGCAAAGATGGGGACAACAGTCCGAAAGGACTGCTAATACCGAATGTTGTGTCTTTTCCGCATGGAAGGGACATTAAAGATGGCCTCTACTTGTAAGCTATCGCTTTGCGATGGGTCTGCGTCTGATTAGCTGGTTGGCGGGGTAAGAGCCCACCAAGGCGACGATCAGTAGCCGGTCTGAGAGGATGAACGGCCACATTGGAACTGAGACACGGTCCAGACTCCTACGGG
Otu000558	ATGAACGCTGGCGGCACGCCTAACACATGCAAGTCGAACGGAGTTTTGAGAGCTTGCTCTTAAAACTTAGTGGCGGACGGGTGAGTAACACGTGAGCAACCTGCCTTTCAGAGAGGGATAGCTTCTGGAAACGGATGGTAATACCTCATAACATACATTTGCGGCATCGCAGGTGTATCAAAGATTTATCGCTGGAAGATGGGCTCGCGTCTGATTAGCTGGTTGGTGAGGTAACGGCCCACCAAGGCAACGATCAGTAGCCGGACTGAGAGGTTGAACGGCCACATTGGGACTGAGACACGGCCCAGACTCCTACGGG
Otu000559	ACGAACGCTGGCGGCGTGCCTAACACATGCAAGTCGAACGGGGCAGAGAGCTTCGGTTTTCTGCTTAGTGGCGAACGGGTGAGTAACGCGTGAGGAACCTGCCTTTCAGTGGGGGACAACAGTTGGAAACGACTGCTAATACCGCATAACGTCATTTGTCGGCATCGGTAAATGACCAAAGCTTTATGTGCTGAAAGATGGCCTCGCGTCTGATTAGATAGTTGGTGGGGTAACGGCCTACCAAGTCGACGATCAGTAGCCGGTCTGAGAGGATGAACGGCCACATTGGGACTGAGATACGGCCCAGACTCCTACGGG
Otu000560	ACGAACGCTGGCGGCGTGCTTAACACATGCAAGTCGAACGAGGGAATTGAAAGCTTGCTTTTGAAACCCGAGTGGCAAACGGGTGAGTAACGCGTAGGCAACCTGCCGTTGAGATGGGGACAACATCCCGAAAGGGGTGCTAATACCGAATGTTGTGAGAGCTTCGCATGGAGCTTTCACTAAAGATGACCTCTCCTTGGAAGTTATCGCTCAACGATGGGCCTGCGTCTGATTAGCTAGTTGGTGGGGCAACGGCCTACCAAGGCGACGATCAGTAGCCGGTCTGAGAGGATGAACGGCCACATTGGAACTGAGACACGGTCCAGACTCCTACGGG
Otu000561	ATGAACGCTAGCGACAGGCCTAACACATGCAAGTCGAGGGGCAGCGCGTTGAAGTAGCAATACGGATATGGCGGCGACCGGCGCACGGGTGCGTAACAGGTGTGCAATCTGTCCATAATCGGGGAATAGCCCGGCGAAAGCCGGATTAACGCTCCATGTGAGTAACCACCGCATGATGGTTATTTGAAACGTTAAGGATTATGGTTGAGCACGCTTCTGATTAGGTAGTTGGTGAGGTAACGGCTCACCAAGCCGACGATCAGTAGGGGTTCTGAGAGGAAGGTCCCCCACATTGGAACTGAGACACGGTCCAAACTCCTACGGG
Otu000562	ACGAACGCTGGCGGCGTGCTTAACACATGCAAGTCGAACGAGAATCTGCGGAAAGAGGATTCGTCCAATTGAAGCAGAGGACAGTGGCGGACGGGTGAGTAACGCGTGAGGAACCTGCCTTTCAGAGGGGGACAACAGTTGGAAACGACTGCTAATACCGCATGACACATAGGTGTCGCATGGCACTTATGTCAAAGATTTATCGCTGAAAGATGGCCTCGCGTCTGATTAGCTAGTTGGTGAGGTAACGGCCCACCAAGGCGACGATCAGTAGCCGGACTGAGAGGTTGAACGGCCACATTGGGACTGAGATACGGCCCAGACTCCTACGGG
Otu000563	ATGAACGCTGGCGGCGTGCCTAACACATGCAAGTCGAGCGTGAAGCTTGTTATTGATGCTTCGGTTGATTTAACAAGTGGAAAGCGGCGGACGGGTGAGTAACGCGTAGGCAACCTACCTCTTGCAGAGGGATAGCCAAGGGAAACTTTGATTAATACCTCATAATGCGGAGACAAGACATCTTGTCATCGTCAAAGATTTATCGGCAAGAGATGGGCCTGCGTCTGATTAGTTAGTTGGTGGGGTAACGGCCTACCAAGGCGACGATCAGTAGCCGACCTGAGAGGGTGATCGGCCACATTGGAACTGAGACACGGTCCAAACTCCTACGGG
Otu000564	ATGAACGCTGGCGGCGTGCTTAACACATGCAAGTCGAACGAAGCACTCTATTTGATTTCCTTCGGGATTGATTATTTTGTGACTGAGTGGCGGACGGGTGAGTAACGCGTGGGTAACCTGCCTTGTACAGGGGGATAACAGTTGGAAACGGCTGCTAATACCGCATAAGCGCACAGTACCGCATGGTATAGTGTGAAAAACTCCGGTGGTATAAGATGGACCCGCGTTTGATTAGCTGGTTGGTGGGGTAACGGCCTACCAAGGCGACGATCAATAGCCGACCTGAGAGGGTGACCGGCCACATTGGGACTGAGACACGGCCCAAACTCCTACGGG
Otu000565	ATGAACGCTAGCGACAGGCTTAACACATGCAAGTCGAGGGGCAGCGATAGGTGGCAACACCGAGTCGGCGACCGGCGCACGGGTGAGTAACGCGTATGCAACTTGCCTATCAGAGGGGGATAACCCGTCGAAAGACGGACTAATACCGCATGAAACAGGGGTCCCGCATGGGGATATTTGTTAAAGATTACATCGCTGATAGATAGGCATGCGTTCCATTAGGTAGTTGGTGGGGCAACGGCCCACCAAGCCGACGATGGATAGGGGTTCTGAGAGGAAGGTCCCCCACACTGGTACTGAGACACGGACCAGACTCCTACGGG
Otu000566	ATGAACGCTAGCGACAGGCCTAACACATGCAAGTCGAGGGGCAGCGCGTTGAGTAGCAATACGAGATGGCGGCGACCGGCGCACGGGTGCGTAACAGGTGTGCAATCTGTCCATAATCGGGGAATAGCCCGGCGAAAGCCGGATTAACGCTCCATGTGAGTAACCACCGCATGATGGTTATTTGAAACGTTAAGGATTATGGTTGAGCACGCTTCTGATTAGGTAGTTGGTGAGGTAACGGCTCACCAAGCCGACGATCAGTAGGGGTTCTGAGAGGAAGGTCCCCCACATTGGAACTGAGACACGGTCCAAACTCCTACGGG
Otu000567	ACGAACGCTGGCGGCGTGCTTAACACATGCAAGTCGAGCGATGAAGTTTCCTTCGGGAAATGGATTAGCGGCGGACGGGTGAGTAACACGTGGGTAACCTGCCTCATAGAGGGGAATAGCCTTTCGAAAGGAAGATTAATACCGCATAAGATTGTAGTACCGCATGGTACAGCAATTAAAGGAGCAATCCGCTATGAGATGGACCCGCGTCGCATTAGCTAGTTGGTGAGGTAACGGCTCACCAAGGCGACGATGCGTAGCCGACCTGAGAGGGTGATCGGCCACATTGGGACTGAGACACGGCCCAGACTCCTACGGG
Otu000568	ACGAACGCTGGCGGCGCGCTTAACACATGCAAGTCGAACGGAGCGAACGGGATGAAGCCTTCGGGCGGAATTCCGTGAGCTTAGTGGCGAACGGGTGAGTAACGCGTGAGCAACCGGTCCCAAAGAGGGGGACAACTTTGAGAAATCAAGGCTAATACCGCGTAAGACCACACTGCCGCATGGCAGAGGGGTCAAAGGAGAAATCCGCTTTGGGGAGGGCTCGCGTCTGATTAGGTAGTTGGTGAGGTAACGGCTCACCAAGCCGACGATCAGTAGCCGTGCTGAGAGGCAGGCCGGCCACACTGGAACTGAGACACGGTCCAGACTCCTACGGG
Otu000569	ACGAACGCTGGCGGTATGCTTAACACATGCAAGTCGAACGAGAAAGTTTTGAATGATCCTTCGGGTGAAATTAGAACTGGAAAGTGGCGAACGGGTGAGTAACGCGTGGGTAACCTGCCCTATGGAAAGGAATAGCCTCGGGAAACTGGGAGTAAAGCCTTATATTATGGTTTTGTCGCATGGCAAGATCATGAAAACTCCGGTGCCATAGGATGGACCCGCGTCCCATTAGCTAGTTGGTGAGATAACAGCCCACCAAGGCGACGATGGGTAACCGGTCTGAGAGGGCGAACGGTCACACTGGAACTGAGACACGGTCCAGACTCCTACGGG
Otu000570	ACGAACGCTGGCGGCGTGCCTAACACATGCAAGTCGAACGAAGCTCCCAGAAGTGCGACTTCGGTCAAGCGGAAGGGATGACTTAGTGGCGAACGGGTGAGTAACGCGTGAGGAACCTGCCTTTCAGAGGGGGACAACAGTTGGAAACGACTGCTAATACCGCATGAAGCAGCGATGGGGCATCCCATTGCTGCCAAAGATTTATCGCTGAAAGATGGCCTCGCGTCTGATTAGATAGTTGGTGAGGTAACGGCCCACCAAGTCGACGATCAGTAGCCGGACTGAGAGGTTGAACGGCCACATTGGGACTGAGATACGGCCCAGACTCCTACGGG
Otu000571	ACGAACGCTGGCGGCGCGCCTAACACATGCAAGTCGAACGGAGTTAAGAGGAGCTTGCTTTTCTTGACTTAGTGGCGAACGGGTGAGTAACGCGTGAGTAACCTGCCTCAGAGTGGGGGACAACAGTTGGAAACGACTGCTAATACCGCATAAGACCACGATCTCGCATGGGATTGTGGTAAAAGGATTTATTCGCTTTGAGATGGACTCGCGTCCAATTAGCTAGTTGGTGAGGTAACGGCCCACCAAGGCGACGATTGGTAGCCGGACTGAGAGGTTGAACGGCCACATTGGGACTGAGACACGGCCCAGACTCCTACGGG
Otu000572	ACGAACGCTGGCGGCGTGCCTAACACATGCAAGTCGAACGAAGCTTGAGGAACGATTCTTCGGATGAATTCTGATATGACTGAGTGGCGGACGGGTGAGTAACGCGTGAGCAACCTGCCCTTCAGAGGGGGATAGCGTCTGGAAACGGACGGTAATACCGCATAACGTATAAATACGGCATCGTAGATATACCAAAGATTTATCGCTGAAGGATGGGCTCGCGTCTGATTAGATAGTTGGTGGGGTAACGGCCTACCAAGTCGACGATCAGTAGCCGGACTGAGAGGTTGAACGGCCACATTGGGACTGAGACACGGCCCAGACTCCTACGGG
Otu000573	ACGAACGCTGGCGGCGTGCCTAACACATGCAAGTCGAACGGGGTTAGCCCTTTGGGACTAACTTAGTGGCGAACGGGTGAGTAACGCGTGAGGAACCTGCCTTTCAGTGGGGGACAACAGTTGGAAACGACTGCTAATACCGCATAATACTTTTGGGGGACATCCCCTGGAAGTCAAAGCTTTATGTGCTGAAAGATGGCCTCGCGTCTGATTAGCTTGTTGGCGGGGTAACGGCCCACCAAGGCGACGATCAGTAGCCGGTCTGAGAGGATGAACGGCCACATTGGGACTGAGATACGGCCCAGACTCCTACGGG
Otu000574	ACGAACGCTGGCGGCATGCTTCATACATGCAAGTCGAACGAGAAGTTACCTTCGGGTAATGGAAAGTGGCGGACGGGTGAGTAAAATGTAGGAAATCTGCCCTATAGAGGGGGACAACAGTTGGAAACGATTGCTAATACCCCATATGAGCGTACCTGAAATGGTATTCTTGAAAACTCCGGTGCTATAGGATGAGCCTGCATCTGATTAGCTGGTTGGTGGTGTAATGGACCACCAAGGCGACGATCAGTAGCTGGTTTGAGAGGATGATCAGCCACAATGGGACTGAGACACGGCCCATACTCCTACGGG
Otu000575	ATGAACGCTGGCGGCGTGCTTAACACATGCAAGTCGAACGAAGCACTTTATTACGATTTCTTCGGAATGACGATTTGGTGACTGAGTGGCGGACGGGTGAGTAACGCGTGGGTAACCTGCCTTATACAGGGGGATAACAGTTGGAAACGGCTGCTAATACCGCATAAGCGCACAGGGTCGCATGACCTGGTGTGAAAAACTCCGGTGGTATGAGATGGACCCGCGTTGGATTAGCTGGTTGGTGAGGTAACGGCCCACCAAGGCGACGATCCATAGCCGACCTGAGAGGGTGACCGGCCACATTGGGACTGAGACACGGCCCAAACTCCTACGGG
Otu000576	ATGAACGCTGGCGGCGTGCCTAACACATGCAAGTCGAGCGGGAAATCCGTGACGGATCCTTCGGGTGACGGATCGGATGGAGAGCGGCGGACGGGTGAGTAACGCGTAGGTAACCTGCCCTGTACAGAGGGATAGCCACTGGAAACGGTGATTAATACCTCATAATGCCGGATCTGCACATGCAGGACCGGTCAAAGTTTTTTCGGTACAGGATGGACCTGCGTCTGATTAGCTTGTTGGTGGGGTAACGGCTCACCAAGGCGACGATCAGTAGCCGACCTGAGAGGGTGATCGGCCACATTGGAACTGAGACACGGTCCAAACTCCTACGGG
Otu000577	ACGAACGCTGGCGGCGTGCTTCATACATGCAAGTCGAACGAGAAGCTCTAGCTTGCTAGAGTGGAAAGTGGCGGACGGGTGAGTAATATGTAGGAAATCTGCCCTAGAGAGGGGGACAACAGAGGGAAACTTCTGCTAATACCCCATATGAGCTTGGTTGCAATACCAATCTTGAAAACTCCGGTGCTCTGGGATGAGCCTGCATCTGATTAGCTTGTTGGTGGTGTAATGGACTACCAAGGCGACGATCAGTAGCTGGTTTGAGAGGATGATCAGCCACAATGGGACTGAGACACGGCCCATACTCCTACGGG
Otu000578	ACGAACGCTGGCGGCGTGCCTAACACATGCAAGTCGAACGGAGCAGTTGGGAGCTTGCTTCTGACTGCTTAGTGGCGGACGGGTGAGTAACGCGTGAGTAACCTGCCTTTCAGAGGGGGATAACGTTTTGAAAAGAACGCTAATACCGCATGACATCGCGAAGCCGCATGGTTTTGCGATCAAAGGAGCAATCCGCTGAAAGATGGACTCGCGTCCGATTAGCCAGTTGGCGGGGTAACGGCCCACCAAAGCAACGATCGGTAGCCGGACTGAGAGGTTGAACGGCCACATTGGGACTGAGACACGGCCCAGACTCCTACGGG
Otu000579	ACGAACGCTGGCGGCGCGCCTAACACATGCAAGTCGCGCGGTTAAAGCTGCTTCGGCAGTGCATAAAGCGGCGAACGGGCGAGTAACGCGTGGGCAACCTGCCCCCCTCCCGGGAATAGCCGGGGGAAACCCCGGGTAAGGCCCGGCGACCCCCCGGAAGGGCATCCTTCCGGGGGCATACGTAGGGGAGGGGGATGGGCCCGCGTCCGATTAGCCAGACGGCGGGGTGACGGCCCACCGTGGCGACGATCGGTAGCCGGGCTGAGAGGCCGGACGGCCGCATTGGGACTGAGACACGGCCCAGACTCCTACGGG
Otu000580	ATGAACGCTGGCGGCGTGCCTAACACATGCAAGTCGAGCGATTCACTTCAGTGAAGAGCGGCGGACGGGTGAGTAACGCGTGGGTAACCTGCCTCATACACATGGATAACATACCGAAAGGTATGCTAATACAAGATGATATAAGAGATTCGCATGGATTTCTTATCAAAGCTCCGGCGGTATGAGATGGACCCGCGTCTGATTAGCTAGTTGGTAAGGTAACGGCTTACCAAGGCGACGATCAGTAGCCGACCTGAGAGGGTGATCGGCCACATTGGAACTGAGACACGGTCCAAACTCCTACGGG
Otu000581	ATGAACGCTGGCGGCGTGCTTAACACATGCAAGTCGAACGGAGGACCCTTGACGGAGTTTTCGGACAACAGATAGGAATCCTTAGTGGCGGACGGGTGAGTAACGCGTGAGGAACCTGCCTTGGAGAGGGGAATAACACAGTGAAAATTGTGCTAATACCGCATGATGCAGTTGGGTCGCATGGCTCTGACTGCCAAAGATTTATCGCTCTGAGATGGCCTCGCGTCTGATTAGGTAGTTGGTGGGGTAACGGCCCACCAAGCCGACGATCAGTAGCCGGACTGAGAGGTTGACCGGCCACATTGGGACTGAGACACGGCCCAGACTCCTACGGG
Otu000582	ACGAACGCTGGCGGCGTGCCTAACACATGCAAGTCGAGCGATTCACTTCGGTGAAGAGCGGCGGACGGGTGAGTAACGCGTGGGTAACCTGCCTCATACACATGGATAACATACCGAAAGGTATGCTAATACAAGATGATATAAGAGATTCGCATGGATTTCTTATCAAAGCTCCGGCGGTATGAGATGGACCCGCGTCTGATTAGCTAGTTGGTAAGGTAACGGCTTACCAAGGCGACGATCAGTAGCCGACCTGAGAGGGTGATCGGCCACATTGGAACTGAGACACGGTCCAAACTCCTACGGG
Otu000583	ACGAACGCTGGCGGCGTGCCTAACACATGCAAGTCGAGCGGGGAACACTGAAAGCTTGCTTTTGGTGTTTCTAGCGGCGGACGGGTGAGTAACGCGTGAGCAATCTGTCTCAGACAGGGGGATAACGCAGCGAAAGTTGCACTAATACCGCATAAGACCACAGAGCCACATGGCATAGGGGTCAAAGGAGCAATCCGGTCTGAGGTGAGCTCGCGTCCCATTAGGTAGTTGGTGAGGTAACGGCCCACCAAGCCTGCGATGGGTAGCCGACCTGAGAGGGTGATCGGCCACACTGGAACTGAGACACGGTCCAGACTCCTACGGG
Otu000584	ATGAACGCTGGCGGCGTGCCTAACACATGCAAGTCGAACGAAGCACTTCCAGGGAATCTTCGGAGGAACAGGAAGTGACTGAGTGGCGGACGGGTGAGTAACGCGTGGGTAACCTGCCCTGTACAGGGGGATAACAGCCGGAAACGGCTGCTAATACCGCATAAGCGCACAGGAGGACATCCTCCGGTGTGAAAAACTCCGGTGGTACAGGATGGGCCCGCGTCTGATTAGCTGGTTGGCGGGGTAAGAGCCCACCAAGGCGACGATCAGTAGCCGGTCTGAGAGGATGAACGGCCACATTGGAACTGAGACACGGTCCAAACTCCTACGGG
Otu000585	ACGAACGCTGGCGGCGTGCCTAACACATGCAAGTCGAACGAAGCTTGACGAACGATTTCTTCGGAATGAATTCTGATATGACTGAGTGGCGGACGGGTGAGTAACGCGTGAGGAACCTGCCCTTCAGAGGGGGATAGTGTCTGGAAACGGACAGTAATACCGCATAACGTATTTGAACGGCATCGTTTAAATACCAAAGATTTATCGCTGAAGGATGGCCTCGCGTCTGATTAGATAGTTGGTGGGGTAACGGCCTACCAAGTCGACGATCAGTAGCCGGACTGAGAGGTTGAACGGCCACATTGGGACTGAGACACGGCCCAGACTCCTACGGG
Otu000586	ATGAACGCTGGCGGCATGCCTAAGACATGCAAGTCGAACGGAGGGACCCAATGACGTTTTATGAAGTTTTGCGAGCTTGCTCAAGAAATGGATTAAAACCGATTTGGATTATCCCTTAGTGGCAAACGGGTGAGTAACACGTGGGTTACCTACCTCCAAGTCGGGGACAACAGTTGGAAACGATTGCTAATACCGGATGTGGACTACGGTTTAAAGAAGCCTTTAAAGCTTCGCTTGGAGATGGGCCTGCGGTGCATTAGCTAGTTGGTGGGATAACGGCCTACCAAGGCGACGATGCATAGCCGAACTGAGAGGTTAATCGGCCACATTGGGACTGAGACACGGCCCAAACTCCTACGGG
Otu000587	ATGAACGCTGGCGGCGTGCCTAACACATGCAAGTCGAACGAAGCACCTTTTAAGATTCTTCGGATGATTGATCGGTGACTGAGTGGCGGACGGGTGAGTAACGCGTGGGTAACCTGCCCTGTACAGGGGGATAACAGTTGGAAACGGCTGCTAATACCGCATAAGCGCACGAGAGGACATCCTTTCGTGTGAAAAACTCCGGTGGTACAGGATGGGCCCGCGTCTGATTAGCTGGTTGGCAGGGTAACGGCCTACCAAGGCGACGATCAGTAGCCGGTCTGAGAGGATGAACGGCCACATTGGAACTGAGACACGGTCCAAACTCCTACGGG
Otu000588	ACGAACGCTGGCGGCGTGCCTAACACATGCAAGTCGAACGGAGCCGGCCCCGCAAGGGACTGGCTTAGTGGCGAACGGGTGAGTAACGCGTGAGCAACCTGCCTTTCAGTGGGGGACAACAGTTGGAAACGACTGCTAATACCGCATAATGTATTGAGATCGCATGATTTTGATACCAAAGATTTATTGCTGAAAGATGGGCTCGCGTCTGATTAGCTAGATGGCGGGGTAACGGCCCACCATGGCGACGATCAGTAGCCGGTCTGAGAGGATGAACGGCCACATTGGGACTGAGATACGGCCCAGACTCCTACGGG
Otu000589	ATGAACGCTAGCGACAGGCTTAACACATGCAAGTCGAGGGGCAGCGGGGGAGTCAGCTTGCTGACTTTTGCCGGCGACCGGCGCACGGGTGAGTAACACGTATGCAACCTGCCCGCCACAGGGGGATAACCGGGAGAAATCCCGACTAATACCGCGTAGACCGCGAGGGGGCATCCCGACGCGGGGAAAGGACATGGTCCGGTGGCGGATGGGCATGCGGCGCATTAGCTAGTTGGCGGGGCAACGGCCCACCAAGGCGACGATGCGTAGGGGTTCTGAGAGGAAGGTCCCCCACATTGGTACTGAGACACGGACCAAACTCCTACGGG
Otu000590	ACGAACGCTGGCGGCGCGCCTAACACATGCAAGTCGAACGGAGCGAAGAGGAGCTTGCTTTTCTTTGCTTAGTGGCGAACGGGTGAGTAACGCGTGAGTAACCTGCCCTGGAGTGGGGGACAACAGTTGGAAACGACTGCTAATACCGCATAAGCCCACGGAGCCGCATGGCTCTGAGGGAAAAGGATTTATTCGCTTCAGGATGGACTCGCGTCCAATTAGCTAGTTGGTGAGGTAACGGCCCACCAAGGCGACGATTGGTAGCCGGACTGAGAGGTTGAACGGCCACATTGGGACTGAGACACGGCCCAGACTCCTACGGG
Otu000591	ATGAACGCTGGCGGCGTGTTTAACACATGCAAGTCGAGCGAGAAGCTTCTCAGTTGATTCTTCGGATGAAACGGAGGGGTGGAAAGCGGCGGACGGGTGAGTAACGCGTAGGCAACCTGCCCCTTGCAGAGGGATAGCCTCGGGAAACCGGGATTAAAACCTCATAATGCGTATCCTAGACATCTTAGATACGCCAAAGATTTATCGGCAAGGGATGGGCCTGCGTCTGATTAGCTAGTTGGTGGGGTAACGGCCTACCAAGGCGACGATCAGTAGCCGACCTGAGAGGGTGATCGGCCACATTGGAACTGAGACACGGTCCAAACTCCTACGGG
Otu000592	ATGAACGCTAGCTACAGGCTTAACACATGCAAGTCGCGGGGTAACATCTGGTAGAGCTTGCTCTTCCAGGATGACGACCGGCGCACGGGTGAGTAACGCGTATCCAACCTGGCCCATACCACGGGATAGCCCGTCGAAAGGCGGATTAATACCGTATGCTGTCATTAAGATGCATATATTGATGACGAAAGGACTGGCGGTATGGGATGGGGATGCGTCTGATTAGCTTGTTGGCGGGGTAACGGCCCACCAAGGCGACGATCAGTAGGGGTTCTGAGAGGAAGGTCCCCCACATTGGAACTGAGACACGGTCCAAACTCCTACGGG
Otu000593	ATGAACGCTGGCGGCGTGCTTAACACATGCAAGTCGAACGAGGTATTGTGAATGAAGTTTTCGGATGGATTTCATGATACCGAGTGGCGGACGGGTGAGTAACGCGTGGGCAACCTGCCTCATACAGGGGGACAACAGCTGGAAACGGCTGCTAATACCGCATAAGCGCACGGTACCGCATGGTACAGTGTGAAAAACTCCGGTGGTATGAGATGGGCCCGCGTTGGATTAGGTAGTTGGTGGGGTAACGGCCTACCAAGCCGACGATCCATAGCCGACCTGAGAGGGTGACCGGCCACATTGGGACTGAGACACGGCCCAAACTCCTACGGG
Otu000594	ACGAACGCTGGCGGCACGCCTAACACATGCAAGTCGAACGGACGAGAGGAAGCTTGCTTCCTCAAGTTAGTGGCGGACGGGTGAGTAACACGTGAGCAACCTGCCTCTGAGAGGGGGATAGCTTCTGGAAACGGATGGTAATACCCCATAACATACATTTACCGCATGATAGATGTATCAAATGAATTTCGCTCAGAGATGGGCTCGCGTCTGATTAGATAGTTGGTGAGGTAACGGCTCACCAAGTCGACGATCAGTAGCCGGACTGAGAGGTTGAACGGCCACATTGGGACTGAGACACGGCCCAGACTCCTACGGG
Otu000596	ATAAACGCTGGCGGCGCACATAAGACATGCAAGTCGAACGGAAGTCGTTATAATGATATTGACATGGACAGAGAACTTGTTCGAAGAAAGTGAATTTTGACTTATAACAATGGCTTTAGTGGCGGACTGGTGAGTAACGCGTGAGCAACCTGCCTGTTAGAGGGGAATAACAGTGAGAAATCATTGCTAATACCGCATATGCCATAGGTACCACATGGTACTAGTGGGAAAGGAGCAATCCGCTAACAGATGGGCTCGCGTCTGATTAGATAGTTGGTGGGGTAACGGCCTACCAAGTCGACGATCAGTAGCCGGACTGAGAGGTTGAACGGCCACATTGGGACTGAGATACGGCCCAGACTCCTACGGG
Otu000597	ATGAACGCTGGCGGCACGCCTAACACATGCAAGTCGAACGGAGTTTTGAGAGCTTGCTCTTAAAACTTAGTGGCGGACGGGTGAGTAACACGTGAGCAACCTGCCTTTCAGAGAGGGATAGCTTCTGGAAACGGATGGTAATACCTCATAAAATATTTTTGTGGCATCACAGAAATATCAAAGATTTATCGCTGAAAGATGGGCTCGCGTCTGATTAGCTAGTTGGTGAGGTAACGGCCCACCAAGGCAACGATCAGTAGCCGGACTGAGAGGTTGAACGGCCACATTGGGACTGAGACACGGCCCAGACTCCTACGGG
Otu000598	ACGAACGCTGGCGGCGTGCCTAACACATGCAAGTCGAGCGAGAATTTCATGACGGATTCCTTCGGGGAGAAGACATGGAAGGAAAGCGGCGGACGGGTGAGTAACGCGTGAGTAACCTGCCTATCGGAGGGGGACAACATCTCGAAAGGGATGCTAATACCGCATAAGATTGCAGTGCCGCATGGTACAGCAATCAAAGATTTATCGCCGATAGATGGACTCGCGTCTGATTAGCTAGTTGGTGGGGTAAAGGCCTACCAAGGCGACGATCAGTAGCCGAACTGAGAGGTTGATCGGCCACATTGGGACTGAGACACGGCCCAGACTCCTACGGG
Otu000599	ATGAACGCTAGCTACAGGCTTAACACATGCAAGTCGAGGGGCAGCATGAAGGAAGCTTGCTTCCTTTGATGGCGACCGGCGCACGGGTGAGTAACGCGTATCGAACCTGCCCTGTACACGGGAACAGCCTTGCGAAAGTAAGATTAATGCCCGATGTTGAGATTTCGCCGCATGACGGAGTTTCCAAAGATTTATCGGTACAGGATGGCGATGCGTCCCATTAGCTTGTTGGCGGGGTAACGGCCCACCAAGGCGACGATGGGTAGGGGTTCTGAGAGGAAGGTCCCCCACATTGGAACTGAGACACGGTCCAAACTCCTACGGG
Otu000600	ACGAACGCTGGCGGCGTGCCTAACACATGCAAGTCGAACGAGAATCTTTTAGATGATTTCTTCGGGATGAATTTGAAAGAGGAAAGTGGCGGACGGGCGAGTAACGCGTGAGTAACCTGCCCATAAGAGGGGGATAATCCATGGAAACGTGGACTAATACCGCATATTGAATATATACCGCATGGCATATATTTGAAAGATTTATCGCTTATGGATGGACTCGCGTAAGATTAGATAGTTGGTGAGGTAACGGCTCACCAAGTCGACGATCTTTAGCCGAACTGAGAGGTTGATCGGCCGCATTGGGACTGAGACACGGCCCAGACTCCTACGGG
Otu000601	ATGAACGCTGGCGGCGTGCTTAACACATGCAAGTCGAACGGGAATTACTTTATTGAAGCTTCGGTGGATTTGATTTAATTCTAGTGGCGGACGGGTGAGTAACGCGTGGGTAACCTGCCTTATACAGGGGGATAACAGTCAGAAATGACTGCTAATACCGCATAAGCGCACAGGACCGCATGGTCCGGTGTGAAAAACTCCGGTGGTATAAGATGGACCCGCGTTGGATTAGCTTGTTGGTGGGGTAACGGCCCACCAAGGCGACGATCCATAGCCGGCCTGAGAGGGTGAACGGCCACATTGGGACTGAGACACGGCCCAGACTCCTACGGG
Otu000602	ATGAACGCTGGCGGCGTGCTTAACACATGCAAGTCGAACGAAGCACTTAACTTGATTTCTTCGGATTGATTGTTTTGTGACTGAGTGGCGGACGGGTGAGTAACGCGTGGGTAACCTGCCTCATACAGGGGGATAACAGTTGGAAACGACTGCTAATACCGCATAAGCGCACAGGACCGCATGGTCTGGTGTGAAAAACTCCGGTGGTATGAGATGGACCCGCGTCTGATTAGCCAGTTGGCGGGGTAACGGCCCACCAAAGCGACGATCAGTAGCCGACCTGAGAGGGTGACCGGCCACATTGGGACTGAGACACGGCCCAAACTCCTACGGG
Otu000603	ATGAACGCTGGCGGCGTGCTTAATACATGCAAGTCGAACGAATGGATATCTAGCTTGCTAGATTGAAGTTAGTGGCGAACGGGTGAGTAATACATAGGCAATCTGCCCTAAAGTGTGGGATAGCTATTGGAAACGATAATTAATACCGCATAGGTAGTAAGAAGGCATCTTCTTACTATTAAAGGTGCGTTTGCATCGCTTTAGGATGAGCTTATGGTGTATTAGCTAGTTGGTGAGATAACAGCCCACCAAGGCTATGATACATAGCTGGTCTGAGAGGATGAACAGCCACATTGGGACTGAGACACGGCCCAGACTCCTACGGG
Otu000604	ATGAACGCTGGCGGCGTGCCTAATACATGCAAGTCGGACGCATCACTTCGGTGATGAGTGGCGAACGGGTGAGTAATACATAAGTAACCTGCCCTTTCGAGGGGGATAACTGTTAGAAATGACAGCTAAGACCGCATAGGTATATTGATCGCATGATGAATATATTAAATATCCCACGGGATAGCGAGAGGATGGACTTATGGCGCATTAGCTGGTTGGTGAGGTAGCGGCTCACCAAGGCGACGATGCGTAGCCGACCTGAGAGGGTGGACGGCCACACTGGGACTGAGACACGGCCCAGACTCCTACGGG
Otu000605	ATAAACGCTGGCGGCGCACATAAGACATGCAAGTCGAACGGACTTAACCTAAAAGTTTACTTTTTGGAGCGGTTAGTGGCGGACTGGTGAGTAACATGTAAGCAATCTGCCTATCAGAGGGGAATAACAGTGAGAAATCATTGCTAATACCGCATATGCCATAGTTATCGCATGATAATAGTGGGAAAGGAGCAATCCGCTGATAGATGAGCTTGCACCTGATTAGCTAGTTGGTGGGGTAACGGCCTACCAAGGCGACGATCAGTAGCCGGACTGAGAGGTTGAACGGCCACATTGGGACTGAGATACGGCCCAGACTCCTACGGG
Otu000606	ACGAACGCTGGCGGCGTGCTTAACACATGCAAGTCGAGCGGACGGAGGAACTTCGGTTCCGAAGTTAGCGGCGGACGGGTGAGTAACGCGTGAACAATCTGTCCCAGACAGGGGGATAACACATCGAAAGGTGTGCTAATACCGCATAAGACCACGGTGCCGCATGGCACAGGGGTAAAAGAACGGAATCGGTTTGGGGTGAGTTCGCGTCTGATTAGCTAGTTGGTGAGGTAACGGCCCACCAAGGCGACGATCAGTAGCCGATCTGAGAGGATGACCGGCCACATTGGAACTGAGAGACGGTCCAAACTCCTACGGG
Otu000607	ACGAACGCTGGCGGCGTGCCTAACACATGCAAGTCGAACGAGAATCTTTGAAACAATCCCTTCGGGGTGCGTTTTAGAGAGGAAAGTGGCGGACGGGCGAGTAACGCGTGAGTAACCTGCCCATAAGAGGGGGATAATCCATGGAAACGTGGACTAATACCGCATATTGTCATTTTATCGCATGATTTAATGATGAAAGATTTATCGCTTATGGATGGACTCGCGTCAGATTAGATAGTTGGTGAGGTAACGGCTCACCAAGTCGACGATCTGTAGCCGAACTGAGAGGTTGATCGGCCGCATTGGGACTGAGACACGGCCCAGACTCCTACGGG
Otu000608	ATGAACGCTGGCGGCGTGCTTAACACATGCAAGTCGAGCGAAGCATTTTGAAGTCTTCGGACAGATGAGTGACTGAGCGGCGGACGGGTGAGTAACGCGTGGGTAACCTGCCTCATACAGGGGGATAACAGTTAGAAATGACTGCTAATACCGCATAAGCGCACAGTACTGCATGGTACGGTGTGAAAAACTCCGGTGGTATGAGATGGACCCGCGTCTGATTAGGTAGTTGGTGAGGTAACGGCCCACCAAGCCGACGATCAGTAGCCGACCTGAGAGGGTGACCGGCCACATTGGGACTGAGACACGGCCCAAACTCCTACGGG
Otu000609	ATGAACGCTGGCGGCGTGCCTAACACATGCAAGTCGAACGAAGCACTGAAAACGGAGATTCGTCGAAGTTTTCTTTGACTTAGTGGCGGACGGGTGAGTAATGCGTGAGCAACCTGCCTTTCAGAGGGGGACAACAGTTGGAAACGACTGCTAATACCGCATAACGTATTTTGGGGGCATCCCTGAGATACCAAAGGAGCAATCCGCTGAAAGATGGGCTCACGTCTGATTAGCTAGTTGGTGGGGTAACGGCTCACCAAGGCTGCGATCAGTAGCCGGACTGAGAGGTTGAACGGCCACATTGGGACTGAGATACGGCCCAGACTCCTACGGG
Otu000610	ACGAACGCTGGCGGCGTGCTTAACACATGCAAGTCGAACGGGGCGAAGTGATAGCTTGCTATTATGGAGCCTAGTGGCAAACGGGTGAGTAACGCGTAGGCAACCTGCCCTTCAGATGGGGACAACACCTCGAAAGGGGTGCTAATACCGAATGACGTTTCCTGGTCGCATGACCTGGAAACCAAAGGCCGGGCAACCGGTCACTGAAGGATGGGCCTGCGTCTGATTAGCTAGTTGGTGGGGTAACGGCCCACCAAGGCGACGATCAGTAGCCGGTCTGAGAGGATGAACGGCCACATTGGGACTGAGACACGGCCCAAACTCCTACGGG
Otu000611	ATGAACGCTAGCGGCAGGCTTAACACATGCAAGTCGAGGGGCAGCGGGGAGTAGCAATACTCTGCCGGCGACCGGCGAAAGGGTGCGTAACGCGTGAGCGACATACCCGTGACTGGGGCATAACCGATGGAAACGTTGACTAATTCCCCATAACACATCGTGCTGCATGGCATGGTGTTGAAAATTTCGATGGTCACGGATTGGCTCGCGTCTGATTAGCTAGTTGGTGAGGTAACGGCTCACCAAGGCGACGATCAGTAGGGGTTCTGAGAGGAAGGTCCCCCACAATGGAACTGAGACACGGTCCATACTCCTACGGG
Otu000612	ATGAACGCTGGCGGCGTGCTTAACACATGCAAGTCGAACGAAGCGCTCCGGACGATTCTTTCGGGATGAGACTGGAGGGACTGAGTGGCGGACGGGTGAGTAACGCGTGGGTAACCTGCCTCATACAGGGGGATAACAGTCAGAAATGGCTGCTAATACCGCATAAGCGCACAGTACCGCATGGTACGGTGTGAAAAACTCCGGTGGTATGAGATGGACCCGCGTCTGATTAGCTGGTTGGCAGGGTAACGGCCTACCAAGGCGACGATCAGTAGCCGGCTTGAGAGAGTGGACGGCCACATTGGGACTGAGACACGGCCCAGACTCCTACGGG
Otu000613	ACGAACGCTGGCGGCGTGCCTAACACATGCAAGTCGAACGGGACTCAGCCCTTCGGGACTGAGTTTAGTGGCGAACGGGTGAGTAACGCGTGAGGAACCTGCCTTTCAGTGGGGGACAACAGTTGGAAACGACTGCTAATACCGCATGATACTTTTGAAGGACATCCTTTAAAAGTCAAAGCTTTATGTGCTGAAAGATGGCCTCGCGTCTGATTAGCTAGTTGGCGGGGTAACGGCCCACCAAGGCGACGATCAGTAGCCGGTCTGAGAGGATGAACGGCCACATTGGGACTGAGATACGGCCCAGACTCCTACGGG
Otu000614	ATGAACGCTGGCGGCGTGCTTAACACATGCAAGTCGAACGGGAAACCTTTTATTGAAGCTTCGGCAGATTTAGCTGGTTTCTAGTGGCGGACGGGTGAGTAACGCGTGGGTAACCTGCCTTATACAGGGGGATAACAGTCAGAAATGACTGCTAATACCGCATAAGCGCACAGGGCCGCATGGCCCGGTGTGAAAAACTCCGGTGGTATAAGATGGACCCGCGTTGGATTAGCTGGTTGGTGGGGTAACGGCCCACCAAGGCGACGATCCATAGCCGGCCTGAGAGGGTGAACGGCCACATTGGGACTGAGACACGGCCCAGACTCCTACGGG
Otu000615	ATGAACGCTGGCGGCGTGCTTAACACATGCAAGTCGAACGGGAAACCTTTTATTGAAGCTTCGGCAGATCTAGCTGGTTTCTAGTGGCGGACGGGTGAGTAACGCGTGGGTAACCTGCCTTATACAGGGGGATAACAACCAGAAATGGTTGCTAATACCGCATAAGCGCACAGGACCGCATGGTCCGGTGTGAAAAACTCCGGTGGTATAAGATGGACCCGCGTTGGATTAGCTAGTTGGCAGGGTAACGGCCTACCAAGGCGACGATCCATAGCCGGCCTGAGAGGGTGAACGGCCACATTGGGACTGAGACACGGCCCAGACTCCTACGGG
Otu000616	ATGAACGCTGGCGGCATGCCTAAGACATGCAAGTCGTACGAAGGGGCCCAATGAAAAGAATTGAAGTTTGGAGTGCTTGCACAAAGAATGGATTTTCTTGGATTTGGATTTTCCCCTTAGTGGCAAACGGGTGAGTAACACGTGGGTTACCTACCTCTAAGATGGGGATAACAGTTGGAAACGACTGATAATACCGAATGTGCTCTACGGAGTAAAGAAGCCTTTAAAGCTTCGCTTAGAGATGGGCCTGCGGCGTATTAGCTAGTTGGTGGGGTAATGGCCTACCAAGGCAACGATGCGTAGCCGAACTGAGAGGTTGATCGGCCACACTGGGACTGAGACACGGCCCAGACTCCTACGGG
Otu000617	ACGAACGCTGGCGGCGCGCCTAACACATGCAAGTCGAACGGAGCGAAGAGGAGCTTGCTTTTCTTTGCTTAGTGGCGAACGGGTGAGTAACGCGTGAGTAACCTGCCCTGGAGTGGGGGACAACAGTTGGAAACGACTGCTAATACCGCATAAGCCCACGGAGCCGCATGGCTCTGAGGGAAAAGGAGAAATTTGCTTCAGGATGGACTCGCGTCCAATTAGCTAGTTGGTGAGGTAACGGCCCACCAAGGCGACGATTGGTAGCCGGACTGAGAGGTTGAACGGCCACATTGGGACTGAGACACGGCCCAGACTCCTACGGG
Otu000618	ATGAACGCTGGCGGCGTGCCTAACACATGCAAGTCGAGCGATCTTCTTCGGAAGAGAGCGGCGGACGGGTGAGTAACACGTGGGCAACCTGCCTCATAGAGGGGAATAGCCTCCCGAAAGGGAGATTAATACCGCATAAGATTGTAGCTTCGCATGAAGTAGCAATTAAAGGAGCAATCCGCTATGAGATGGGCCCGCGGCGCATTAGCTAGTTGGTGAGGTAACGGCTCACCAAGGCGACGATGCGTAGCCGACCTGAGAGGGTGATCGGCCACATTGGGACTGAGACACGGCCCAGACTCCTACGGG
Otu000619	ATGAACGCTGGCGGCGTGCTTAATACATGCAAGTCGAGCGAAGGACTTCGGTCCTTAGCGGCGAACGGGTGAGTAACACGTAGGTAATCTGCCCTATAGACTGGGATACCCTGAGGAAACTTAGGCTAATACTGGATAGGATGGAAGGAGGCATCTCTTTCTATTGAAAGTTCCGTTTGGAACACTATAGGATGAACCTGCGGCGCATTAGCTAGTTGGTGAGATAACAGCCCACCAAGGCGAGGATGCGTAGCCGACCTGAGAGGGTGATCGGCCACAATGGAACTGAGACACGGTCCATACTCCTACGGG
Otu000620	ACGAACGCTGGCGGCGTGCCTAACACATGCAAGTCGAACGGAACTGCAATGAACAAGACTTCGGTCAAGTGAGTTGTACGTTTAGTGGCGGACGGGTGAGTAACGCGTGAGCAATCTGCCTTTCAGAGGGGGATAACATTCTGAAAAGAATGCTAATACCGCATAAAGTGCACAGTTGGCATCGACAGTGCACCAAAGGAGTAATCCGCTGAAAGATGAGCTCGCGTCCGATTAGATAGTTGGCGGGGTAACGGCCCACCAAGTCGACGATCGGTAGCCGGACTGAGAGGTTGAACGGCCACATTGGGACTGAGACACGGCCCAGACTCCTACGGG
Otu000621	ACGAACGCTGGCGGCGCGCCTAACACATGCAAGTCGAACGGTGACGAAGGAGCTTGCTCCTTCTGATCAGTGGCGGACGGGTGAGTAACACGTGAGCAACCTGGCTCTAAGAGGGGGACAACAGTTGGAAACGACTGCTAATACCGCATAACATATACTGAAGGCATCTTCGGTATATCAAAGATTTTATCGCTTAGAGATGGGCTCGCGTCTGATTAGATAGTTGGCGGGGTAACGGCCCACCAAGTCGACGATCAGTAGCCGGACTGAGAGGTTGATCGGCCACATTGGGACTGAGACACGGCCCAGACTCCTACGGG
Otu000622	ATGAACGCTAGCGGCAGGCTTAACACATGCAAGTCGAGGGGCAGCGGGGAGTAGCAATACTCTGCCGGCGACCGGCGAAAGGGTGCGTAACGCGTGAGCGACATACCCGTGACTGGGGCATAACCGATGGAAACGTTGACTAATTCCCCATAACACATCGTGCTGCATGGCATGGTGTTGAAAATTTCGATGGTCACGGATTGGCTCGCGTCTGATTAGCTAGTTGGTGGGGTAACGGCTCACCAAGGCGACGATCAGTAGGGGTTCTGAGAGGAAGGTCCCCCACAATGGAACTGAGACACGGTCCAAACTCCTACGGG
Otu000623	ATGAACGCTGGCGGCATGCCTAAGACATGCAAGTCGAACGAGGTGGCCCAAAGAAGATTGAGTGCTTGCACAAGATTGGACTTGGATTACCACCTAGTGGCGGACGGGTGAGTAACACGTAGGTGACCTGCCTTTGAGTTTGGGATAACTATTAGAAATGATAGCTAATACCGAATTAAATATAGATTCGTTTCTGTATTAAAAGGAGCCTTTAAAGCTTCGCTTAAAGATGGGCCTGCGGCGTATTAGCTAGTTGGTGAGGTAATGGCTTACCAAGGCGACGATGCGTAGCCGAACTGAGAGGTTGATCGGCCACATTGGGACTGAGACACGGCCCAAACTCCTACGGG
Otu000624	ACGAACGCTGGCGGCGTGCCTAACACATGCAAGTCGAACGGAGTGAAGCCCTTCGGGACTTTACTTAGTGGCGAACGGGTGAGTAACGCGTGAGGAACCTGCCTTTCAGTGGGGGACAACAGTTGGAAACGACTGCTAATACCGCATGACGCTTCTTGGGGGCATCCCCGGGAAGCCAAAGATTTATTGCTGAAAGATGGCCTCGCGTCTGATTAGCTGGTTGGTGAGGTAACGGCCCACCAAGGCGACGATCAGTAGCCGGTCTGAGAGGATGAACGGCCACATTGGGACTGAGATACGGCCCAGACTCCTACGGG
Otu000625	ATGAACGCTAGCGGCAGGCTTAACACATGCAAGTCGAGGGGCAGCGGAGCGGAGTGCTTGCACTCTGCTGCCGGCGACCGGCGCACGGGTGAGTAACACGTATGCAACCTGCCCCGGAGCGGGGGATAACCCGGCGAAAGCCGGACTAATACCGCGTATATATCCAGGAGGCATCTTCTGGATAGGAAAGGACTTCGGTCCGCTCCGGGATGGGCATGCGGCGCATTAGGCAGACGGCGGGGTAACGGCCCACCGTACCGACGATGCGTAGGGGTTCTGAGAGGAAGGCCCCCCACACTGGTACTGAGACACGGACCAGACTCCTACGGG
Otu000626	ATGAACGCTGGCGGCGTGCCTAACACATGCAAGTCGAGCGATTTACTTCGGTAAAGAGCGGCGGACGGGTGAGTAACGCGTGGGTAACCTGCCCTGTACACACGGATAACATACCGAAAGGTATGCTAATACGAGATAATATACTTTTATCGCATGGTAGAAGTATCAAAGCTCTGGCGGTACAGGATGGACCCGCGTCTGATTAGCTAGTTGGTAAGGTAACGGCTTACCAAGGCGACGATCAGTAGCCGACCTGAGAGGGTGATCGGCCACATTGGAACTGAGACACGGTCCAAACTCCTACGGG
Otu000627	ATAAACGCTGGCGGCGCACATAAGACATGCAAGTCGAACGGAAGTCGTTGTAATGAAATGGAAATGGACAGAGAACTTGTTCGAAGAAAGTTGAAGTAGACTTACAACAATGGCTTTAGTGGCGGACTGGTGAGTAACGCGTAAGGAACCTGCCTTTTAGAGGGGAATAACAATGAGAAATCATTGCTAATACCGCATATGCCGAGAGAATCACATGGTACAATCGGGAAAGGAGCAATCCGCTAAAAGATGGCCTTGCGTCTGATTAGATAGTTGGTGGGGTAACGGCCTACCAAGTCGACGATCAGTAGCCGGACTGAGAGGTTGAACGGCCACATTGGGACTGAGATACGGCCCAGACTCCTACGGG
Otu000628	ATGAACGCTGGCGGCGTGCCTAACACATGCAAGTCGAACGAAGCTTGAGGAATGATTTCTTCGGAATGAATTCTGATATGACTTAGTGGCGGACGGGTGAGTAACACGTGAGCAACCTGCCTTTCAGAGGGGGATAACGGCTGGAAACGGTCGCTAATACCGCATGAAATGTTTGGATGGCATCGTCTAAACATCAAAGATTTATCGCTGAAAGATGGGCTCGCGTCTGATTAGATAGTTGGTGAGGTAACGGCTCACCAAGTCGACGATCAGTAGCCGGACTGAGAGGTTGAACGGCCACATTGGGACTGAGATACGGCCCAGACTCCTACGGG
Otu000629	ACGAACGCTGGCGGCGTGCCTAACACATGCAAGTCGAACGGGACTCAGCCCTTCGGGACTGAGTTTAGTGGCGAACGGGTGAGTAACGCGTGAGGAACCTGCCTTTCAGTGGGGGACAACAGTTGGAAACGACTGCTAATACCGCATGATGCTTTCGGAAGACATCTTCTGGAAGCCAAAGCTTTATGTGCTGAAAGATGGCCTCGCGTCTGATTAGCTAGTTGGCGGGGTAACGGCCCACCAAGGCGACGATCAGTAGCCGGTCTGAGAGGATGAACGGCCACATTGGGACTGAGATACGGCCCAGACTCCTACGGG
Otu000630	ATGAACGCTGGCGGCGCATTTAAGACATGCAAGTCGAACGAAAATTTACGCTTAAAGAGTTAATTAGTTTACTAAGAGACAATTTATTGTAAATTTTAGTGGCGGACTGGTGAGTAATACATAGGTAATCTGCCTTTTAGAGGGGAATAACTAGGAGAAATTCTAGCTAATACCGCGTAAGACCACACTTGGGCATCCAAGAGAGGTCAAAGGAGAAATCCGCTAAAAGATGAGCCTGTGGCTGATTAGTTAGTTGGTGGGGTAAAGGCCTACCAAGACGATGATCAGTAGCCGAGCTGAGAGGCTGGCCGGCCACATTGGGACTGAGATACGGCCCAGACTCCTACGGG
Otu000631	ATGAACGCTGGCGGCGTGCTTAACACATGCAAGTCGAACGAAGCACTTTGGACAGATTCTTCGGATGAAGTCCCTGGTGACTGAGTGGCGGACGGGTGAGTAACGCGTGGGTAACCTGCCTCATACAGGGGGATAACAGTTAGAAATGGCTGCTAATACCGCATAAGCGCACGGTACTGCATGGTACAGTGTGAAAAACTCCGGTGGTATGAGATGGACCCGCGTTGGATTAGCTAGTTGGCAGGGTAACGGCCTACCAAGGCGACGATCCATAGCCGGCCTGAGAGGGTGGACGGCCACATTGGGACTGAGACACGGCCCAGACTCCTACGGG
Otu000632	ACGAACGCTGGCGGCGTGCCTAACACATGCAAGTCGAGCGAGAATTTCACGACGGAATCCTTCGGGATGAAGATGTGAAAGGAAAGCGGCGGACGGGTGAGTAACGCGTGAGTAACCTGCCTATCAGAGGGGGACAACATTTCGAAAGGAATGCTAATACCGCATAAAATAACAGTACCGCATGATACAGTTATCAAAGATTTATCGCTGATAGATGGACTCGCGTCTGATTAGATAGTTGGTGAGGTAACGGCTCACCAAGTCGACGATCAGTAGCCGAACTGAGAGGTTGATCGGCCACATTGGGACTGAGACACGGCCCAGACTCCTACGGG
Otu000633	ACGAACGCTGGCGGCGTGCCTAACACATGCAAGTCGAACGAGCGAGAGGAGCTTGCTCCTTAAGCGAGTGGCGAACGGGTGAGTAACGCGTGAGCAACCTGTCCTTCAAAGGGGGATAACAGTGAGAAATTACTGCTAATACCGCATGAGACCACACTTTCGCATGGAAGAGGGGTAAAAGGAGAGATCCGATGAAGGAGGGGCTCGCGTCCCATTAGATAGTTGGTGAGGTAACGGCTCACCAAGTCGACGATGGGTAGCCGAGCTGAGAGGCTGATCGGCCACACTGGAACTGAGACACGGTCCAGACTCCTACGGG
Otu000634	TTGAACGCTGGCGGCAGGCCTAATACATGCAAGTCGAACGGTAACATAAAAGAAGCTTGCTTCTTTTGATGACGAGTGGCGGACGGGTGAGTAATATTTGGGAAACTACCTGATAGAGGGGGACAACAGTTGGAAACGACTGCTAATACCGCATAAAGCCTGAGGGTGAAAGCAGCAATGCGCTATCAGATGTGCCCAAACGGGATTAGCTAGTAGGTGAGGTAAAGGCTCACCTAGGCGACGATCTCTAGCTGGTCTGAGAGGATGATCAGCCACATTGGGACTGAGACACGGCCCAGACTCCTACGGG
Otu000635	AGAAACGCTGGCGGCGCACATAAGACATGCAAGTCGAACGGAGATTATATGAAATGTTTACATGGAATATAATTTTAGTGGCGGACGGGTGAGTAACACGTGAGTAACCTGCCTTTGAGAGGGGGATAACATTGAGAAATCAGTGCTAATACCGCATAATGCAATTCATTCGCATGAAAGAATTGCCAAAAGAGAAATCTGCTCAAAGATGGACTCGCGGCTGATTAGTTAGTTGGTGGGGTAACGGCCTACCAAGACGATGATCAGTAGCCGAGCTGAGAGGCTCAACGGCCACATTGGGACTGAGACACGGCCCAGACTCCTACGGG
Otu000636	ACGAACGCTGGCGGCGTGCCTAACACATGCAAGTCGAGCGGGGATGTGGATTAGCTTGCTAAGAAGCATTCTAGCGGCGGACGGGTGAGTAACGCGTGAGCAACCTGCCTCAAACAGGGGGATAACGCATCGAAAGATGTGCTAATACCGCGTAAGACCACGGCATCACATGGTGCAGGGGTCAAAGGAGCAATCCGGTTTGAGATGGGCTCGCGTCCGATTAGCTAGTTGGTGAGATAACAGCCCACCAAGGCGACGATCGGTAGCCGACCTGAGAGGGTGATCGGCCACATTGGAACTGAGATACGGTCCAGACTCCTACGGG
Otu000637	ACGAACGCTGGCGGCGTGCTTAACACATGCAAGTCGAACGAGAATCTGTGGAAAGAGGATTCGTCCAATTGAAGCAGAGGACAGTGGCGGACGGGTGAGTAACGCGTGAGGAACCTGCCTTTCAGAGGGGGACAACAGTTGGAAACGACTGCTAATACCGCATAACGCATAGAGGTCGCATGGTCTTTATGCCAAAGATTTATCGCTGAAAGATGGCCTCGCGTCTGATTAGCTTGTTGGTGAGGTAACGGCCCACCAAGGCGACGATCAGTAGCCGGACTGAGAGGTTGAACGGCCACATTGGGACTGAGATACGGCCCAGACTCCTACGGG
Otu000638	ATGAACGCTGGCGGCGTGTTTAACACATGCAAGTCGAGCGAGAAGCTTCTCAGTTGATTCTTCGGATGAAACAGAGGGGTGGAAAGCGGCGGACGGGTGAGTAACGCGTAGGCAACCTGCCCCTTGCAGAGGGATAGCCTCGGGAAACCGGGATTAAAACCTCATAATGCGTATCCTAGACATCTTAGATACGCCAAAGATTTATCGGCAAGGGATGGGCCTGCGTCTGATTAGCTAGTTGGTGGGGTAACGGCCTACCAAGGCGACGATCAGTAGCCGACCTGAGAGGGTGATCGGCCACATTGGAACTGAGACACGGTCCAAACTCCTACGGG
Otu000639	ACGAACGCTGGCGGCGTGCTTAACACATGCAAGTCGAACGGAGTGCCCATGATTGAGGTTTCGGCCAAATGATTGGGTTACTTAGTGGCGGACTGGTGAGTAACGCGTGAGGAACCTGCCTTTCAGAGGGGGACAACAGTTGGAAACGACTGCTAATACCGCATGACGCATGACCGGGGCATCCCGGACATGCCAAAGATTTATCGCTGAAAGATGGCCTCGCGTCCGATTAGATAGTTGGCGGGGTAACGGCCCACCAAGTCGACGATCGGTAGCCGGACTGAGAGGTTGGCCGGCCACATTGGGACTGAGATACGGCCCAGACTCCTACGGG
Otu000640	ACGAACGCTGGCGGCGTGCCTAACACATGCAAGTCGAGCGAATGAAGTTCCTTCGGGAATGGATTTAGCGGCGGACGGGTGAGTAACACGTGGGCAACCTGCCTCATAGAGGGGAATAGCCTTCCGAAAGGGAGATTAATACCGCATAAGATTGTAGTACCGCATGGTACAGCAATTAAAGGAGCAATCCGCTATGAGATGGGCCCGCGGCGCATTAGCTAGTTGGTGAAGTAACGGCTCACCAAGGCGACGATGCGTAGCCGACCTGAGAGGGTGATCGGCCACATTGGGACTGAGACACGGCCCAAACTCCTACGGG
Otu000641	ACGAACGCTGGCGGCGTGCTTAACACATGCAAGTCGAACGGAGTGCCTATGATAGAGACTTCGGTCAATGGATTAGGTTACTTAGTGGCGGACTGGTGAGTAACGCGTGAGGAACCTGCCTTTCAGAGGGGGACAACAGTTGGAAACGACTGCTAATACCGCATGACACATCGATGGGGCATCCCATTGATGTCAAAGATTTATCGCTGAAAGATGGCCTCGCGTCTGATTAGATAGTTGGCGGGGTAACGGCCCACCAAGTCGACGATCAGTAGCCGGACTGAGAGGTTGACCGGCCACATTGGGACTGAGATACGGCCCAGACTCCTACGGG
Otu000642	ATGAACGCTGGCGGCGTGCTTAACACATGCAAGTCGAACGGAGTGAATGTTCTTCGGAAGATTCACTTAGTGGCGGACGGGTGAGTAACGCGTGGGTAACCTGCCTCATACAGGGGGATAGCAGCTGGAAACGGCTGATAAAACCGCATAAGCGCACAGTGCCGCATGGCACAGTGTGAAAAACTCCGGTGGTATGAGATGGACCCGCGTCTGATTAGCTGGTTGGTGAGGTAACGGCCCACCAAGGCGACGATCAGTAGCCGGCCTGAGAGGGTGACCGGCCACATTGGGACTGAGACACGGCCCAAACTCCTACGGG
Otu000643	ATGAACGCTGGCGGCGTGCCTAACACATGCAAGTCGAGCGAGGGCCAGCCTTCCGATCTTCGGAGAAAGAAGGCGAAGCCCGAGCGGCGGATGGGTGAGCAACGCGTGGAGAACCTGCCTCTGTCAGGGGGATAACAACGGGAAACTGTTGACAATACCGCATATATCCACGGACCGCATGATCGGTGGAGGAAAGATTTATCGGACAGAGATGGCTCCGCGTCGGATTAGATAGTTGGTGGGGTAACGGCCTACCAAGTCGACGATCCGTAGCCGGCCTGAGAGGGCGACCGGCCACATTGGGACTGAGACACGGCCCAGACTCCTACGGG
Otu000644	ACGAACGCTGGCGGCATGCTTAACACATGCAAGTCGAACGATGGTGTATAGTACTTGTATTATATAACATAGTGGCAAACGGGTGAGTAACGCGTGGGAATGTACCCTTCAGTAATGGATAACGATTGGAAACGATCGCTAATACAATATATAGTTGAGAGACGAAAGAGAGATCGCTGAGGGAGCGGCCCGCGTTAGATTAGGTAGTTGGTGGGGTAAAGGCCTACCAAGCCGATGATCTATAGCTGGTCTGAGAGGATGATCAGCCACATTGGGACTGAGACACGGCCCAGACTCCTACGGG
Otu000645	ACGAACGCTGGCGGCGTGCCTAACACATGCAAGTCGAACGGGGTTGAGTGCTTCGGTATTCAACTTAGTGGCGAACGGGTGAGTAACGCGTGAAGAACCTGCCTTTCAGTGGGGGACAACAGTTGGAAACGACTGCTAATACCGCATGACACTGATGAGGGGCATCCCTTATCAGTCAAAGCTTTATGTGCTGAAAGATGGCTTCGCGTCTGATTAGCTAGATGGCGGGGTAACGGCCCACCATGGCGACGATCAGTAGCCGGTCTGAGAGGATGAACGGCCACATTGGGACTGAGATACGGCCCAGACTCCTACGGG
Otu000646	ATGAACGCTAGCTACAGGCTTAACACATGCAAGTTGCGGGGCAGCGTGATATTAGCTTGCTAATATTGATGGCGACCGGCGCACGGGTGAGTAACGCGTATCCAACCTGCCCATTACCGGGGTATAGCCCGTCGAAAGGCGGATTAATCCCCCATGCAGTCAGAATATGGCATCATGATTTGACGAAAGGTTTAGCGGTAATGGATGGGGATGCGTCCGATTAGATAGTTGGCGGGGTAAAGGCCCACCAAGTCGACGATCGGTAGGGGTTCTGAGAGGAAGGTCCCCCACATTGGAACTGAGACACGGTCCAAACTCCTACGGG
Otu000647	ACGAACGCTGGCGGCGTGCCTAACACATGCAAGTCGAACGGGGTTAAGCCCTTCGGGACTTAACTTAGTGGCGAACGGGTGAGTAACGCGTGAGGAACCTGCCTTTCAGTGGGGGACAACAGTTGGAAACGACTGCTAATACCGCATGAAACTTTTTAGGGGCATCCCTGAAAAGTCAAAGATTTATTGCTGAAAGATGGCCTCGCGTCTGATTAGCTAGTTGGTGGGGTAACGGCCCACCAAGGCGACGATCAGTAGCCGGTCTGAGAGGATGAACGGCCACATTGGGACTGAGATACGGCCCAGACTCCTACGGG
Otu000648	ATGAACGCTAGCTACAGGCTTAACACATGCAAGTCGAGGGGCAGCATGACGATAGCTTGCTATTGTCGATGGCGACCGGCGCACGGGTGAGTAACGCGTATCCAACCTTCCCATAGCTAGGGAATAACCTTGCGAAAGTAAGACTAATGCCCTATGTTGTTCTTTGCGGACATCTAAAGAGAACGAAAGATTTATCGGCTATGGATGGGGATGCGTCTGATTAGGTTGTTGGCGGGGTAACGGCCCACCAAGCCTACGATCAGTAGGGGTTCTGAGAGGAAGGTCCCCCACATTGGAACTGAGACACGGTCCAAACTCCTACGGG
Otu000649	ACGAACGCTGGCGGCGTGCCTAACACATGCAAGTCGAACGGGGTAGAGAGCTTCGGTTTTCTACTTAGTGGCGAACGGGTGAGTAACGCGTGAAGAACCTGCCTTTCAGTGGGGGACAACAGTTGGAAACGACTGCTAATACCGCATGACACTTCTGAGTGGCATCACTTAGAAGTCAAAGCTTTATGTGCTGAAAGATGGCTTCGCGTCTGATTAGCTAGTTGGCGGGGTAACGGCCCACCAAGGCGACGATCAGTAGCCGGTCTGAGAGGATGAACGGCCACATTGGGACTGAGATACGGCCCAGACTCCTACGGG
Otu000650	ATGAACGCTGGCGGCGTGCTTAACACATGCAAGTCGAACGGTTAAACCGCCTTCGGGCGGATATAGAGTGGCGAACGGGTGAGTAACACGTGACCAACCTGCCCACCGCTCCGGGATAACGCGGGGAAACCCGCGCTAATACCGGGTACTCCGCGCAGGGCGCATGCCCCGCGCGGGAAAGCTCTCGCGGCGGTGGATGGGGTCGCGGCCCATCAGGTAGTTGGAGGGGTAACGGCCCACCAAGCTTACGACGGGTAGCCGGGCTGAGAGGCCGATCGGCCACATTGGGACTGAGACACGGCCCAGACTCCTACGGG
Otu000651	ACGAACGCTGGCGGCGTGCCTAACACATGCAAGTCGAGCGAGTGGAGTTCTTCGGAACAAAGCTAGCGGCGGACGGGGGAGTAACACGTGGGCAACCTGCCTTATAGAGGGGAATAGCCTCCCGAAAGGGAGATTAATACCGCATAAGATTGTAGCTTCGCATGAAGTAGCAATTAAAGGAGTAATCCGCTATGAGATGGGCCCGCGGCGCATTAGCTAGTTGGTGAGGTAACGGCTCACCAAGGCGACGATGCGTAGCCGACCTGAGAGGGTGATCGGCCACATTGGGACTGAGACACGGCCCAGACTCCTACGGG
Otu000652	ATGAACGCTGGCGGCGTGCTTAACACATGCAAGTCGAACGAGAAAGCGCCCCCGGGCGCGAGTAGAGTGGCGAACGGGTGAGTAACACGTGAGGAACCTGCCCCCCTCCCCGGGATAACCCAGGGAAACCTGCGCTAATACCGGATGCCCCGGGCCGGCCGCATGGCCGGCCCGGGAAAGCCCAGGCGGAGGGGGATGGCCTCGCGGCCCATTAGGCAGTCGGCGGGGTAACGGCCCACCGAGCCGGCGATGGGTAGCCGGGTTGAGAGACCGACCGGCCACATTGGGACTGAGACACGGCCCAGACTCCTACGGG
Otu000653	ATGAACGCTAGCGACAGGCTTAACACATGCAAGTCGAGGGGCAGCGCGGGAGTCAGCTTGCTGACTTTTGGCGGCGACCGGCGCACGGGTGAGTAACACGTATGCAACCTGCCCGCCACAGGGGGATAACCGGGAGAAATCCCGACTAATACCGCGTAGTCCCGGGGAAGGCATCTTCCCCGGGGGAAAGGAGCGATCCGGTGGCGGATGGGCATGCGGCGCATTAGCTAGTCGGCGGGGTAACGGCCCACCGAGGCGACGATGCGTAGGGGTTCTGAGAGGAAGGTCCCCCACATTGGTACTGAGACACGGACCAAACTCCTACGGG
Otu000654	ATGAACGCTGGCGGCGTGCCTAACACATGCAAGTCGAACGGAGTTTATAAGGAAGAAGCTTCGGCAGAATTCTTATAAACTTAGTGGCGGACGGGTGAGTAACACGTGGAGAACCTGCCTCTTACCGGGGGACAGCAGTTGGAAACGACTGATAATACCGCATAAGCGCACGGGACCGCATGGTCCTGTGTGAAAAGATTTATCGGTAAGAGATGGCTCCGCGTCTGATTAGCCAGTTGGCGGGGTAACGGCCCACCAAAGCGACGATCAGTAGCCGGCCTGAGAGGGTGAACGGCCACATTGGGACTGAGACACGGCCCAGACTCCTACGGG
Otu000655	ATGAACGCTAGCTACAGGCTTAACACATGCAAGTCGAGGGGAAACGACAGGGAGTGCTTGCACACTCTGGGCGTCGACCGGCGCACGGGTGAGTAACGCGTATCCAACCTGCCCACCACTTGGGAATAACCTTGCGAAAGTAAGACTAATGCCCAATGACATTGAGTGCAGACATCTAATCTCAATTAAAGATTTATCGGTGATGGATGGGGATGCGTCCGATTAGCTTGTTGGCGGGGTAACGGCCCACCAAGGCAACGATCGGTAGGGGTTCTGAGAGGAAGGTCCCCCACATTGGAACTGAGACACGGTCCAAACTCCTACGGG
Otu000656	ATAAACGCTGGCGGCGCACATAAGACATGCAAGTCGAACGGACCAAAGCCTTAGTTTACTATGGAAGAGGTTAGTGGCGGACTGGTGAGTAACACGTAAGCAACCTGCCTATCAGAGGGGAACAACAGTTAGAAATGACTGCTAATACCGCATATGCCTTGAGTATCACATGATACAAAAGGGAAAGGAGAAATCCGCTGATAGATGGGCTTGCGTCTGATTAGCTAGTTGGTGGGGTAAAGGCCTACCAAGGCGACGATCAGTAGCCGGGCTGAGAGGCTCAACGGCCACATTGGGACTGAGATACGGCCCAGACTCCTACGGG
Otu000657	ACGAACGCTGGCGGCGTGCCTAACACATGCAAGTCGAGCGAGTGGAGTTCTTCGGAACAAAGCTAGCGGCGGACGGGTGAGTAACACGTGGGCAACCTGCCTTATAGAGGGGAATAGCCTCCCGAAAGGGAGATTAATACCGCATAAGATTGTAGCTTCGCATGAAGTAGCAATTAAAGGAGTAATCCGCTATGAGATGGGCCCGCGGCGCATTAGCTAGTTGGTGAGGTAACGGCTCACCAAGGCGACGATGCGTAGCCGACCTGAGAGGGTGATCGGCCACATTGGGACTGAGACACGGCCCAAACTCCTACGGG
Otu000658	ACGAACGCTGGCGGCGCGCCTAACACATGCAAGTCGAACGGAGCTGAGAGGAGCTTGCTTTTCTTAGCTTAGTGGCGAACGGGTGAGTAACGCGTGAGTAACCTGCCCTGGAGTGGGGGACAACAGTTGGAAACGACTGCTAATACCGCATAAGCCCACGGCCCGGCATCGGGCTGCGGGAAAAGGATTTATTCGCTCCAGGATGGACTCGCGTCCAATTAGCTAGTTGGTGAGGTAACGGCCCACCAAGGCGACGATTGGTAGCCGGACTGAGAGGTTGAACGGCCACATTGGGACTGAGACACGGCCCAGACTCCTACGGG
Otu000659	ATGAACGCTAGCGGCAGGCTTAACACATGCAAGTCGAGGGGCAGCGTGGGGCAGCAATGCTCTGACGGCGACCGGCGGAAGGGTGCGTAACACGTGAGCGACTTGCCCGTCACAGGGGGATAACCGGCGGAAACGGCGACTAATACCCCATATGATGTGATGCTGCATGGCATTGCATTGAAAGATTCATCGGTGGCGGATAGGCTCGCGGGACATTAGCTAGACGGCGGGGCAACGGCCCACCGTGGCGACGATGTCTAGGGGTTCTGAGAGGAAGACCCCCCACACTGGGACTGAGACACGGCCCAGACTCCTACGGG
Otu000660	ACGAACGCTGGCGGCGTGCTTAACACATGCAAGTCGAGCGGAGACAATTGACTTCGGTTGATTGTTTTAGCGGCGGACGGGTGAGTAACGCGTGAGCAATCTGTCCCAGACAGGGGGATAACACTTGGAAACAGGTGCTAATACCGCATAAGACCACGAGATCACATGGTTTCGGGGTAAAAGGAGGAATCCGGTTTGGGGTGAGCTCGCGTCCGATTAGCTGGTTGGTGAGGTAACGGCCCACCAAGGCGACGATCGGTAGCCGACCTGAGAGGGTGATCGGCCACATTGGAACTGAGAAACGGTCCAAACTCCTACGGG
Otu000661	ACGAACGCTGGCGGCGTGCTTAACACATGCAAGTCGAACGATGAAGGGGGTGCTTGCACTCCTGGATTAGTGGCGAACGGGCGAGTAACACGTGAGTAACCTGTCCTTTTCTTTGGGATAACGGCTGGAAACGGCTGCTAATACTGGATATTCAGGCGTCACCGCATGGTGGTGTTTGGAAAGGTTTTTTCTGGAATTGGGTGGGCTCGCGGCCTATCAGCTTGTTGGTGGGGTGATGGCTTACCAAGGCTTTGACGGGTAGCCGGCCTGAGAGGGTGGTCGGTCGCACTGGGACTGAGATACGGCCCAGACTCCTACGGG
Otu000662	ATGAACGCTGGCGGCGTGCTTAACACATGCAAGTCGAGCGAAGCACCTGGAAGTTTTCGGACAGAAGGGTGACTGAGCGGCGGACGGGTGAGTAACGCGTGGGTAACCTGCCTCACACAGGGGGATAACAGTCAGAAATGACTGCTAATACCGCATAAGCGCACAGTACCGCATGGTACGGTGTGAAAAACTCCGGTGGTGTGAGATGGACCCGCGTCTGATTAGGTAGTTGGTGGGGTAACGGCCTACCAAGCCGACGATCAGTAGCCGACCTGAGAGGGTGACCGGCCACATTGGGACTGAGACACGGCCCAAACTCCTACGGG
Otu000663	ATGAACGCTGGCGGCGTGCCTAACACATGCAAGTCGAACGAAGCACTGAAAACGGAGATTCGTCGAAGTTTTCTTTGACTTAGTGGCGGACGGGTGAGTAATGCGTGAGCAACCTGCCTTTCAGAGGGGGACAACAGTTGGAAACGACTGCTAATACCGCATAACATATTCGGATCGCATGATCTGAATATCAAAGATTTATCGCTGAAAGATGGGCTCACGTCTGATTAGCTAGTTGGTGAGGTAACGGCTCACCAAGGCTGCGATCAGTAGCCGGACTGAGAGGTTGAACGGCCACATTGGGACTGAGATACGGCCCAGACTCCTACGGG
Otu000664	ACGAACGCTGGCGGCGTGCTTAACACATGCAAGTCGAACGGAGTGCCCATGACAGAGGTTTCGGCCAATTGATTGGGTTACTTAGTGGCGGACTGGTGAGTAACGCGTGAGGAACCTGCCTTTCAGAGGGGGACAACAGTTGGAAACGACTGCTAATACCGCATGACGCATGACTGGGGCATCCCGGACATGCCAAAGATTTATCGCTGAAAGATGGCCTCGCGTCTGATTAGATAGTTGGCGGGGTAACGGCCCACCAAGTCGACGATCAGTAGCCGGACTGAGAGGTTGACCGGCCACATTGGGACTGAGATACGGCCCAGACTCCTACGGG
Otu000665	ATGAACGCTGGCGGCGTGCTTAACACATGCAAGTCGAACGAAGCACTTTATTACGATTTCTTCGGAATGACGATTTAGTGACTGAGTGGCGGACGGGTGAGTAACGCGTGGGTAACCTGCCCTATACAGGGGGACAACAGTTGGAAACGACTGCTAATACCGCATAAGCGCACAGGACCGCATGGTCTGGTGTGAAAAACTCCGGTGGTATAGGATGGACCCGCGTCTGATTAGCTAGTTGGTGAGGTAACGGCCCACCAAGGCAACGATCAGTAGCCGACCTGAGAGGGTGACCGGCCACATTGGGACTGAGACACGGCCCAAACTCCTACGGG
Otu000666	ACGAACGCTGGCGGCGTGCTTAACACATGCAAGTCGAACGAGAATCTGTGGAAAGAGGATTCGTCCAATTGAAGCAGAGGACAGTGGCGGACGGGTGAGTAACGCGTGAGGAACCTGCCTTTCAGAGGGGGACAACAGTTGGAAACGACTGCTAATACCGCATAACGCATAGTGATCGCATGGTCTTTATGCCAAAGATTTATCGCTGAAAGATGGCCTCGCGTCTGATTAGCTTGTTGGCGGGGTAACGGCCCACCAAGGCGACGATCAGTAGCCGGACTGAGAGGTTGAACGGCCACATTGGGACTGAGATACGGCCCAGACTCCTACGGG
Otu000667	ACGAACGCTGGCGGCGTGCCTAACACATGCAAGTCGAACGGGACTCAGCCCTTCGGGACTGAGTTTAGTGGCGAACGGGTGAGTAACGCGTGAGGAACCTGCCTTTCAGTGGGGGACAACAGTTGGAAACGACTGCTAATACCGCATAATGCTTTTTGATGGCATCATTGAAAAGCCAAAGATTTATTGCTGAAAGATGGCCTCGCGTCTGATTAGCTGGTTGGTGAGGTAACGGCCCACCAAGGCGACGATCAGTAGCCGGTCTGAGAGGATGAACGGCCACATTGGGACTGAGATACGGCCCAGACTCCTACGGG
Otu000668	ACGAACGCTGGCGGCGTGCCTAACACATGCAAGTCGAACGGAACTTTTTCAGAAGATTCTTTCGGGATGATTTTGGTTAAGTTTAGTGGCGGACGGGTGAGTAACGCGTGAGTAACCTGCCTTTGAGAGGGGAATAACAATCTGAAAAGATTGCTAATACCGCATAACATATACGAATCGCATGGTTTGTATATCAAAGATTTTATCGCTCAAAGATGGACTCGCGTCCGATTAGTTAGTTGGTGAGGTAACGGCTCACCAAGACCACGATCGGTAGCCGGACTGAGAGGTTGAACGGCCACATTGGGACTGAGACACGGCCCAGACTCCTACGGG
Otu000669	ACGAACGCTGGCGGCAGGTCTTAGGCATGCAAGTCGAACGGATGAAGCGGGTGCTTGCACCTGTGGATTCAGTGGCGCACGAGTGAGTAACGCGTGGGAAGCTGCCCACCACTGGGGAATAACGTTTGGAAACGAACGCTAATACCGCATACGCCGGAAACGGGAAAGATTTATCGGTGGTGGATGTGCCCGCGTTGGATTAGCTTGTTGGTGGGGTAATGGCCTACCAAGGCGATGATCCATAGCTGGTCTGAGAGGACGATCAGCCACGCTGGAACTGAGACACGGTCCAGACTCCTACGGG
Otu000670	ATGAACGCTGGCGGCGTGCTTAACACATGCAAGTCGAGCGAAGCACCTAAGAAAGATTCTTCGGATGAATTCTTAGGTGACTGAGCGGCGGACGGGTGAGTAACGCGTGGGTAACCTGCCTCATACAGGGGGATAACAGTTAGAAATGACTGCTAATACCGCATAAGCGCACAGTGCTGCATGGCACAGTGTGAAAAACTCCGGTGGTATGAGATGGACCCGCGTTGGATTAGGCAGTTGGCGGGGTAACGGCCCACCAAACCAACGATCCATAGCCGGCCTGAGAGGGTGAACGGCCACATTGGGACTGAGACACGGCCCAAACTCCTACGGG
Otu000671	ACGAACGCTGGCGGCGTGCCTAACACATGCAAGTCGAACGGAAGTTAGAGCTTCGGTTTTAACTTTAGTGGCGAACGGGTGAGTAACGCGTGAGGAACCTGCCTTTCAGTGGGGGACAACAGTTGGAAACGACTGCTAATACCGCATGATACTTTTGGGAGACATCTCCTGGAAGTCAAAGCTTTATGTGCTGAAAGATGGCCTCGCGTCTGATTAGCTAGTTGGTGAGGTAACGGCTCACCAAGGCGACGATCAGTAGCCGGTCTGAGAGGATGAACGGCCACATTGGGACTGAGATACGGCCCAGACTCCTACGGG
Otu000672	ACGAACGCTGGCGGCGTGCCTAACACATGCAAGTCGAGGGGCAGCGAGGGCGTAGCAATACGCCTGTCGGCGACCGGCGCACTGGTGAGTAACACGTATGCGACCTGCCCCCTACAGGGGTATAACCCGTAGAAATGCGGACTAATCCCCCATAGTCCTGGGTGCTGCATGGCATTCAGGGGAAAGGCCAGCCGGTAGGGGATGGGCATGCGGCGCATTAGCTAGTTGGCGGGGCAACGGCCCACCAAGGCGACGATGCGTAGGGGTTCTGAGAGGAAGGTCCCCCACACTGGTACTGAGACACGGACCAGACTCCTACGGG
Otu000673	ACGAACGCTGGCGGCGTGCCTAACACATGCAAGTCGAACGGAGCCGGCCCCGCAAGGGACTGGCTTAGTGGCGAACGGGTGAGTAACGCGTGAGGAACCTGCCTTTCAGTGGGGGACAACAGTTGGAAACGACTGCTAATACCGCATGACGCTTCTTGGGGGCATCCCTGAGGAGTCAAAGCTTTATGTGCTGAAAGATGGCCTCGCGTCTGATTAGCTAGTTGGTGGGGTAACGGCCCACCAAGGCGACGATCAGTAGCCGGTCTGAGAGGATGAACGGCCACATTGGGACTGAGATACGGCCCAGACTCCTACGGG
Otu000674	ATGAACGCTGGCGGCGTGCTTAACACATGCAAGTCGAACGGAACTCTTTTGATTGAGGCTTCGGCCAAATGATTCTGAGTTTAGTGGCGGACGGGTGAGTAACGCGTGAGTAACCTGCCTTGGAGTGGGGAATAACGGCTGGAAACGGTCGCTAATACCGCATGAAGCATTGAGATCGCATGGTTTTAATGCCAAAGATTTATCGCTCTGAGATGGACTCGCGTCTGATTAGCTAGTTGGTGAGGTAACGGCCCACCAAGGCGACGATCAGTAGCCGGACTGAGAGGTTGACCGGCCACATTGGGACTGAGACACGGCCCAGACTCCTACGGG
Otu000675	ACGAACGCTGGCGGCGTGCTTAACACATGCAAGTCGAACGAGAATCTGCGGAAAGAGGATTCGTCCAATTGAAGCAGAGGACAGTGGCGGACGGGTGAGTAACGCGTGAGGAACCTGCCTTTCAGAGGGGGACAACAGTTGGAAACGACTGCTAATACCGCATGACACATCGGAGTCGCATGGCTCTGATGTCAAAGATTTATCGCTGAAAGATGGCCTCGCGTCTGATTAGCTAGTTGGTGAGGTAACGGCCCACCAAGGCGACGATCAGTAGCCGGACTGAGAGGTTGAACGGCCACATTGGGACTGAGATACGGCCCAGACTCCTACGGG
Otu000676	ATGAACGCTGGCGGCACGCCTAACACATGCAAGTCGAACGGAGTTTTGAGAGCTTGCTCTTAAAACTTAGTGGCGGACGGGTGAGTAACACGTGAGCAACCTGCCTTTCAGAGAGGGATAGCTTCTGGAAACGGATGGTAATACCTCATAACATACATTTGCGGCATCGCAGATGTATCAAAGATTTATCGCTGAAAGATGGGCTCGCGTCTGATTAGCTTGTTGGTGAGGTAACGGCCCACCAAGGCAACGATCAGTAGCCGGACTGAGAGGTTGAACGGCCACATTGGGACTGAGACACGGCCCAGACTCCTACGGG
Otu000677	ATGAACGCCGGCGGTGTGCCTAATACATGCAAGTCGAACGCGTTGGCCCGACTGATTGATGATGCTTGCATCTGATTGACGACGGTTTACCAACGAGTGGCGGACGGGTGAGTAACACGTAGGCAACCTGCCCAGAAGCGGGGGACAACATTTGGAAACAAGTGCTAATACCGCATAACAACGAAAACCACATGGTTTTCGTTTAAAAGATGGTTTCGGCTATCACTTCTGGATGGGCCTGCGGCGCATTAGCTTGTTGGTGAGGTAACGGCTCACCAAGGCTGTGATGCGTAGCCGAGTTGAGAGACTGATCGGCCACAATGGAACTGAGACACGGTCCATACTCCTACGGG
Otu000678	ATGAACGCTAGCGGCAGGCTTAACACATGCAAGTCGAGGGGCAGCGTGAGAGTTAGCAATAACTTTTGACGGCGACCGGCGCAAGGGTGCGTAACGCGTGAGCAACTTGCCCTCATCAGGGGTATAACCGGTGGAAACGCCGACTAATCCCCCATAGTCTGTTACGGAGGCATCTCTGTTACAGTAAAGAAATTCGGATGAGGATAGGCTCGCGTGACATTAGCTAGTTGGCGGGGTAACGGCCCACCAAGGCGACGATGTCTAGGGGTTCTGAGAGGAAGGTCCCCCACACTGGAACTGAGACACGGTCCAGACTCCTACGGG
Otu000679	ATAAACGCTGGCGGCGCACATAAGACATGCAAGTCGAACGGACTTAACCAGAAATTTATTTTTGGAGCGGTTAGTGGCGGACTGGTGAGTAACGCGTAAGCAATCTGCCTATTAGAGGGGAATAACAGTGAGAAATCATTGCTAATACCGCATATGCCATGAACATCGCATGATGAAAATGGGAAAGGAGTAATCCGCTAATAGATGAGCTTGCGTCTGATTAACTAGTTGGTGTGGTAACGGCACACCAAGGTGACGATCAGTAGCCGGACTGAGAGGTTGAACGGCCACATTGGGACTGAGATACGGCCCAGACTCCTACGGG
Otu000680	ATGAACGCTGGCGGCGTGCCTAACACATGCAAGTCGAACGGAACTTGCAGACGGAAGTTCTTCGGAACGGAAGACTGTAAGTTTAGTGGCGGACGGGTGAGTAACGCGTGAGTAACCTGCCTTTGAGAGGGGAATAACTTCCCGAAAGGGATGCTAATACCGCATAACACATATTTGTCGCATGGCAGATATGTCAAAGATTTTATCGCTCAAAGATGGACTCGCGTCCGATTAGCCAGTTGGCGGGGTAACGGCCCACCAAAGCAACGATCGGTAGCCGGACTGAGAGGTTGAACGGCCACATTGGGACTGAGACACGGCCCAGACTCCTACGGG
Otu000681	ATGAACGCTGGCGGCGTGCCTAACACATGCAAGTCGAGCGATTTACTTCGGTAAAGAGCGGCGGACGGGTGAGTAACGCGTGGGTAACCTGCCTCATACACATGGATAACATACCGAAAGGTATGCTAATACAAGATAATATAAGAGATTCGCATGGGTTTCTTATCAAAGCTTTTGCGGTATGAGATGGACCCGCGTCTGATTAGCTAGTTGGTAAGGTAACGGCTTACCAAGGCGACGATCAGTAGCCGACCTGAGAGGGTGATCGGCCACATTGGAACTGAGACACGGTCCAAACTCCTACGGG
Otu000682	ACGAACGCTGGCGGCGTGCCTAACACATGCAAGTCGAGCGAGTGGATTTCCTTCGGGAGAGAAGCTAGCGGCGGACGGGTGAGTAACACGTGGGCAACCTGCCTCATAGAGGGGAATAGCCTCCCGAAAGGGAGATTAATACCGCATAAGATTGTAGCTTCGCATGAAGTAGCAATTAAAGGAGCAATCCGCTATGAGATGGGCCCGCGGCGCATTAGCTAGTTGGTGAGGTAACGGCTCACCAAGGCGACGATGCGTAGCCGACCTGAGAGGGTGATCGGCCACATTGGGACTGAGACACGGCCCAGACTCCTACGGG
Otu000684	ATGAACGCTAGCTACAGGCTTAACACATGCAAGTCGCGGGGCAGCATGAATTTAGCTTGCTAAATTTGATGGCGACCGGCGCACGGGTGAGTAACGCGTATCCAACCTGCCCTTGTCCACGGGATAACCCGGTGAAAACCGGCCTAATACCGTATGTTGTCACATGCTGGCATCAAAGTGTGACAAAAGGTTTGGCGGACAAGGATGGGGATGCGTCCGATTAGCTTGACGGCGGGGTAACGGCCCACCGTGGCGACGATCGGTAGGGGTTCTGAGAGGAAGGTCCCCCACATTGGAACTGAGACACGGTCCAAACTCCTACGGG
Otu000685	ACGAACGCTGGCGGCGTGCTTAACACATGCAAGTCGAACGAGAATCTATGGAAAGAGGATTCGTCCAATTGAAATAGAGGACAGTGGCGGACGGGTGAGTAACGCGTGAGGAACCTGCCTTTCAGAGGGGGACAACAGTTGGAAACGACTGCTAATACCGCATAACGCATAGAAGTCGCATGGCTTTTATGCCAAAGATTTATCGCTGAAAGATGGCCTCGCGTCTGATTAGCTAGTTGGTGAGGTAACGGCCCACCAAGGCGACGATCAGTAGCCGGACTGAGAGGTTGAACGGCCACATTGGGACTGAGATACGGCCCAGACTCCTACGGG
Otu000686	ACGAACGCTGGCGGCGTGCCTAACACATGCAAGTCGAGCGGGGACATTGGAGCTTCGGTTCTGATGTTCTAGCGGCGGACGGGTGAGTAACGCGTGAGCAATCTGTCCCATACAGGGGGATAACAGCTGGAAACAGCTGCTAATACCGCATGAGACCACAACGTCACATGACGAAGGGGTCAAAGGAGCAATCCGGTATGGGGTGAGCTCGCGTCCCATTAGGTAGTTGGTGAGGTAACGGCCCACCAAGCCGACGATGGGTAGCCGACCTGAGAGGGTGATCGGCCACACTGGAACTGAGACACGGTCCAGACTCCTACGGG
Otu000687	ATGAACGCTGGCGGCGTGCCTAACACATGCAAGTCGAGCGATTTACTTCGGTAAAGAGCGGCGGACGGGTGAGTAACGCGTGGGTAACCTGCCTCATACACATGGATAACATACCGAAAGGTATGCTAATACAAGATAATATAAGAGATTTGCATGGGTTTCTTATCAAAGCTTTTGCGGTATGAGATGGACCCGCGTCTGATTAGCTAGTTGGTAAGGTAACGGCTTACCAAGGCGACGATCAGTAGCCGACCTGAGAGGGTGATCGGCCACATTGGAACTGAGACACGGTCCAAACTCCTACGGG
Otu000688	ATTAACGCTGGCGGCATGCCTAATACATGCAAGTCGAACGAGAGTAGCAATACTCTAGTGGCGAACGGGTGAGTAACACGTAGGTAACCTGCCTTAGAGACGAGGATAACTACTGGAAACGGTAGCTAAAACTGGATAGTATATTTTGGGGCATCCCGAAATATTTAAAAGTCCTTATGGGAATACTCTAAGATGGGCCTGCGGTGCATTAGCTAGTTGGTGAGGTAACGGCCCACCAAGGCGACGATGCATAGCTGTGCTGAGAGGCAAAACAGCCACACTGGGACTGAGACACGGCCCAGACTCCTACGGG
Otu000689	ATGAACGCTGGCGGCGTGCCTAACACATGCAAGTCGAACGGTGTGCTGATTGAAGTTTTCGGACGGATTTTGGCACATAGTGGCGGACGGGTGAGTAACGCGTGGAGAACCTGCACTGTACTGGGGGATAGCAGCTGGAAACGGCTGGTAATACCGCATGAGACCACGGGAGGGCATCCTCCTGAGGCAAAAGATTTATCGGTACAGAATGGATCCGCGTTTGATTAGCCAGTTGGCGGGGTAACGGCCCACCAAAGCGACGATCAATAGCCGGCCTGAGAGGGCGGACGGCCACATTGGGACTGAGACACGGCCCAGACTCCTACGGG
Otu000690	ACGAACGCTGGCGGCGTGCCTAACACATGCAAGTCGAGCGGGGAAGATTGGTAGCTTGCTACTGGTCTTTCTAGCGGCGGACGGGTGAGTAACGCGTGAGCAACCTGCCTCAAACAGGGGGATAACGCATCGAAAGATGTGCTAATACCGCGTAAGACCACGGGATCACATGGTTCTGGGGTCAAAGGAGCAATCCGGTTTGAGATGGGCTCGCGTCCGATTAGCTAGTTGGTGAGATAACAGCCCACCAAGGCGACGATCGGTAGCCGACCTGAGAGGGTGATCGGCCACATTGGAACTGAGAGACGGTCCAGACTCCTACGGG
Otu000691	ATGAACGCTGGCGGCGTGCCTAACACATGCAAGTCGAACGAAGCACTGAGAAACTGAGATTCGTCAAGGTTTTTCTTTGACTTAGTGGCGGACGGGTGAGTAATGCGTGAGCAACCTGCCTTTCAGAGGGGGACAACAGTTGGAAACGACTGCTAATACCGCATGACATATTCAAGCGGCATCGCTTGAATATCAAAGATTTATCGCTGAAAGATGGGCTCACGTCTGATTAGTTAGTTGGTGAGGTAACGGCTCACCAAGACAGCGATCAGTAGCCGGACTGAGAGGTTGAACGGCCACATTGGGACTGAGATACGGCCCAGACTCCTACGGG
Otu000692	ACGAACGCTGGCGGCGTGCCTAACACATGCAAGTCGAGCGAATGAAGTTCCTTCGGGAATGGATTTAGCGGCGGACGGGTGAGTAACACGTGGGCAACCTGCCTCATAGAGGGGAATAGCCTTCCGAAAGGGAGATTAATACCGCATAAGATTGTAACTTCGCATGAAGTAGCAATTAAAGGAGCAATCCGCTATGAGATGGGCCCGCGGCGCATTAGCTAGTTGGTGAGGTAATGGCTCACCAAGGCGACGATGCGTAGCCGACCTGAGAGGGTGATCGGCCACATTGGGACTGAGACACGGCCCAGACTCCTACGGG
Otu000693	ACGAACGCTGGCGGCGTGCCTAACACATGCAAGTCGAGCGGGGACGAGGGAGCTTGCTTCCGAGTCCTAGCGGCGGACGGGTGAGTAACGCGTGAGCAACCTGCCTTTCACGGGGGGATAACGCATCGAAAGATGTGCTAATACCGCGTAAGACCACAGCACCGCATGGTGCAGGGGTCAAAGGAGCAATCCGGTGAAAGATGGGCTCGCGTCCGATTAGCTAGTTGGTGAGATAACAGCCCACCAAGGCGACGATCGGTAGCCGACCTGAGAGGGTGATCGGCCACATTGGAACTGAGAGACGGTCCAGACTCCTACGGG
Otu000694	ACGAACGCTGGCGGCGTGCCTAACACATGCAAGTCGAACGAAGCTCCCGGATACAAGCTTCGGCAAGTTGAAGGGATGACTTAGTGGCGGACGGGTGAGTAACGCGTGAGGAACCTGCCTTTCAGTGGGGGACAACAGTTGGAAACGACTGCTAATACCGCATAAAGTGTTTTGGGGGCATCCCTGAAACACCAAAGATTTATTGCTGAAAGATGGCCTCGCGTCTGATTAGCTAGTTGGTGGGGTAACGGCTCACCAAGGCGACGATCAGTAGCCGGACTGAGAGGTTGAACGGCCACATTGGGACTGAGATACGGCCCAGACTCCTACGGG
Otu000695	ACAAACGCTGGCGGCATGCCTAACACATGCAAGTCGAACGGACGGAGGCAAGGAATTCTTCGGAAGGAATTGCCCGAGTTAGTGGCGGATGGGTGAGTAACGCGTGGGGAACCTACCTTTTAGAGGGGAATAATCATTGGAAACGATGACTAATACCGCGTAATATACAAAGACCGCATGGTTTTTGTAAGAAAGGCGGCCTTAGAGCTGTCGCTAAAAGATGGACCCGCGTCTGATTAGCTAGTTGGTAAGGTAACGGCTTACCAAGGCAACGATCAGTAGCCGGCCTGAGAGGGTGAACGGCCACATTGGGACTGAGACACGGCCCAAACTCCTACGGG
Otu000696	ATGAACGCTGGCGGCGTGCCTAACACATGCAAGTCGAACGGAGTTACTTTGGTGAAGTTTTCGGACGGATCTGATTTAACTTAGTGGCGGACGGGTGAGTAATGCGTGAGCAACCTGCCCTTCAGAGGGGGACAACAGTTGGAAACGACTGCTAATACCGCATAATGTATCCGGGAGGCATCTCCTGGATACCAAAGGAGAAATCCGCTGATGGATGGGCTCACGTCTGATTAGCTAGTTGGTGAGGTAACGGCTCACCAAGGCTGCGATCAGTAGCCGGACTGAGAGGTTGAACGGCCACATTGGGACTGAGATACGGCCCAGACTCCTACGGG
Otu000697	ATGAACGCTAGCTACAGGCTTAACACATGCAAGTCGAGGGGAAACGATGAGAGAGCTTGCTCTCTCAGGCGTCGACCGGCGCACGGGTGAGTAACACGTATCCAACCTGCCTTTTTCCAGGGAATAACCTTGCGAAAGTAAGACTAATGCCCTATGTGTCCTCCGACGGCATCAGACGAGGACGAAAGATTTATCGGAAGAGGATGGGGATGCGCCTGATTAGGCAGTTGGCGGGGCAACGGCCCACCAAACCGACGATCAGTAGGGGTTCTGAGAGGAAGGTCCCCCACATTGGAACTGAGACACGGTCCAAACTCCTACGGG
Otu000698	ATGAACGCTGGCGGCGTGCCTAACACATGCAAGTCGAACGAAGCACTGTAAACGGAGATTCGTCGAAGTTTGCTTTGACTTAGTGGCGGACGGGTGAGTAATGTATGAGCAACCTGCCTTTCAGTGGGGGACAACAGTTGGAAACGACTGCTAATACCGCATGATGTCAATTGGGGGCATCCCCGAATGACCAAAGGATTTATTCGCTGAAAGATGGGCTCATATCTGATTAGCTAGTTGGTGAGGTAACGGCTCACCAAGGCTGCGATCAGTAGCCGGACTGAGAGGTTGAACGGCCACATTGGGACTGAGATACGGCCCAGACTCCTACGGG
Otu000699	ACGAACGCTGGCGGCGTGCCTAACACATGCAAGTCGAACGGGGTGAAGCCCTTCGGGACTTTACTTAGTGGCGAACGGGTGAGTAACGCGTGAGGAACCTGCCTTTCAGTGGGGGACAACAGTTGGAAACGACTGCTAATACCGCATAACACTTTTTGGGGACATCCCTAAGAAGTCAAAGCTTTATGTGCTGAAAGATGGCCTCGCGTCTGATTAGCTGGTTGGCGGGGTAACGGCCCACCAAGGCGACGATCAGTAGCCGGTCTGAGAGGATGAACGGCCACATTGGGACTGAGATACGGCCCAGACTCCTACGGG
Otu000700	ATGAACGCTGGCGGCGTGCCTAACACATGCAAGTCGAACGAAGCACTGCAGACGGAGATTCGTCGAAGCCTGCTTTGACTTAGTGGCGGACGGGTGAGTAATGCGTGAGCAACCTGCCTTTCAGAGGGGGACAACAGTTGGAAACGACTGCTAATACCGCATGATGTATTTTGGGGGCATCCCTTAGATACCAAAGGAGCAATCCGCTGAAAGATGGGCTCACGTCTGATTAGCTAGTTGGTGAGGTAACGGCTCACCAAGGCTGCGATCAGTAGCCGGACTGAGAGGTTGAACGGCCACATTGGGACTGAGATACGGCCCAGACTCCTACGGG
Otu000701	ACGAACGCTGGCGGCGTGCCTAACACATGCAAGTCGAACGAAGCTCCCAGAAGGGCGACTTCGGTCAAACGGACGGGATGACTTAGTGGCGGACGGGTGAGTAACGCGTGAGGAACCTGCCTTTCAGAGGGGGACAACAGTTGGAAACGACTGCTAATACCGCATAACGCAATCGGATCGCATGGTCTGGTTGCCAAAGATTTATCGCTGAAAGATGGCCTCGCGTCTGATTAGATAGTTGGTGAGGTAACGGCCCACCAAGTCGACGATCAGTAGCCGGACTGAGAGGTTGAACGGCCACATTGGGACTGAGATACGGCCCAGACTCCTACGGG
Otu000702	ACGAACGCTGGCGGCGTGCTTAACACATGCAAGTCGAACGAGACGATTTAGAAGCTTGCTTTTATTGAGTCGAGTGGCAAACGGGTGAGTAACGCGTAGACAACCTGCCGCAAAGATGGGGACAACAGTCCGAAAGGACTGCTAATACCGAATGTTGTATCTCCTCCGCATGGAAGAGATATTAAAGATGGCCTCTACTTGTAAGCTATCGCTTTGCGATGGGTCTGCGTCTGATTAGCTAGTTGGTGGGGCAACGGCCTACCAAGGCGACGATCAGTAGCCGGTCTGAGAGGATGAACGGCCACATTGGAACTGAGACACGGTCCAGACTCCTACGGG
Otu000703	ATGAACGCTGGCGGCGTGCCTAACACATGCAAGTCGAACGGTTAATGCACCCTCGGGTGCGAATAGAGTGGCGAACGGGTGAGTAACACGTGACCAACCTGCCCCCCGCACCGGGACAACCGCCGGAAACGGCGGCTAATACCGGATGCGCCGGGGCCCCCGCATGGGGGCCCCGGGAAAGCCCTGGCGGCGGGGGATGGGGTCGCGGCCCATTAGGTAGACGGCGGGGTGACGGCCCACCGTGCCCGCGATGGGTAGCCGGGCTGAGAGGCTGATCGGCCACATTGGGACTGAGATACGGCCCAGACTCCTACGGG
Otu000704	ATGAACGCTGGCGGCACGCCTAACACATGCAAGTCGAACGGAGTTTTGAGAGCTTGCTCTTAAAACTTAGTGGCGGACGGGTGAGTAACACGTGAGCAACCTGCCTTTCAGAGAGGGATAGCTTCTGGAAACGGATGGTAATACCTCATAATATATGTTTGCGGCATCGCAGATGTATCAAAGATTTATCGCTGAAAGATGGGCTCGCGTCTGATTAGCTGGTTGGTGAGGTAACGGCCCACCAAGGCAACGATCAGTAGCCGGACTGAGAGGTTGAACGGCCACATTGGGACTGAGACACGGCCCAGACTCCTACGGG
Otu000705	ATGAACGCTGGCGGCGTGCCTAACACATGCAAGTCGAACGGAGTTACTTTGGTGAAGTTTTCGGATGGATCTGATTTAACTTAGTGGCGGACGGGTGAGTAATGCGTGAGCAACCTGCCCTTCAGAGGGGGACAACAGTTGGAAACGACTGCTAATACCGCATAATGTATCCGGGAGGCATCTCCTGGATACCAAAGGAGAAATCCGCTGATGGATGGGCTCACGTCTGATTAGCTAGTTGGTGAGGTAACGGCTCACCAAGGCTGCGATCAGTAGCCGGACTGAGAGGTTGAACGGCCACATTGGGACTGAGATACGGCCCAGACTCCTACGGG
Otu000706	ACGAACGCTGGCGGCGTGCTTAACACATGCAAGTCGAACGGAGCGCTAAGGATTGAGGTTTCGGCCAAATGAATTAGTTGCTTAGTGGCGGACTGGTGAGTAACGCGTGAGGAACCTGCCTTTCAGAGGGGGACAACAGTTGGAAACGACTGCTAATACCGCATGACGCATGACCGGGGCATCCCGGACATGCCAAAGATTTATCGCTGAAAGATGGCCTCGCGTCCGATTAGATAGTTGGCGGGGTAACGGCCCACCAAGTCAACGATCGGTAGCCGGACTGAGAGGTTGGCCGGCCACATTGGGACTGAGATACGGCCCAGACTCCTACGGG
Otu000707	ATGAACGCTGGCGGCGTGCTTAACACATGCAAGTCGAGCGAAGCACTTTTGATGATCCTTCGGGTGATTCATTTGTGACTGAGCGGCGGACGGGTGAGTAACGCGTGAGTAACCTGCCTCATACAGGGGAATAACAGTTAGAAATGACTGCTAATGCCGCATAAGCGCACAGGACCACATGGTCTGGTGTGAAAAACTCCGGTGGTATGAGATGGACTCGCGTCTGATTAGCTAGTTGGTGAGGTAACGGCCCACCAAGGCGACGATCAGTAGCCGGCCTGAGAGGGTGAACGGCCACATTGGGACTGAGACACGGCCCAAACTCCTACGGG
Otu000708	ACGAACGCTGGCGGCGCGCCTAACACATGCAAGTCGAACGGAGATGAAAAAAGCTTGCTTTGATCATCTTAGTGGCGGACGGGTGAGTAACACGTGAGCAACCTGCCTTTCAGAGGGGGATAACGTTTGGAAACGAACGCTAATACCGCATAATGTATACGGATGGCATCGTCTGTATACCAAAGGAGCAATCCGCTGAAAGATGGGCTCGCGTCCGATTAGCTAGATGGTGAGGTAACGGCCCACCATGGCAACGATCGGTAGCCGGACTGAGAGGTTGACCGGCCACATTGGGACTGAGACACGGCCCAGACTCCTACGGG
Otu000709	ATGAACGCTGGCGGCGTGCTTAACACATGCAAGTCGAACGGGAAACCTTTTATTGAAGCTTCGGCAGATCTAGCTGGTTTCTAGTGGCGGACGGGTGAGTAACGCGTGGGTAACCTGCCTTATACAGGGGGATAACAACCAGAAATGGTTGCTAATACCGCATAAGCGCACAGGACCGCATGGCCCGGTGTGAAAAACTCCGGTGGTATAAGATGGACCCGCGTTGGATTAGCTAGTTGGCAGGGTAACGGCCTACCAAGGCGACGATCCATAGCCGGCCTGAGAGGGTGAACGGCCACATTGGGACTGAGACACGGCCCAGACTCCTACGGG
Otu000710	ATGAACGCTGGCGGCGTGCTTAACACATGCAAGTCGAACGGAGATCACTCCATTGAGGCTTCGGCGGATTTGGTTTGATCTTAGTGGCGGACGGGTGAGTAACGCGTGGGTAACCTGCCTTATACAGGGGGATAACAGTCGGAAACGGCTGCTAATACCGCATAAGCGCACAGTCCCGCATGGGACAGTGTGAAAAACTCCGGTGGTATAAGATGGACCCGCGTTGGATTAGCTAGTTGGCAGGGCAACGGCCTACCAAGGCGACGATCCATAGCCGGCCTGAGAGGGTGAACGGCCACATTGGGACTGAGACACGGCCCAGACTCCTACGGG
Otu000711	ATGAACGCTGGCGGCGTGCCTAACACATGCAAGTCGAGCGAGTGAATCTCCTTCGGGAGAGGAGCTAGCGGCGGACGGGTGAGTAACACGTGGGCAACCTGCCTCATAGAGGGGAATAGCCTCCCGAAAGGGAGATTAATACCGCATAAGATTGTAGCTTCGCATGAAGTAGCAATTAAAGGAGCAATCCGCTATGAGATGGGCCCGCGGCGCATTAGCTAGTTGGTGAGGTAACGGCTCACCAAGGCGACGATGCGTAGCCGACCTGAGAGGGTGATCGGCCACATTGGGACTGAGACACGGCCCAGACTCCTACGGG
Otu000712	ATGAACGCTAGCGACAGGCTTAACACATGCAAGTCGAGGGGCAGCGGGGCAGTCAGCTTGCTGAATGCTGCCGGCGACCGGCGCACGGGTGAGTAACACGTATGCAACCTGCCCGCCACAGGGGGATAACCGGGAGAAATCCCGACTAATACCGCGTAGACCGCGATGAGGCATCTTATCGCGGGGAAAGGAGCGATCCGGTGGCGGATGGGCATGCGGCGCATTAGCTAGTTGGCGGGGTAACGGCCCACCAAGGCGACGATGCGTAGGGGTTCTGAGAGGAAGGTCCCCCACATTGGTACTGAGACACGGACCAAACTCCTACGGG
Otu000713	ACGAACGCTGGCGGCACGCCTAACACATGCAAGTCGAACGGAGAAAATAGCTTCGGTTGTTTTCTTAGTGGCGGACGGGTGAGTAACACGTGAGGAACCTGCCTCTGAGAGTGGGATAGCTTCTGGAAACGGATGGTAATACCGCATAACATAGCGAAACCGCATGATTTTGCTATCAAAGTATTTCGCTCAGAGATGGCCTCGCGTCTGATTAGATAGTTGGTGAGGTAACGGCTCACCAAGTCGACGATCAGTAGCCGGACTGAGAGGTTGAACGGCCACATTGGGACTGAGACACGGCCCAGACTCCTACGGG
Otu000714	ACGAACGCTGGCGGCGTGCCTAACACATGCAAGTCGAGCGGGGACATTGGAGCTTCGGTTCTGATGTTCTAGCGGCGGACGGGTGAGTAACGCGTGAGCAATCTGTCCCATACAGGGGGATAACAGCTGGAAACAGCTGCTAATACCGCATGAGACCACAATGTCACATGACGAAGGGGTCAAAGGAGCAATCCGGTATGGGGTGAGCTCGCGTCCCATTAGGTAGTTGGTGAGGTAACGGCCCACCAAGCCGACGATGGGTAGCCGACCTGAGAGGGTGATCGGCCACACTGGAACTGAGACACGGTCCAGACTCCTACGGG
Otu000715	ATTAACGCTGGCGGCATGCCTAAGACATGCAAGTCGAACGGGAAGCCCCAATGAAAATGGAACGAAGTTGAAGAGCTTGCTCTGATATGGAATGAAGTTGGATTTGGATTCTGCTTCCAGTGGCGAACGGGTGAGTAACACGTGGGTTATCTGCCTTCAAGCTGGGGATAACGGTTAGAAATGATCGCTAATACCGAATGTGCTAGTAATAGTAAAGGCGCTCTTAAGCGTCACTTGAAGATGAGCCTGCGGCGTATTAGCTAGTTGGTGGGGTAATGGCCTACCAAGGCGACGATGCGTAACCGGACTGAGAGGTTGAACGGTCACACTGGGACTGAGACACGGCCCAGACTCCTACGGG
Otu000716	ACGAACGCTGGCGGCGTGCCTAACACATGCAAGTCGAACGGAGTGAAGCCCTTCGGGACTTCACTTAGTGGCGAACGGGTGAGTAACGCGTGAGGAACCTGCCTTTCAGTGGGGGACAACAGTTGGAAACGACTGCTAATACCGCATAACACTTCTGAGTGGCATCACTTAGAAGTCAAAGCTTTATGTGCTGAAAGATGGCCTCGCGTCTGATTAGCTGGTTGGCGGGGTAACGGCCCACCAAGGCGACGATCAGTAGCCGGTCTGAGAGGATGAACGGCCACATTGGGACTGAGATACGGCCCAGACTCCTACGGG
Otu000717	ATGAACGCTAGCGACAGGCTTAACACATGCAAGTCGAGGGGCAGCGCGGGAGTCAGCTTGCTGACTTCTGGCGGCGACCGGCGCACGGGTGAGTAACACGTATGCAACCTGCCCGCCACAGGGGGATAACCGGGAGAAATCCCGACTAATACCGCGTAGTCCCGGGGGAGGCATCTTCCCCGGGGGAAAGGAGCGATCCGGTGGCGGATGGGCATGCGGCGCATTAGCTAGTCGGCGGGGTAACGGCCCACCGAGGCGACGATGCGTAGGGGTTCTGAGAGGAAGGTCCCCCACATTGGTACTGAGACACGGACCAAACTCCTACGGG
Otu000718	ATTAACGCTGGCGGCATGCCTAATACATGCAAGTCGAACGAGAGTAGCAATACTCTAGTGGCGAACGGGTGAGTAACACGTAGGAAACCTGCCTCAAAGTCGAGGATAACTACTGGAAACGGTAGCTAAAACTGGATAGGATATATTAAGGCATCTTGATATATTTAAAAGTCCTTCTGGGAATGCTTTGAGATGGTCCTGCGGCGCATTAGCTAGTTGGTGAGGTAGTAGCTTACCAAGGCGACGATGCGTAGCTGAGCTGAGAGGCCAAACAGCCACACTGGGACTGAGACACGGCCCAGACTCCTACGGG
Otu000719	ATGAACGCTGGCGGCGTGCTTAACACATGCAAGTCGAACGGACTTTACATGAAACCTAGTGATTGTAAAGTTAGTGGCGGACGGGTGAGTAACGCGTGGGTAACCTGCCTTGTACAGGGGGACAACAGTTGGAAACGACTGCTAATACCGCATAAGCGCACAGAGCTGCATGGCTCAGTGTGAAAAACTTTAGTGGTACAAGATGGACCCGCGTCTGATTAGCTGGTTGGTGAGGTAACGGCTCACCAAGGCGACGATCAGTAGCCGGCCTGAGAGGGTGAACGGCCACATTGGGACTGAGACACGGCCCAAACTCCTACGGG
Otu000720	ATGAACGCTGGCGGCGTGCTTAACACATGCAAGTCGAACGGAGAATTATTATTGAGATCTTCGGATGGATTTAATGATTCTTAGTGGCGGACGGGTGAGTAACGCGTGGATAACCTGGCCCATACAGGGGGATAGCAGTTGGAAACGACTGATAATACCGCATAAGCGCACGGTACCGCATGGTACAGTGTGAAAAGTTCCGGCGGTATGGGATGGATCCGCGTCTGATTAGGCAGTTGGCGGGGTAACGGCCCACCAAACCGACGATCAGTAGCCGGCCTGAGAGGGTGAACGGCCACATTGGGACTGAGACACGGCCCAAACTCCTACGGG
Otu000721	ATGAACGCTAGCGGCAGGCTTAACACATGCAAGTCGAGGGGCAGCATATAAACTGCTTGCAGTTTATGATGGCGACCGGCGCACGGGTGCGTAACGCGTATGCAACCTACCTGTAACAGGGGGATAACACCGAGAAATTGGTACTAATACCCCGTAACATTATTGGAGGCATCTCTGGTAGTTGAAAGTTCCGGCGGTTACAGATGGGCATGCGTTGTATTAGCTGGTTGGTGAGGTAACGGCTCACCAAGGCGACGATACATAGGGGGACTGAGAGGTTAACCCCCCACATTGGTACTGAGACACGGACCAAACTCCTACGGG
Otu000722	TTGAACGCTGGCGGTATGCTTTACACATGCAAGTCGGACGGCAGCGAAAGAAAGCTTGCTTTCTTGTCGGCGAGTGGCGGACGGGTGAGTAATGTATCGGAACATATCATTAGGTGGGGGATAACTTCCCGAAAGGGAGGCTAATACCGCATAATATCTACGGATTAAAGTGGCAACACGCCAAATGAGTGGCTGATATCGGATTAGTTTGTTGGTGAGGTAAAAGCTTACCAAGACCGTGATCCGTAGCGGGTCGGAGAGGACGACCCGCCACACTGGGACTGAGACACGGCCCAGACTCCTACGGG
Otu000723	ACGAACGCTGGCGGCGCGCCTAACACATGCAAGTCGAACGGAGTTTACAGGCAGAAGTTTTCGGATGGAAGCTTGTAAACTTAGTGGCGGACGGGTGAGTAACACGTGAGCAACCTGCCTATCAGAGGGGGATAACGATTGGAAACGATCGCTAATACCGCATAACGTAGCGGAAAGGCATCTTTATGCTACCAAAGATTTATCGCTGATAGATGGGCTCGCGTCCGATTAGATAGTTGGTGAGGTAACGGCCCACCAAGTCGACGATCGGTAGCCGGACTGAGAGGTCGAACGGCCACATTGGGACTGAGACACGGCCCAGACTCCTACGGG
Otu000724	ATAAACGCTGGCGGCGCACATAAGACATGCAAGTCGAACGGACTTAACCATTAGTTTACTATTGGAGCGGTTAGTGGCGGACTGGTGAGTAACACGTAAGCAACCTGCCTATCAGAGGGGAACAACAGTTAGAAATGACTGCTAATACCGCATATACCCAAGTGTCACATGGCACAATGGGGAAAGGAGCAATCCGCTGATAGATGGGCTTGCGTCTGATTAGCTAGTTGGTGGGGTAACGGCCTACCAAGGCGACGATCAGTAGCCGGACTGAGAGGTTGAACGGCCACATTGGGACTGAGATACGGCCCAGACTCCTACGGG
Otu000725	ATGAACGCTGGCGGCATGCCTAAGACATGCAAGTCGAACGAAGTGGTCCAATGAAAATGGAGTGCTTGCACAATATTGGATTTGGTTCGCCACTTAGTGGCAGACGGGTGAGTAACACGTGGGTAACCTACCCAGAAGACTGGGATAACTACTGGAAACGGTAGCTAATACCGGATAATTCATATTTGGATAACCAGATATGCTAAAAGGAGCTACGGCTTCACTTCAGGATGGGCTTGCGTTGTATTAGCTAGTTGGTGAGGTAATGGCCCACCAAGGCAACGATGCATATCCGAGCTGAGAGGCTGAACGGACACATTGGGACTGAGACACGGCCCAGACTCCTACGGG
Otu000726	ATGAACGCTAGCGACAGGCTTAACACATGCAAGTCGAGGGGCAGCGGGGCAGTCAGCTTGCTGAATGCTGCCGGCGACCGGCGCACGGGTGAGTAACACGTATGCAACCTGCCTGCCACAGGGGGATAACCGGGAGAAATCCCGACTAATACCGCGTAGTCCGCGATGAGGCATCTTATCGCGGGGAAAGGAGCGATCCGGTGGCGGATGGGCATGCGGCGCATTAGCTAGTTGGCGGGGTAACGGCCCACCAAGGCGACGATGCGTAGGGGTTCTGAGAGGAAGGTCCCCCACATTGGTACTGAGACACGGACCAAACTCCTACGGG
Otu000727	ATGAACGCTGGCGGCGTGCCTAACACATGCAAGTCGAACGAGAAAGCACCCTCGGGTGCGAGTAGAGTGGCGAACGGGTGAGTAACACGTGACCAACCTGCCCCCGACACCGGGATAACCTGGCGAAAGCCATGCTAATACCGGATACTCCCGGGAGGGCGCATGCCCGCCCGGGGAAAGCCCAGGCGGTCGGGGATGGGGTCGCGGCCCATTAGGTAGTAGGCGGGGTAGAGGCCCACCTAGCCGACGATGGGTAGCCGGGTTGAGAGACCGACCGGCCACATTGGGACTGAGACACGGCCCAGACTCCTACGGG
Otu000728	ACGAACGCTGGCGGCGTGCTTAACACATGCAAGTCGAGCGATGAAATTTCCTTCGGGAAATGGATTAGCGGCGGACGGGTGAGTAACACGTGGGTAACCTGCCTCATAGAGGGGAATAGCCTTTCGAAAGGAAGATTAATACCGCATAAGATTGTAGTACCGCATGGTACAGCAATTAAAGGAGCAATCCGCTATGAGATGGACCCGCGTCGCATTAGCTAGTTGGTGAGGTAACGGCTCACCAAGGCGACGATGCGTAGCCGACCTGAGAGGGTGATCGGCCACATTGGGACTGAGACACGGCCCAGACTCCTACGGG
Otu000729	ACGAACGCTGGCGGCGTGCCTAACACATGCAAGTCGAGCGAGTGGAGTTCTTCGGAACAAAGCTAGCGGCGGACGGGTGAGTAACACGTGGGCAACCTGCCTTATAGAGGGGAATAGCCTCCCGAAAGGGAGATTAATACCGCATAAGATTGTAGCTTCGCATGAAGTAGCAATTAAAGGAGTAATCCGCTATGAGATGGGCCCGCGGCGCATTAGCTAGTTGGTGGGGTAACGGCTCACCAAGGCGACGATGCGTAGCCGACCTGAGAGGGTGATCGGCCACATTGGGACTGAGACACGGCCCAGACTCCTACGGG
Otu000730	ACGAACGCTGGCGGCGTGCTTAACACATGCAAGTCGAACGAAGCGCTTATGAAGGAGACTTCGGTCAATGGATTAAGTGACTTAGTGGCGGACGGGTGAGTAACGCGTGAGCAACCTGCCTTTCAGAGGGGGATAACGTTTGGAAACGAACGCTAATACCGCATGACATAGTTGAACCGCATGATTTGACTATCAAAGGAGCAATCCGCTGAAAGATGGGCTCGCGTCCGATTAGATAGTTGGTGGGGTAACGGCCTACCAAGTCGACGATCGGTAGCCGGACTGAGAGGTTGAACGGCCACATTGGGACTGAGACACGGCCCAGACTCCTACGGG
Otu000731	ATGAACGCTAGCGACAGGCTTAACACATGCAAGTCGAGGGGCAGCGAGGCGGTGCTTGCACCGCTGTCGGCGACCGGCGCACTGGTGAGTAACACGTATGCGACCTGCCCCCTACAGGGGAATAACCCGTAGAAATGCGGCCTAATTCCCCATAGTCCCAAAGGCTGCATGGCTTTTGGGGGAAAGGTTCACTCCGGTAGGGGATGGGCATGCGGCGCATTAGCTAGTTGGCGGGGTAACGGCCCACCAAGGCGACGATGCGTAGGGGTTCTGAGAGGAAGGTCCCCCACACTGGGACTGAGACACGGCCCAGACTCCTACGGG
Otu000732	ACGAACGCTGGCGGCGTGCCTAACACATGCAAGTCGAGCGGGGAACATTGAAAGCTTGCTTTTGGTGTTTCTAGCGGCGGACGGGTGAGTAACGCGTGAGCAATCTGTCTCAGACAGGGGGATAACGCAGCGAAAGTTGCACTAATACCGCATAAGACCACAGAGCCACATGGCATAGGGGTCAAAGGAGCAATCCGGTCTGAGGTGAGCTCGCGTCCCATTAGGTAGTTGGTGAGGTAACGGCCCACCAAGCCTGCGATGGGTAGCCGACCTGAGAGGGTGATCGGCCACACTGGAACTGAGACACGGTCCAGACTCCTACGGG
Otu000733	ACGAACGCTGGCGGCGTGCCTAACACATGCAAGTCGAACGGAGCTAAAGAGCTTGCTTTTTAGCTTAGTGGCGGACGGGTGAGTAATGCGTGAGCAACCTGCCTGTCAGTGGGGGATAACTTCCGGAAACGGACGCTAATACCGCATACAGTACATAATCCGCATGGATAAGTGTATGAAAGGAGCAATCCGCTGATAGATGGGCTCACGTCCGATTAGTTAGTTGGTGGGGTAATGGCCTACCAAGACCGCGATCGGTAGCCGGGCTGAGAGGCTGAACGGCCACATTGGGACTGAGACACGGCCCAGACTCCTACGGG
Otu000734	ATGAACGCTGGCGGCGTGCCTAACACATGCAAGTCGAGCGGGAAATTCCTGATTGAAACTTCGGTCGATTGAAGGAATGGAGAGCGGCGGACGGGTGAGTAACGCGTAGGCAACCTGCCCTTTGCAGAGGGATAGCCATTGGAAACGATGATTAAAACCTCATAATGCCGGGAGTTCACATGGGCATCCGGCCAAAGATTTATCGGCAAAGGATGGGCCTGCGTCTGATTAGCTAGTTGGTGGGGTAACGGCCTACCAAGGCGACGATCAGTAGCCGACCTGAGAGGGTGAACGGCCACATTGGAACTGAGACACGGTCCAAACTCCTACGGG
Otu000735	ATGAACGCTGGCGGCGTGCCTAACACATGCAAGTCGAACGAAGCACTTTTACTCGATTCTTCGGATGATGGTGAGAGTGACTGAGTGGCGGACGGGTGAGTAACGCGTGGGTAACCTGCCTCATACAGGGGGATAACAGTTAGAAATGGCTGCTAATACCGCATAAGACCACGGAGTCGCATGACTCAGTGGGAAAAACTCCGGTGGTATGAGATGGACCCGCGTCTGATTAGGTAGTTGGTGGGGTAACGGCCTACCAAGCCGACGATCAGTAGCCGACCTGAGAGGGTGACCGGCCACATTGGGACTGAGACACGGCCCAAACTCCTACGGG
Otu000736	ACGAACGCTGGCGGCGTGCCTAACACATGCAAGTCGAGCGGGGAAGATTGGTAGCTTGCTACTGGTCTTTCTAGCGGCGGACGGGTGAGTAACGCGTGAGCAACCTGCCTCAAACAGGGGGATAACGCATCGAAAGATGTGCTAATACCGCGTAAGACCACGGTATCACATGGTACAGGGGTCAAAGGAGCAATCCGGTTTGAGATGGGCTCGCGTCCGATTAGCTAGTTGGTGAGATAACAGCCCACCAAGGCGACGATCGGTAGCCGACCTGAGAGGGTGATCGGCCACATTGGAACTGAGAGACGGTCCAGACTCCTACGGG
Otu000737	ACGAACGCTGGCGGCGTGCCTAACACATGCAAGTCGAACGGGGCAGAGAGCTTCGGTTTTCTGCTTAGTGGCGAACGGGTGAGTAACGCGTGAGGAACCTGCCTTTCAGTGGGGGACAACAGTTGGAAACGACTGCTAATACCGCATAACGTCATTTGTCGGCATCGATAAGTGACCAAAGCTTTATGTGCTGAAAGATGGCCTCGCGTCTGATTAGATAGTTGGTGGGGTAACGGCCTACCAAGTCGACGATCAGTAGCCGGTCTGAGAGGATGAACGGCCACATTGGGACTGAGATACGGCCCAGACTCCTACGGG
Otu000738	ATGAACGCTAGCGGCAGGCTTAACACATGCAAGTCGAGGGGCAGCGCGTTGTAGCAATACGATGGCGGCGACCGGCGGAAGGGTGCGTAACACGTGAGCAACTTGCCCTTGTCTGGGGGATAGTCGATGGAAACGTCGCGTAATACCCCATAACAACGTATGAAGCATTTCATAAGTTTGAAAGATGCGTCGGACAAGGATGGGCTCGCGGGACATTAGCCAGTTGGCGGGGTAACGGCCCACCAAAGCAACGATGTCTAGGGGTTCTGAGAGGAAGGTCCCCCACACTGGAACTGAGACACGGTCCAGACTCCTACGGG
Otu000739	ATGAACGCTGGCGGCGTGCTTAACACATGCAAGTCGAACGAAGCACTTTATTACGATTTCTTCGGAATGACGATTTAGTGACTGAGTGGCGGACGGGTGAGTAACGCGTGGGTAACCTACCCTATACAGGGGGACAACAGTTGGAAACGACTGCTAATACCGCATAAGCGCACAGGACCGCATGGTCTGGTGTGAAAAACTCCGGTGGTATAGGATGGACCCGCGTCTGATTAGCTAGTTGGTGAGGTAACGGCCCACCAAGGCGACGATCAGTAGCCGACCTGAGAGGGTGACCGGCCACATTGGGACTGAGACACGGCCCAAACTCCTACGGG
Otu000740	ACGAACGCTGGCGGCGCGCCTAACACATGCAAGTCGAACGGAGAAAGGAACAGCTTGCTGGAACTTTCTTAGTGGCGGACGGGTGAGTAACACGTGAGCAACCTGCCCTTCAGAGGGGAATAACGTTTGGAAACGAACGCTAATACCCCATAACATCGGGAAACGGCATCGCTTTCCGATCAAAGATTTATCGCTGAGGGATGGGCTCGCGTCCGATTAGGTAGTTGGTGAGATAACAGCCCACCAAGCCGACGATCGGTAGCCGGACTGAGAGGTTGAACGGCCACATTGGGACTGAGACACGGCCCAGACTCCTACGGG
Otu000741	ACGAACGCTGGCGGCGTGCCTAACACATGCAAGTCGAGCGAGTGAATCTCCTTCGGGAGAGGAGCTAGCGGCGGACGGGTGAGTAACACGTGGGCAACCTGCCTCATAGAGGGGAATAGCCTCCCGAAAGGGAGATTAATACCGCATAAGATTGTAGCTTCGCATGAAGTAGCAATTAAAGGAGCAATCCGCTATGAGATGGGCCCGCGGCGCATTAGCTAGTTGGTGAGGTAACGGCTCACCAAGGCGACGATGCGTAGCCGACCTGAGAGGGTGATCGGCCACATTGGGACTGAGACACGGCCCAAACTCCTACGGG
Otu000742	ACGAACGCTGGCGGCGTGCTTAACACATGCAAGTCGTACGAGACGATTGAAAGCTTGCTTTTGAGAGTCGAGTGGCAAACGGGTGAGTAACGCGTAGACAACCTGCCGTAAAGATGGGGACAACAGTTCGAAAGGACTGCTAATACCGAATGTTGTAGAGTTTCTGCATGGGGATTCTACTAAAGGTGGCCTCTACTTGTAAGCTATCGCTTTACGATGGGTCTGCGTCTGATTAGCTAGTTGGTGGGGTAACGGCTTACCAAGGCGACGATCAGTAGCCGGTCTGAGAGGATGAACGGCCACATTGGAACTGAGACACGGTCCAGACTCCTACGGG
Otu000743	ATGAACGCTGGCGGCGTGCTTAACACATGCAAGTCGAACGGACTTTATATGAAGCCTAGCGATTATAAAGTTAGTGGCGGACGGGTGAGTAACGCGTGAATAACCTGCCCTGTACCGGGGGACAACAGTTGGAAACGGCTGCTAATACCGCATAAGCGCACGGTTCCGCATGGAACAGTGTGAAAAACTCCGGTGGTACAGGATGGATTCGCGTCTGATTAGCCAGTTGGTGGGGTAACGGCCTACCAAAGCAACGATCAGTAGCCGGCCTGAGAGGGTGAACGGCCACATTGGGACTGAGACACGGCCCAAACTCCTACGGG
Otu000744	ATGAACGCTGGCGGCGTGCCTAACACATGCAAGTCGAACGAAGCACTTTCAGGGAATCTTCGGAGGAACAGGAAGTGACTGAGTGGCGGACGGGTGAGTAACGCGTGGGTAACCTGCCCTGTACAGGGGGATAACAGCCGGAAACGGCTGCTAATACCGCATAAGCGCACAGGAGGACATCCTCCGGTGTGAAAAACTCCGGTGGTACAGGATGGGCCCGCGTCTGATTAGCTGGTTGGCGGGGTAAGAGCCCACCAAGGCGACGATCAGTAGCCGGTCTGAGAGGATGAACGGCCACATTGGAACTGAGACACGGTCCAAACTCCTACGGG
Otu000745	ATGAACGCTAGCTACAGGCCTAACACATGCAAGTCGAGGGGCAGCATGTCGGTAGCTTGCTACCGGCGATGGCGACCGGCGAATGGGTGAGTCACGCGTGTCCAACCTGCCCCGTGCCCGGGCACAGCCCTTGGAAATGAGGATTAACGCCCGATATGTGCCGTTTCCGCATGGCGGCGGCATGAAACGAGACACGGGATGGGGACGCGTCGGATTAGCTTGACGGCGGGGCGACGGCCCACCGTGGCGACGATCCGCAGGGGTTCTGAGAGGAAGGTCCCCCACACTGGCACTGAGACACGGGCCAGACTCCTACGGG
Otu000746	ATGAACGCTAGCTACAGGCTTAACACATGCAAGTCGAGGGGCAGCGGGGAGGATGCTTGCATTCTCCGCCGGCGACCGGCGCACGGGTGAGTAACGCGTATCGGACCTGCCTCATACCCGGGAACAGCCTTGCGAAAGTAAGATTAATGCCCGATGTTCCGCAGATGCCGCATGGTGTCTTCGGCAAAGATTTTTTCGGTATGAGATGGCGATGCGTCCCATTAGCTTGTTGGCGGGGTAACGGCCCACCAAGGCGACGATGGGTAGGGGTTCTGAGAGGAAGGTCCCCCACATTGGAACTGAGACACGGTCCAAACTCCTACGGG
Otu000747	ATGAACGCTGGCGGCGTGCTTAACACATGCAAGTCGAACGGGGATTATTTCATTGAAGCTTCGGCAGATTTGGCTTAATCCTAGTGGCGGACGGGTGAGTAACGCGTGGGTAACCTGCCTTATACAGGGGGATAACAGTCAGAAATGGCTGCTAATACCGCATAAGCGCACAGGGCCGCATGGCCCGGTGTGAAAAACTGAGGTGGTATAAGATGGACCCGCGTTGGATTAGCCAGTTGGCAGGGTAACGGCCTACCAAAGCGACGATCCATAGCCGGCCTGAGAGGGTGAACGGCCACATTGGGACTGAGACACGGCCCAGACTCCTACGGG
Otu000748	ATGAACGCTGGCGGCGTGCTTAACACATGCAAGTCGAACGGGAAACCTTTTATTGAAGCTTCGGCAGATTTAGCTGGTTTCTAGTGGCGGACGGGTGAGTAACGCGTGGGTAACCTGCCCTATACAGGGGGATAACAACCAGAAATGGTTGCTAATACCGCATAAGCGCACAGGACCGCATGGCCCGGTGTGAAAAACTCCGGTGGTATAGGATGGACCCGCGTTGGATTAGCCAGTTGGCAGGGTAACGGCCTACCAAAGCGACGATCCATAGCCGGCCTGAGAGGGTGAACGGCCACATTGGGACTGAGACACGGCCCAGACTCCTACGGG
Otu000749	ATGAACGCTGGCGGCATGCCTAAGACATGCAAGTCGAACGGAGCGGCCCATTGAAATGGAGTGCTTGCACAAAGTGGATTTGGATTCCCGCTTAGTGGCGAAAGGGTGAGTAACACGTGGGTTATCTACCTCAGAGACTGGAATAACAATTGGAAACGATTGCTAATGCCGGATGATATATAAAACGATACGTTGTTTTATATTAAAAGGAGCCTTTAAAGCTTCACTTTGAGATGAGCCCGCGGCGTATTAGCTAGTTGGTGAGGTAATGGCCCACCAAGGCAACGATGCGTAGCCGGCCTGAGAGGGTGATCGGCCACATTGGGACTGAGACACGGCCCAGACTCCTACGGG
Otu000750	ATGAACGCTGGCGGCGTGCTTAACACATGCAAGTCGAGCGAAGCACTTGAATCAGATTCTTCGGAAGAAGATTCAAGTGACTGAGCGGCGGACGGGTGAGTAACGCGTGGGTAACCTGCCTCATACAGGGGGATAACAGTTAGAAATGACTGCTAATACCGCATAAGACCACGGTACCGCATGGTAGAGTGGTAAAAACTCCGGTGGTATGAGATGGACCCGCGTCTGATTAGGTAGTTGGTGAGGTAACGGCTCACCAAGCCGACGATCAGTAGCCGACCTGAGAGGGTGACCGGCCACATTGGGACTGAGACACGGCCCAGACTCCTACGGG
Otu000751	ACGAACGCTGGCGGCGTGCCTAACACATGCAAGTCGAGCGGGGATTGTGGAGAGCTTGCTCAAAGCAATTCTAGCGGCGGACGGGTGAGTAACGCGTGAGCAACCTGCCTCAAACAGGGGGATAACGCATCGAAAGATGTGCTAATACCGCGTAAGACCACAGCTTCACATGGAGCAGGGGTCAAAGGAGCAATCCGGTTTGAGATGGGCTCGCGTCCGATTAGCTAGTTGGTGAGACAACAGCCCACCAAGGCGACGATCGGTAGCCGACCTGAGAGGGTGATCGGCCACATTGGAACTGAGATACGGTCCAGACTCCTACGGG
Otu000752	ATGAACGCTGGCGGCATGCCTAACACATGCAAGTCGAACGAAGCTCTGACCTTTGAGATTTCGGTCAAGAAGGAAGGATGACTGAGTGGCGAACGGGTGAGTAATGCATGAGCAACCTGCCCTTCAGTGGGGGACAACAGTTGGAAACGACTGCTAATACCGCATAACACTTCCGGAAGGCATCTTCTGGAAGTCAAAGATTTATTGCTGAAGGATGGGCTCATGTCTGATTAGTTAGTTGGCGGGGTAACGGCCCACCAAGACTACGATCAGTAGCCGGTCTGAGAGGATGAACGGCCACATTGGGACTGAGATACGGCCCAGACTCCTACGGG
Otu000753	ATGAACGCTGGCGGCATGCCTAAGACATGCAAGTCGAACGAGACGGCCCACTGAAGATTTTGTGCTTGCACAGAATTGGATTTGGTTTACCGTCTAGTGGCAGACGGGTGAGTAACACGTGGGTAACCTACCTTTTTGTTGGGGATAACAGTTGGAAACGATTGCTAATACCGAATAAGATATAGAAGTCAATTCTATATTGAAAGAAGCCTTTAAAGCTTCGCAATTAGATGGGCCTGCGGCGTATTAACTAGTTGGTGGGGTAATGGCCTACCAAGGTGACGATGCGTAGCCGAACTGAGAGGTTGATCGGCCACACTGGGACTGAGACACGGCCCAGACTCCTACGGG
Otu000754	ATGAACGCTGGCGGCGTGCCTAATACATGCAAGTCGAACGCCCTGCTTCGGCAGGGAGTGGCGAACGGGTGAGTAATACATAAGTAACCTGCCCACGACAGGGGGACAACTGCTGGAAACGGCAGCTAATACCGCATGCATACATCATACGCATGTAGGGTGTATAAAAGTAGCTGAGGCTACGGTAGTGGATGGACTTATGGCGCATTAGCTAGTTGGTGAGGTAACGGCCCACCAAGGCGACGATGCGTAGCCGACCTGAGAGGGTGACCGGCCACACTGGGACTGAGACACGGCCCAGACTCCTACGGG
Otu000755	ATAAACGCTGGCGGCGCACATAAGACATGCAAGTCGAACGAACTTAACCTATTCTTAACGATTAGGGGCGGTTAGTGGCGGACTGGTGAGTAATGTATAAGTAACCTGCCTATCAGAGGGGAACAACAGTTGGAAACGACTGCTAATACCGCATATGCCACGAGAATCACATGGTTCAAGTGGGAAAGGAGCAATCCGCTGATAGATGGACTTATATCTGATTAGCTAGTTGGTGGGGTAACGGCCTACCAAGGCGACGATCAGTAGCCGGACTGAGAGGTTAAACGGCCACATTGGGACTGAGATACGGCCCAGACTCCTACGGG
Otu000756	ACGAACGCTGGCGGCGCGCCTAACACATGCAAGTCGAACGGTGAAGAGGAGCTTGCTCCTCGGATCAGTGGCGGACGGGTGAGTAACACGTGAGCAACCTGGCTTTAAGAGGGGGACAACAGTTGGAAACGACTGCTAATACCGCATAATGTATCGGGATGGCATCTTCCTGATACCAAAGATTTTATCGCTTAGAGATGGGCTCGCGTCTGATTAGATAGTTGGCGGGGTAACGGCCCACCAAGTCGACGATCAGTAGCCGGACTGAGAGGTTGATCGGCCACATTGGGACTGAGACACGGCCCAGACTCCTACGGG
Otu000757	ATGAACGCTGGCGGCGTGCCTAATACATGCAAGTCGAACGAGATTAGCTTGCTAATCGAGTGGCGAACGGGTGAGTAACACGTTGGTAATCTACCTTTCAGTTGGGGATACCCGGACGAAAGTCTGGCTAATACCGTAATACGTAATAGGGTGCAATTCCTTATTATAAAAGGTCCTTTCGGATCGCTGATTGATGAGCCTGCGTCTGATTAGCTAGTTGGTGAGATAATAGCCCACCAAGGCGAGGATCAGTAGCCGACCTGAGAGGGTGATCGGCCACAATGGAACTGAGACACGGTCCATACTCCTACGGG
Otu000758	ACGAACGCTGGCGGCACGCCTAACACATGCAAGTCGAACGGTGAATAAGAGCTTGCTCTTATGATCAGTGGCGGACGGGTGAGTAACACGTGAGCAACCTGCCTTTCAGAGGGGGACAACAGTTGGAAACGACTGCTAATACCGCATAACGTCGTTTGAAGGCATCTTCGAACGACCAAAGGAGCAATCCGCTGAAAGATGGGCTCGCGTCCAATTAGATAGTTGGTGGGGTAACGGCCTACCAAGTCGACGATTGGTAGCCGGACTGAGAGGTTGAACGGCCACATTGGGACTGAGATACGGCCCAGACTCCTACGGG
Otu000759	ACGAACGCTGGCGGCGTGCTTAACACATGCAAGTCGAACGAGGGAATTGAAAGCTTGCTTTTGAAACCCGAGTGGCAAACGGGTGAGTAACGCGTAGGCAACCTGCCGTTGAGATGGGGACAACATCCCGAAAGGGGTGCTAATACCGAATGTTGTGGAAGTCTCGCATGGGACATCCACTAAAGATGACCTCTATTTATAAGTTATCGCTCAACGATGGGCCTGCGTCTGATTAGCTAGTTGGTGGGGCAACGGCCTACCAAGGCGACGATCAGTAGCCGGTCTGAGAGGATGAACGGCCACATTGGAACTGAGACACGGTCCAGACTCCTACGGG
Otu000760	ATAAACGCTGGCGGCGCACATAAGACATGCAAGTCGAACGGACTTAACTCATTCTTTTAGATTGAGAGCGGTTAGTGGCGGACTGGTGAGTAACACGTAAGCAACCTGCCTATCAGAGGGGAATAACAGTGAGAAATCATTGCTAATACCGCATAAGCTAGTAGCATCGCATGATGTAGCTAGAAAAGGAGCAATCCGCTGATAGATGGGCTTGCGTCTGATTAGCTAGTTGGTGGGGCAACGGCCTACCAAGGCGACGATCAGTAGCCGGACTGAGAGGTTGAACGGCCACATTGGGACTGAGATACGGCCCAGACTCCTACGGG
Otu000761	ACGAACGCTGGCGGCGTGCTTAACACATGCAAGTCGAACGGAGTGCCTATGACAGAGACTTCGGTCAATAGATTAGGTTACTTAGTGGCGGACTGGTGAGTAACGCGTGAGGAACCTGCCTTTCAGAGGGGGACAACAGTTGGAAACGACTGCTAATACCGCATGATACATTTGGGCGGCATCGCCCGGATGTCAAAGATTTTATCGCTGAAAGATGGCCTCGCGTCTGATTAGATAGTTGGCGGGGTAACGGCCCACCAAGTCGACGATCAGTAGCCGGACTGAGAGGTTGACCGGCCACATTGGGACTGAGATACGGCCCAGACTCCTACGGG
Otu000762	ATGAACGCTGGCGGCGTGCTTAACACATGCAAGTCGAACGGAGATACCTTTGACAGAGACTTCGGTCAAAGTCGCTGGTATCTTAGTGGCGGACGGGTGAGTAACGCGTGGGTAACCTGCCTTATACTGGGGGATAACAGCCAGAAATGACTGCTAATACCGCATAAGCGCACAGTGCCGCATGGCACAGTGTGAAAAACTCCGGTGGTATAAGATGGACCCGCGTTGGATTAGCTAGTTGGCAGGGCAGCGGCCTACCAAGGCGACGATCCATAGCCGGCCTGAGAGGGTGAACGGCCACATTGGGACTGAGACACGGCCCAGACTCCTACGGG
Otu000763	ACGAACGCTGGCGGCGTGCCTAACACATGCAAGTCGAACGGAGTCGGCCCCGCAAGGGACTGACTTAGTGGCGAACGGGTGAGTAACGCGTGAGCAACCTGCCTTTCAGTGGGGGACAACAGTTGGAAACGACTGCTAATACCGCATAAAGTATTGAGATCGCATGATTTTGATACCAAAGATTTATTGCTGAAAGATGGGCTCGCGTCTGATTAGCTAGATGGCGGGGTAACGGCCCACCAGGGCGACGATCAGTAGCCGGTCTGAGAGGATGAACGGCCACATTGGGACTGAGATACGGCCCAGACTCCTACGGG
Otu000764	ACGAACGCTGGCGGCGCGCCTAACACATGCAAGTCGAACGGAGTTAAGAGGAGCTTGCTTTTCTTGACTTAGTGGCGAACGGGTGAGTAACGCGTGAGTAACCTGCCTCAGAGTGGGGGACAACAGTTGGAAACGACTGCTAATACCGCATAAGACCACGGTCTCGCATGGGACTGGGGTAAAAGGATTTATTCGCTTTGAGATGGACTCGCGTCCAATTAGCTAGTTGGTGAGGTAACGGCCCACCAAGGCGACGATTGGTAGCCGGACTGAGAGGTTGAACGGCCACATTGGGACTGAGACACGGCCCAGACTCCTACGGG
Otu000765	ACGAACGCTGGCGGCGTGCTTAACACATGCAAGTCGAGCGATGAAACTTTCTTCGGAAAGTGGATTAGCGGCGGACGGGTGAGTAACACGTGGGTAACCTGCCTCATAGAGGGGAATAGCCTTTCGAAAGGAAGATTAATACCGCATAAGATTGTAATATCGCATGGTATAGCAATTAAAGGAGTAATCCGCTATGAGATGGACCCGCGTCGCATTAGCTAGTTGGTGAGGTAACGGCTCACCAAGGCGACGATGCGTAGCCGACCTGAGAGGGTGATCGGCCACATTGGGACTGAGACACGGCCCAGACTCCTACGGG
Otu000766	ACGAACGCTGGCGGCGCGCCTAACACATGCAAGTCGAACGAGCGGATTTCCTTCGGGGAAGAAGCTAGTGGCGGACGGGTGAGTAACACGTGAGGAACCTGCCTTACAGAGTGGGATACCGTTTGGAAACGAACGTTAATACCGCATAACGTATTGAAATCGCATGGTTTTGATACCAAAGATTTATCGCTGTAAGATGGCCTCGCGTCTGATTAGATAGTTGGTGAGGTAACGGCCCACCAAGTCGACGATCAGTAGCCGGACTGAGAGGTTGATCGGCCACATTGGGACTGAGACACGGCCCAGACTCCTACGGG
Otu000767	ATGAACGCTGGCGGCGTGCTTAACACATGCAAGTCGAACGAAGCGCTTTAACTTGATTTCTTCGGAATGAAGGTTTTAGTGACTGAGTGGCGGACGGGTGAGTAACGCGTGGGTAACCTGCCTCATACAGGGGGATAACAGTTGGAAACGACTGCTAATACCGCATAAGCGCACGAAACCGCATGGTTTTGTGTGAAAAACTCCGGTGGTATGAGATGGACCCGCGTCTGATTAGCTAGTTGGTGAGGTAACGGCCCACCAAGGCGACGATCAGTAGCCGACCTGAGAGGGTGACCGGCCACATTGGGACTGAGACACGGCCCAAACTCCTACGGG
Otu000768	ATGAACGCTGGCGGCGTGCCTAACACATGCAAGTCGAGCGATCTTCTTCGGAAGAGAGCGGCGGACGGGTGAGTAACGCGTGGGTAACCTGCCTCATACACATGGATAACATACCGAAAGGTATGCTAATACAAGATGATATAAGAGATTCGCATGGATTTCTTATCAAAGCTTTTGCGGTATGAGATGGACCCGCGTCTGATTAGCTAGTTGGTAGGGTAACGGCTTACCAAGGCGACGATCAGTAGCCGACCTGAGAGGGTGATCGGCCACATTGGAACTGAGACACGGTCCAAACTCCTACGGG
Otu000769	ATGAACGCTGGCGGCGTGCTTAACACATGCAAGTCGAACGGACTTTATAAGTGGAAGTTTTCGGATGGAAACTTGTAAAGTTAGTGGCGGACGGGTGAGTAACGCGTGGGTAACCTGCCCCATACCGGGGGATAACACTTAGAAATAGGTGCTAATACCGCATAAGCGCACAGTCTCGCATGGGACGGTGTGAAAAACTCCGGTGGTATGGGATGGACCCGCGTCTGATTAGCTAGTTGGTGAGGTAACGGCCCACCAAGGCGACGATCAGTAGCCGGCCTGAGAGGGTGAACGGCCACATTGGGACTGAGACACGGCCCAAACTCCTACGGG
Otu000770	ATGAACGCTGGCGGCGTGCTTAACACATGCAAGTCGAACGAGGGATTTTGGATGAGACTTCGGTGGATTCCGAAATACCGAGTGGCGGACGGGTGAGTAACGCGTGGGCAACCTGCCCTGTACAGGGGGACAACAGCTGGAAACGGCTGCTAATACCGCATAAGCGCACGGCATCGCATGATGCAGTGTGAAAAACTCCGGTGGTACAGGATGGGCCCGCGTTGGATTAGGTAGTTGGTGGGGTAACGGCCTACCAAGCCGACGATCCATAGCCGACCTGAGAGGGTGACCGGCCACATTGGGACTGAGACACGGCCCAAACTCCTACGGG
Otu000771	ACGAACGCTGGCGGCGTGCCTAACACATGCAAGTCGAACGGGGTTGAGTGCTTCGGTATTCAACCTAGTGGCGAACGGGTGAGTAACGCGTGAAGAACCTGCCTTTCAGTGGGGGACAACAGTTGGAAACGACTGCTAATACCGCATGACACTTCTGGGTGGCATCACTTAGAAGTCAAAGCTTTATGTGCTGAAAGATGGCTTCGCGTCTGATTAGCTAGTTGGCGGGGTAACGGCCCACCAAGGCGACGATCAGTAGCCGGTCTGAGAGGATGAACGGCCACATTGGGACTGAGATACGGCCCAGACTCCTACGGG
Otu000772	ATGAACGCTGGCGGCGTGCCTAACACATGCAAGTCGAACGAGTAACCCGCCCTCGGGCGGTGATAGAGTGGCGAACGGGTGAGTAACACGTGACCAACCTGCCCCCTCCACCGGGATAACCGGCCGAAAGGCCCGCTAATACCGGATACTCCGGGCCCCCCGCATGGGGGTCCCGGGAAAGCCCAGGCGGGAGGGGATGGGGTCGCGGCCCATTAGGTAGACGGCGGGGCAACGGCCCACCGTGCCGACGATGGGTAGCCGGGTTGAGAGACCGACCGGCCACATTGGGACTGAGATACGGCCCAGACTCCTACGGG
Otu000773	ATGAACGCTGGCGGCGTGCCTAACACATGCAAGTCGAGCGATTTACTTCGGTAAAGAGCGGCGGACGGGTGAGTAACGCGTGGGTAACCTGCCCTATACACACGGATAACATACCGAAAGGTATGCTAATACGAGATAATATAAGAGATTCGCATGGATTTCTTATCAAAGCTGAGGCGGTATAGGATGGACCCGCGTCTGATTAGCTAGTTGGTAAGGTAACGGCTTACCAAGGCGACGATCAGTAGCCGACCTGAGAGGGTGATCGGCCACATTGGAACTGAGACACGGTCCAAACTCCTACGGG
Otu000774	ACGAACGCTGGCGGCATGCCTAACACATGCAAGTCGAACGGAGATTATTTCGGTAATCTTAGTGGCGAACGGGTGAGTAACGCGTAGGCAACCTGCCCTTTAGTTGGGGACAACATCCCGAAAGGGGTGCTAATACCGAATGTGATCGCTTTTCCGCATGGAAGAGCGATGAAAGATGGCCTCTATTTATAAGCTATCGCTAAAGGATGGGCCTGCGTCTGATTAGCTAGTTGGTGGGGTAACGGCCTACCAAGGCGATGATCAGTAGCCGGTCTGAGAGGATGAACGGCCACATTGGGACTGAGACACGGCCCAGACTCCTACGGG
Otu000775	ATGAACGCTGGCGGCGTGCTTAACACATGCAAGTCGAACGAAGCACCTGAAGTTGATTTCTTCGGATTGATTCTTCTGGTGACTGAGTGGCGGACGGGTGAGTAACGCGTGGGTAACCTGCCTCATACAGGGGGATAACAGTTAGAAATGACTGCTAATACCGCATAAGCGCACAGTACCGCATGGTACGGTGTGAAAAACTCCGGTGGTATGAGATGGACCCGCGTCTGATTAGCTTGTTGGCAGGGTAACGGCCTACCAAGGCGACGATCAGTAGCCGACCTGAGAGGGTGACCGGCCACATTGGGACTGAGACACGGCCCAAACTCCTACGGG
Otu000776	ACGAACGCTGGCGGCGTGCTTAACACATGCAAGTCGAGCGATGAAGTTTCCTTCGGGAAACGGATTAGCGGCGGACGGGTGAGTAACACGTGGGTAACCTGCCTCATAGAGGGGAATAGCCTTCCGAAAGGAAGATTAATACCGCATAAGATTGTAATGTCGCATGGCATAGCAATTAAAGGAGCAATCCGCTATGAGATGGACCCGCGTCGCATTAGCTAGTTGGTGAGGTAACGGCTCACCAAGGCGACGATGCGTAGCCGACCTGAGAGGGTGATCGGCCACATTGGGACTGAGACACGGCCCAGACTCCTACGGG
Otu000777	ATGAACGCTGGCGGCATGCCTAACACATGCAAGTCGAACGGAGTTATTAGACGGAAGCCTTCGGGTGGAAGATTAATAACTTAGTGGCGGACGGGTGAGTAACGCGTGAGTAACCTGCCTCTCAGAGGGGGATAACGTTCTGAAAAGAACGCTAATACCGCATATAATCAAGAAACCGCATGATTTTTTGATGAAAGGAGCAATCCGCTGAGAGATGGACTCGCGTCTGATTAGCTAGATGGTGGGGTAACGGCCTACCATGGCGACGATCAGTAGCCGGACTGAGAGGTTGAACGGCCACATTGGGACTGAGACACGGCCCAGACTCCTACGGG
Otu000778	ATGAACGCTAGCGACAGGCCTAACACATGCAAGTCGAGGGGCAGCGCGGGAGAAGCTTGCTTTTCCTGGCGGCGACCGGCGCACGGGTGCGTAACAGGTGTGCAATCTGTCCTATACCGGGGCATAGCCCAGCGAAAGTTGGATTAATTCTCCATGTGAGCGAGTGCCGCATGACACACGCTTGAAACGTAAGGGTATAGGGTGAGCACGCTTCTGATTAGATAGTTGGTGAGGTAACGGCTCACCAAGTCGACGATCAGTAGGGGTTCTGAGAGGAAGGTCCCCCACATTGGAACTGAGACACGGTCCAAACTCCTACGGG
Otu000779	ATGAACGCTGGCGGCGTGCCTAACACATGCAAGTCGAACGGAGTTACTTTGGTGAAGTTTTCGGACGGATCTGATTTAACTTAGTGGCGGACGGGTGAGTAATGCGTGAGCAACCTGCCCTTCAGAGGGGGACAACAGTTGGAAACGACTGCTAATACCGCATAATGTATCCGGGAGGCATCTCTTGGATACCAAAGGAGAAATCCGCTGATGGATGGGCTCACGTCTGATTAGCTAGTTGGTGAGGTAACGGCTCACCAAGGCTGCGATCAGTAGCCGGACTGAGAGGTTGAACGGCCACATTGGGACTGAGATACGGCCCAGACTCCTACGGG
Otu000780	ATGAACGCTGGCGGCGTGCTTAATACATGCAAGTCGAACGAATTGAAGAAGTGCTTGCACTTTGGATGTGAGTGGCGAACGGGTGAGTAATGCGTAAGCAACCTACCCCAAAGAGGGGGATAACGTTTGGAAACGAACGCTAATACCCCATAGTAGATAAGAAGGCATCTTTTTATCTTTAAAGAAGCGTTTGCTTCACTTTGGGATGGGCTTACGTTGCATTAGTTAGTTGGTGAGGTAACGGCTCACCAAGACGATGATGCATAGCCGGCCTGAGAGGGTGATCGGCCACATTGGGACTGAGACACGGCCCAGACTCCTACGGG
Otu000781	ACGAACGCTGGCGGCGTGCCTAACACATGCAAGTCGAACGGAGTTAAGCCCTTCGGGACTTAACTTAGTGGCGAACGGGTGAGTAACGCGTGAGGAACCTGCCTTTCAGTGGGGGACAACAGTTGGAAACGACTGCTAATACCGCATAATACTTTTGGGTGGCATCACTTAAAAGTCAAAGCATAATGTGCTGAAAGATGGTCTCGCGTCTGATTAGCTAGTTGGCGGGGTAACGGCCCACCAAGGCGACGATCAGTAGCCGGTCTGAGAGGATGAACGGCCACATTGGGACTGAGATACGGCCCAGACTCCTACGGG
Otu000782	ACGAACGCTGGCGGCGTGCCTAACACATGCAAGTCGAACGAAGCTCCCCGATACAAGGCTTCGGCCAAGTTGAAGGGATGACTTAGTGGCGGACGGGTGAGTAACGCGTGAGGAACCTGCCTTTCAGTGGGGGACAACAGTTGGAAACGGCTGCTAATACCGCATAATGTTTCTGGACCGCATGATCTGGAAACCAAAGCTTTATGTGCTGAAAGATGGCCTCGCGTCTGATTAGATAGTTGGTGAGGTAACGGCCCACCAAGTCTACGATCAGTAGCCGGACTGAGAGGTTGAACGGCCACATTGGGACTGAGATACGGCCCAGACTCCTACGGG
Otu000783	ACGAACGCTGGCGGCGTGCTTAACACATGCAAGTCGAACGAGAAGCTTATGATTGATTCTTCGGAAGATTTCATAAGTGGAAAGTGGCGAACGGGTGAGTAACGCGTAGGTAACCAACCTCATACAGGGGGATAGCCCAGGGAAACTTGGATTAAACCCGCATAAGACCACGCTATCGCATGATAAAGTGGTAAAAACTCCGGTGGTATGAGACGGACCTGCGTCTTATTAGGTAGTTGGTGAGGTAACGGCTCACCAAGCCGACGATGAGTAGCCGACCTGAGAGGGTGATCGGCCACATTGGGACTGAGACACGGCCCAGACTCCTACGGG
Otu000784	ACGAACGCTGGCGGCGTGCCTAACACATGCAAGTCGAGCGGGGATGTGGAAGAGCTTGCTCTGATACATTCTAGCGGCGGACGGGTGAGTAACGCGTGAGCAACCTGCCTCAAACAGGGGGATAACGCATCGAAAGATGTGCTAATACCGCGTAAGACCACAGCATCACATGGTGCAGGGGTCAAAGGAGCAATCCGGTTTGAGATGGGCTCGCGTCCGATTAGCTAGTTGGTGAGATAACAGCCCACCAAGGCGACGATCGGTAGCCGACCTGAGAGGGTGATCGGCCACATTGGAACTGAGAGACGGTCCAGACTCCTACGGG
Otu000785	ACGAACGCTGGCGGCGTGCCTAACACATGCAAGTCGAACGAAGCTCTCTGAAGTGCGACTTCGGTCAAGCGGAAGGGATGACTTAGTGGCGAACGGGTGAGTAACGCGTGAGGAACCTGCCTTTCAGAGGGGGACAACAGTTGGAAACGACTGCTAATACCGCATGAAGCAGCGATGGGGCATCCCATTGCTGCCAAAGATTTATCGCTGAAAGATGGCCTCGCGTCTGATTAGATAGTTGGTGAGGTAACGGCCCACCAAGTCGACGATCAGTAGCCGGACTGAGAGGTTGAACGGCCACATTGGGACTGAGATACGGCCCAGACTCCTACGGG
Otu000786	ATGAACGCTAGCTACAGGCTTAACACATGCAAGTCGAGGGGCAGCGTGTACAGGTGCTTGCACCAGTATGACGGCGACCGGCGCACGGGTGAGTAACGCGTATCCAACCTGCCATATACTCGGGGATAGCCCGGTGAAAACCGAATTAACCCCCGATGAGATTCCTTGCGGACATCCAACTGGAATCAAAGTTTCACGGTATATGATGGGGATGCGTCTGATTAGCTTGTTGGCGGGGTAACGGCCCACCAAGGCGACGATCAGTAGGGGTTCTGAGAGGAAGGTCCCCCACATTGGTACTGAGACACGGACCAAACTCCTACGGG
Otu000787	ACGAACGCTGGCGGCGTGCCTAACACATGCAAGTCGAGCGGAGACAGTTGGAAGCTTGCTTCTGGCTGTTTTAGCGGCGGACGGGTGAGTAACGCGTGAGCAACCTTTCTCTCAGTGGGGAATAATACAGGGAAACTTGTACTAATACCGCATGAGACCACAGAGGGACATCCCTTAGGGGTCAAAGATTTATCGCTGGGAGGTGGGCTCGCGTCTGATTAGATAGTTGGTGGGGTAACGGCCTACCAAGTCGACGATCAGTAGCCGACCTGAGAGGGTGATCGGCCACATTGGGACTGAGACACGGCCCAAACTCCTACGGG
Otu000788	ATGAACGCTGGCGGCGTGCTTAACACATGCAAGTCGAACGGGAAATACTTCATTGAGACTTCGGTGGATTTGATTTATTTCTAGTGGCGGACGGGTGAGTAACGCGTGGGTAACCTGCCTTATACAGGGGGATAACAGTCAGAAATGGCTGCTAATACCGCATAAGCGCACAGAGCTGCATGGCTCAGTGTGAAAAACTCCGGTGGTATAAGATGGACCCGCGTTGGATTAGCTAGTTGGTGGGGTAACGGCCTACCAAGGCGACGATCCATAGCCGGCCTGAGAGGGTGAACGGCCACATTGGGACTGAGACACGGCCCAGACTCCTACGGG
Otu000789	ACGAACGCTGGCGGCGCGTCTTAAGCATGCAAGTCGGACGGCAAGGCGGGAGCTTGCTCCTGCCCTAGAGTGGCGGACTGGTGAGTAACACGTGGGTGACATACCCTGGGGTTGGGGATAGCCGGTAGAAATACCGGGTAATACCGAATACGAATGCACAGGTTAGAGTGGTGTAAGGAAAGGAGCTGCGGCTCCGCCCTAGGATTGGCCCGCGGCCCATTAGCTAGTTGGAGTGGTAAAGGCACACCAAGGCGATGATGGGTATCCGGCCTGAGAGGGTGATCGGACACATTGGGACTGAGATACGGCCCAGACTCCTACGGG
Otu000790	ATGAACGCTGGCGGCGTGCCTAACACATGCAAGTCGAGCGATTTACTTCGGAGAAGAGCGGCGGACGGGTGAGTAACGCGTGGGTAACCTGCCCTGTACACACGGATAACATACCGAAAGGTATGCTAATACGAGATAATATACTTTTATCGCATGGTAGAAGTATCAAAGCTTTTGCGGTACAGGATGGACCCGCGTCTGATTAGCTAGTTGGTAAGGTAACGGCTTACCAAGGCGACGATCAGTAGCCGACCTGAGAGGGTGATCGGCCACATTGGAACTGAGACACGGTCCAAACTCCTACGGG
Otu000791	ACGAACGCTGGCGGCGTGCCTAACACATGCAAGTCGAACGAAGCTTGACGAACGATTCTTCGGATGAATTCTGATATGACTGAGTGGCGGACGGGTGAGTAACGCGTGAGCAACCTGCCCTTCAGAGGGGGATAGCGTCTGGAAACGGACGGTAATACCGCATAACGTATAAATACGGCATCGTAAATATACCAAAGATTTATCGCTGAAGGATGGGCTCGCGTCTGATTAGATAGTTGGTGGGGTAACGGCCTACCAAGTCGACGATCAGTAGCCGGACTGAGAGGTTGAACGGCCACATTGGGACTGAGACACGGCCCAGACTCCTACGGG
Otu000792	ATGAACGCTGGCGGCGTGCCTAACACATGCAAGTCGAACGGAGTTCTTGAGGAATGCGACTTCGGTCAAATGACTTTTGAACTTAGTGGCGGACGGGTGAGTAACGCGTGAGCAACCTGCCTTTCAGAGGGGGATAACATTTGGAAACAGATGCTAATACCGCATAAGATTACAGTACCGCATGATACAGTGATCAAAGGAGCAATCCGCTGAAAGATGGGCTCGCGTCCGATTAGATAGTTGGTGAGGTAACGGCTCACCAAGTCGACGATCGGTAGCCGGACTGAGAGGTTGAACGGCCACATTGGGACTGAGACACGGCCCAGACTCCTACGGG
Otu000793	ACGAACGCTGGCGGCGTGCTTAACACATGCAAGTCGAACGAGGATGTTGGCTTCGGCTGACATTCGAGTGGCGGACGGGTGAGTAACGCGTGAGCAATCTGTCCCACAGAGGGGGATAACAACTGGAAACAGTTGCTAATACCGCATAAGACCACATTACCGCATGGTAGAGGGGTCAAAGGAGCAATCCGCTGTGGGGTGAGCTCGCGTCCGATTAGTTCGTTGGTGAGGTAACGGCCCACCAAGACAGCGATCGGTAGCCGACCTGAGAGGGTGATCGGCCACATTGGGACTGAGACACGGCCCAGACTCCTACGGG
Otu000794	ACGAACGCTGGCGGCGTGCCTAACACATGCAAGTCGAGCGGAGACAGTGGAAGTGCTTGCACAGAAACTGTTTTAGCGGCGGACGGGTGAGTAACGCGTGAGCAACCTCTCCTTTACTGGGGAATAACACACCGAAAGGTGTACTAATACCGCATGAGACCACAGAGGGGCATCCCCTAGGGGTCAAAGATTTATCGGTAGAGGGTGGGCTCGCGTCTGATTAGATAGTTGGTGGGGTAACGGCCTACCAAGTCGACGATCAGTAGCCGACCTGAGAGGGTGATCGGCCACATTGGGACTGAGACACGGCCCAAACTCCTACGGG
Otu000795	ATGAACGCTGGCGGCATGCCTAAGACATGCAAGTCGAACGAGGTGGCCCTTTGAAGCTGAGTGCTTGCACAAAGTGGAAAAGGATTCCCACCTAGTGGCAGACGGGTGAGTAACACGTGGGTGACCTACCTTTAAGTTGGGGATAACAGTTGGAAACGATTGCTAATACCGAATGAGATATAACTGTCGAGGTTATATTGAAAGGAGCGATTATTCGCTTCGCTTAGAGATGGGCCTGCGGCGTATTAACTAGTTGGTGAGGTAACGGCTCACCAAGGTGACGATGCGTAGCCGGACTGAGAGGTTGTACGGCCACACTGGGACTGAGACACGGCCCAGACTCCTACGGG
Otu000797	ACGAACGCTGGCGGCGTGCCTAACACATGCAAGTCGAACGAAGCTTGACGATTGATTTCTTCGGAATGATTTCAGATATGACTGAGTGGCGGACGGGTGAGTAACGCGTGAGCAACCTGCCCTTCAGAGGGGGATAGCGTCTGGAAACGGACGGTAATACCGCATAACGTATTTTGATGGCATCATCGAAATACCAAAGATTTATCGCTGAAGGATGGGCTCGCGTCTGATTAGATAGTTGGTGGGGTAACGGCCTACCAAGTCGACGATCAGTAGCCGGACTGAGAGGTTGAACGGCCACATTGGGACTGAGACACGGCCCAGACTCCTACGGG
Otu000798	ACGAACGCTGGCGGCGTGCCTAACACATGCAAGTCGAGCGGGGATTGAGGAAGAGCTTGCTCGGAATCAATTCTAGCGGCGGACGGGTGAGTAACGCGTGAGCAACCTGCCTTTCACAGGGGGATAACGCATCGAAAGATGTGCTAATACCGCGTAAGACCACAGCTTCACATGGAGCAGGGGTCAAAGGAGCAATCCGGTGAGAGATGGGCTCGCGTCCGATTAGCTAGTTGGTGAGATAACAGCCCACCAAGGCGACGATCGGTAGCCGACCTGAGAGGGTGATCGGCCACATTGGAACTGAGAGACGGTCCAGACTCCTACGGG
Otu000799	ACGAACGCTGGCGGCGTGCTTAACACATGCAAGTCGAACGAGAATCTGTGGAAAGAGGATTCGTCCAATTGAAACAGAGGACAGTGGCGGACGGGTGAGTAACGCGTGAGGAACCTGCCTTTCAGAGGGGGACAACAGTTGGAAACGACTGCTAATACCGCATAACGCGTAGAGATCGCATGGTCTTTACGCCAAAGATTTATCGCTGAAAGATGGCCTCGCGTCTGATTAGCTAGTTGGTGAGGTAACGGCCCACCAAGGCGACGATCAGTAGCCGGACTGAGAGGTTGAACGGCCACATTGGGACTGAGATACGGCCCAGACTCCTACGGG
Otu000800	ATGAACGCTAGCTACAGGCTTAACACATGCAAGTCGAGGGGAAACGACAGTAAAGCTTGCTTTATTGGGCGTCGACCGGCGCACGGGTGCGTAACGCGTATCCAACCTGCCCCCAACTCCGGAATAGTCCCCCGAAAGGGGGGTTAACGCCGGATGCTGCAATTTTTCCGCATGGTGGAATTGCGAAATGAAAAAGGTTGGGGCTGGGGATGCGTCCCATTAGGTAGTAGGCGGGGTAACGGCCCACCTAGGCGACGATGGGTAGGGGTTCTGAGAGGAAGGTCCCCCACATTGGAACTGAGACACGGTCCAAACTCCTACGGG
Otu000801	ATGAACGCTGGCGGCATGCCTAAGACATGCAAGTCGAACGGAGCGGCCCATTGAAATGGAGTGCTTGCACAAAGTGGATTTGGATTCCCGCTTAGTGGCGAAAGGGTGAGTAACACGTGGGTTATCTACCTCAGAGACTGGAATAACAATTGGAAACGATTGCTAATGCCGGATGATATATAAAACGATACGTTGTTTTATATTAAAAGGAGCCTTTAAAGCTTCACTTTGAGATGAGCCCGCGGCGTATTAGCTAGTTGGTGAGGTAATGGCCCACCAAGGCAACGATGCGTAGCCGGCCTGAGAGGGTGATCGGCCACATTGGGACTGAGACACGGCCCAAACTCCTACGGG
Otu000802	ATGAACGCTAGCGACAGGCTTAACACATGCAAGTCGAGGGGCAGCGGGGGCGAAAGCTTGCTTTCGCCTGCCGGCGACCGGCGCACGGGTGAGTAACACGTATGCAACCTGCCCGCAGCAGGGGGATAAGCCGGAGAAATCCGGTCTAATACCGCGTAATACCCTGAGGGGACATCCTCTTGGGGTCAAAGGAGCAATCCGGCTGCGGATGGGCATGCGTCGCATTAGGCAGTTGGCGGGGTAACGGCCCACCAAACCGACGATGCGTAGGGGTTCTGAGAGGAAGGTCCCCCACACTGGTACTGAGACACGGACCAGACTCCTACGGG
Otu000803	ATAAACGCTGGCGGCGTGCTTAACACATTCAAGTCGAACGGAGTATGTTTGGAAGCTTGCTTTTGGACATACTTAGTGGCGGACGGGTGAGTAATGCATGAGCAACCTGCCTTCAAGAGGGGGATAACACATGGAAACGTGTGCTAATACCGCATAGACGTACGGACGGCATCGTATGTACGGGAAAGGAGCAATCCGCTTGAAGATGGGCTCATGTCCGATTAGGTTGTTGGTGAGGTAACGGCCCACCAAGCCTGCGATCGGTAGCCGGACTGAGAGGTTGAACGGCCACATTGGAACTGAGATACGGTCCAGACTCCTACGGG
Otu000804	ATGAACGCTGGCGGCGTGCTTAACACATGCAAGTCGAACGAAGCACTCTATAAGATTTCTTTCGGGAATGACGATTTAGTGACTGAGTGGCGGACGGGTGAGTAACGCGTGGGTAACCTGCCTCATACAGGGGGATAACAGTTGGAAACGACTGCTAATACCGCATAAGCGCACAGTATTGCATGATACCGTGTGAAAAACTCCGGTGGTATGAGATGGACCCGCGTCTGATTAGCTAGTTGGTGGGGTAACGGCCTACCAAGGCGACGATCAGTAGCCGACCTGAGAGGGTGACCGGCCACATTGGGACTGAGACACGGCCCAAACTCCTACGGG
Otu000805	ATAAACGCTGGCGGCGCACATAAGACATGCAAGTCGAACGGACTTAACCATTAGTTTACTATTGGAGCGGTTAGTGGCGGACTGGTGAGTAACACGTAAGCAACCTGCCTATCAGAGGGGAACAACAGTTAGAAATGACTGCTAATACCGCATATGCCTTAATTACCACATGGTAATAGAGGGAAAGGAGCAATCTGCTGATAGATGGGCTTGCGTCTGATTAGATAGTTGGTGGGGTAACGGCCTACCAAGTCGACGATCAGTAGCCGGACTGAGAGGTTGAACGGCCACATTGGGACTGAGATACGGCCCAGACTCCTACGGG
Otu000806	ACGAACGCTGGCGGCGTGCCTAACACATGCAAGTCGAACGGAACTTTATTGAAAGATTCTTTCGGGATGATTTTGGTTAAGTTTAGTGGCGGACGGGTGAGTAACGCGTGAGTAACCTGCCTTTGAGAGGGGAATAACAATCTGAAAAGATTGCTAATACCGCATAATATATGTTTACCGCATGGTAGATATATCAAAGATTTTATCGCTCAAAGATGGACTCGCGTCCGATTAGTTAGTTGGTGAGGTAACGGCTCACCAAGACCGCGATCGGTAGCCGGACTGAGAGGTTGAACGGCCACATTGGGACTGAGACACGGCCCAGACTCCTACGGG
Otu000807	ACGAACGCTGGCGGCGTGCCTAACACATGCAAGTCGAACGAGAATTTATCGGCAGATTTCTTCGGAATGAAGCCGGTAAAGGAAAGTGGCGGACGGGCGAGTAACGCGTGAATAACCTGCCCATAAGAGGGGGATAATCCATGGAAACGTGGACTAATACCGCATATTGAATATTAACCGCATGGTTAATATTTGAAAGATTATATCGCTTATGGATGGATTCGCGTCAGATTAGATAGTTGGTGAGGTAACGGCTCACCAAGTCGACGATCTGTAGCCGAACTGAGAGGTTGATCGGCCGCATTGGGACTGAGACACGGCCCAGACTCCTACGGG
Otu000808	ACGAACGCTGGCGGCGCGCCTAACACATGCAAGTCGAACGGGGTGCGTTCGAATGAAGTTTTCGGATGGAATTTGGATGTACCTAGTGGCGAACGGGTGAGTAACACGTGAATAACCTGCCCTGGAGTGGGGGACAACAGTTGGAAACGACTGCTAATACCGCATAAGCCCACAGAGCCGCATGGCTCAGGGGGAAAAGGAGCAATTCGCTTCAGGATGGATTCGCGTCCAATTAGCTGGATGGTGAGGTAACGGCCCACCATGGCAACGATTGGTAGCCGGACTGAGAGGTTGATCGGCCACATTGGGACTGAGACACGGCCCAGACTCCTACGGG
Otu000809	ATGAACGCTGGCGGCATGCCTAACACATGCAAGTCGAACGAAGCTCCGACCTTTGAGATTTCGGTCAAGAAGGAAGGATGACTGAGTGGCGAACGGGTGAGTAATGCATGAGCAACCTGCCCTTCAGTGGGGGACAACAGTTGGAAACGACTGCTAATACCGCATAACACTTCCGGAAGGCATCTTCTGGAAGTCAAAGATTTATTGCTGAAGGATGGGCTCATGTCTGATTAGTTAGTTGGCGGGGTAACGGCCCACCAAGACTACGATCAGTAGCCGGTCTGAGAGGATGAACGGCCACATTGGGACTGAGATACGGCCCAGACTCCTACGGG
Otu000810	ACGAACGCTGGCGGCGTGCTTAACACATGCAAGTCGAGCGATGAAGCTTCTTCGGAAGTGGATTAGCGGCGGACGGGTGAGTAACACGTGGGTAACCTGCCCTATAGTGGGGAATAGCCTTTCGAAAGGAAGATTAATACCCCATAAGATTGTAGTTCCGCATGGAACAGCAATTAAAGGAGCAATTCGCTATAGGATGGACCCGCGGCGCATTAGCTAGTTGGTGAGGTAACGGCCCACCAAGGCGACGATGCGTAGCCGACCTGAGAGGGTGATCGGCCACATTGGGACTGAGACACGGCCCAGACTCCTACGGG
Otu000812	ACGAACGCTGGCGGCGTGCCTAACACATGCAAGTCGAGCGGGGATGTGGAAGAGCTTGCTCTGATACATTCTAGCGGCGGACGGGTGAGTAACGCGTGAGCAACCTGCCTCAAACAGGGGGATAACGCATCGAAAGATGTGCTAATACCGCGTAAGACCACGGGATCACATGGTTCTGGGGTCAAAGGAGCAATCCGGTTTGAGATGGGCTCGCGTCCGATTAGCTAGTTGGTGAGATAACAGCCCACCAAGGCGACGATCGGTAGCCGACCTGAGAGGGTGATCGGCCACATTGGAACTGAGAGACGGTCCAGACTCCTACGGG
Otu000813	ATGAACGCTGGCGGCGTGCTTAACACATGCAAGTCGAACGAAGCACCTTGGACAGATTCTTCGGATGAAGTTTTTGGTGACTGAGTGGCGGACGGGTGAGTAACGCGTGGGTAACCTGCCTCATACAGGGGGATAACAGTTAGAAATGGCTGCTAATACCGCATAAGCGCACGGTACTGCATGGTACAGTGTGAAAAACTCCGGTGGTATGAGATGGACCCGCGTTGGATTAGCTAGTTGGCAGGGTAACGGCCTACCAAGGCGACGATCCATAGCCGGCCTGAGAGGGTGGACGGCCACATTGGGACTGAGACACGGCCCAGACTCCTACGGG
Otu000814	ATGAACGCTGGCGGCGTGCTTAACACATGCAAGTCGAACGAAGCACTTTACTTGATTTCTTCGGAATGATTGTTCTGTGACTGAGTGGCGGACGGGTGAGTAACGCGTGGGTAACCTACCTCATACAGGGGGATAACAGTTGGAAACGACTGCTAATACCGCATAAGCGCACGGAGTTGCATGACTCAGTGTGAAAAACTCAGGTGGTATGAGATGGACCCGCGTCTGATTAGCTAGTTGGTGGGGTAACGGCCTACCAAGGCGACGATCAGTAGCCGACCTGAGAGGGTGACCGGCCACATTGGGACTGAGACACGGCCCAAACTCCTACGGG
Otu000815	ATTAACGCTGGCGGCATGCCTAAGACATGCAAGTCGAACGAAGCGAACCAATGAAGTTGGAGTGCTTGCACAAAGATGGAAATGGACCTCGCTTAGTGGCGGACGGGTGAGTAACACGTGGGTAATCTGCCTTTAAGATGGGGATAACACAGGGAAACTTGTGCTAATACCGAATATGATATAGAAATGATTTTTCTATATTGAAAGGTGCCTTTAAAGCACTGCTTAAAGATGAGCCTGCGGCGTATTAGTTAGTTGGTGAGGTAATGGCTCACCAAGACGACGATGCGTAGCCGAACTGAGAGGTTGATCGGCCACATTGGGACTGAGACACGGCCCAAACTCCTACGGG
Otu000816	ACAAACGCTGGCGGCATGCCTAACACATGCAAGTCGAACGGACGGAGGCAAGGAATTCTTCGGAAGGAATTGCCCGAGTTAGTGGCGGATGGGTGAGTAACGCGTGGGGAACCTACCTTTTAGAGGGGAATAATCATTGGAAACGATGACTAATACCGCGTAATATACAAGGACCGCATGGTTTTTGTAAGAAAGGCGGCCTTAGAGCTGTCGCTAAAAGATGGACCCGCGTCTGATTAGCTAGTTGGTAAGGTAACGGCTTACCAAGGCAACGATCAGTAGCCGGCCTGAGAGGGTGAACGGCCACATTGGGACTGAGACACGGCCCAAACTCCTACGGG
Otu000817	ACGAACGCTGGCGGCGTGCCTAACACATGCAAGTCGAACGGGGTGAAGCCCTTCGGGACTTTACTTAGTGGCGAACGGGTGAGTAACGCGTGAGGAACCTGCCTTTCAGTGGGGGACAACAGTTGGAAACGACTGCTAATACCGCATAACACTTTTTGGGGACATCCCTGAAAAGTCAAAGCTTTATGTGCTGAAAGATGGCCTCGCGTCTGATTAGCTAGTTGGCGGGGTAACGGCCCACCAAGGCGACGATCAGTAGCCGGTCTGAGAGGATGAACGGCCACATTGGGACTGAGATACGGCCCAGACTCCTACGGG
Otu000818	ATGAACGCTGGCGGCGTGCTTAACACATGCAAGTCGAACGGACTTTTCATGAAACCTAGTGATTGAAAAGTTAGTGGCGGACGGGTGAGTAACGCGTGGGTAACCTGCCTCACACTGGGGGATAACACTTAGAAATAGGTGCTAATACCGCATAAGCGCACGAAAGCGCATGCTTTTGTGTGAAAAACTCCGGTGGTGTGAGATGGACCCGCGTCTGATTAGCTTGTTGGCGGGGTAACGGCCCACCAAGGCGACGATCAGTAGCCGGCCTGAGAGGGTGAACGGCCACATTGGGACTGAGACACGGCCCAAACTCCTACGGG
Otu000819	ATGAACGCTGGCGGCGTGCCTAACACATGCAAGTCGAGCGTGAAGCTTATGACGGATACTTCGGTTGACGGAGTAAGTGGAAAGCGGCGGACGGGTGAGTAACGCGTAGGCAACCTGCCCCTTACAGAGGGATAGCCTCGGGAAACCGGGATTAATACCTCATAATGCGAAGAGACCACATGGTGATTTCGCCAAAGATTTATCGGTGAGGGATGGGCCTGCGTCTGATTAGCTGGTTGGTGAGGTAACGGCTCACCAAGGCGACGATCAGTAGCCGACCTGAGAGGGTAATCGGCCACATTGGAACTGAGACACGGTCCAGACTCCTACGGG
Otu000820	ATAAACGCCGGCGGCGTGCCTAATACATGCAAGTCGAACGGGAGCAGCAATGCTCCAGTGGCGTACGGGTGAGTAACACGTTGGTAACCTGCCCCGGAGACCGGAATACCAGGAGGAAACCCCTGCTAATGCCGGATGATGCCGGAAGGGCGCAAGCCTTTCCGGCCAAAGGCGGCCTCTAAAGCCGCGCCCCGGGATGGACCTGCGTCGCATTAGCTAGTTGGCGGGATAGAGGCCCACCAAGGCTGGGATGCGTAGCCGAGCTGAGAGGCTGATCGGCCACATTGGGACTGAGACACGGCCCAGACTCCTACGGG
Otu000821	ACGAACGCTGGCGGCGCGCCTAACACATGCAAGTCGCGCGGTTAAAGCTGCTTCGGCAGTGCATAAAGCGGCGAACGGGCGAGTAACGCGTGGGCAACCTGCCCCCCTCCCGGGAATAGCCGGGGGAAACCCCGGGTAAGGCCCGGCGACCCCTCACCGAGGCATCTCGGGGAGGGCATACGAAGGGGAGGGGGATGGGCCCGCGTCCGATTAGCCAGACGGCGGGGTGACGGCCCACCGTGGCGACGATCGGTAGCCGGGCTGAGAGGCCGGTCGGCCGCATTGGGACTGAGACACGGCCCAGACTCCTACGGG
Otu000822	ATGAACGCTGGCGGCGTGCTTAACACATGCAAGTCGAACGAAGCACTTTACTTGATTTTTTCGGAATGAGAGTTTTGTGACTGAGTGGCGGACGGGTGAGTAACGCGTGGGTAACCTGCCTTATACAGGGGGATAACAGTTGGAAACGACTGCTAATACCGCATAAGCGCACGGTATCGCATGATACAGTGTGAAAAACTCCGGTGGTATAAGATGGACCCGCGTCTGATTAGCTAGTTGGTGGGGTAACGGCCCACCAAGGCGACGATCAGTAGCCGACCTGAGAGGGTGACCGGCCACATTGGGACTGAGACACGGCCCAAACTCCTACGGG
Otu000823	ATAAACGCTGGCGGCGCACATAAGACATGCAAGTCGAACGGACTTAACCGAAATATTTATATTTTGGAGCGGTTAGTGGCGGACTGGTGAGTAACACGTAAGCAACCTGCCTGTTAGAGGGGAATAACAGTGAGAAATCATTGCTAATACCGCATAAACCATGAAAATCGCATGATGAACATGGGAAAGGAGCAATCCGCTAACAGATGGGCTTGCGTCTGATTAGTTAGTTGGTGGGGTAAAGGCCTACCAAGACGACGATCAGTAGCCGGACTGAGAGGTTGAACGGCCACATTGGGACTGAGATACGGCCCAGACTCCTACGGG
Otu000824	ACGAACGCTGGCGGCGTGCTTAACACATGCAAGTCGAACGAGAATCTATGGAAAGAGGATTCGTCCAATTGAAATAGAGGACAGTGGCGGACGGGTGAGTAACGCGTGAGGAACCTGCCTTTCAGAGGGGGACAACAGTTGGAAACGACTGCTAATACCGCATAACGCATAGAGGTCGCATGGTCTTTATGCCAAAGATTTATCGCTGAAAGATGGCCTCGCGTCTGATTAGCTTGTTGGCGGGGTAACGGCCCACCAAGGCGACGATCAGTAGCCGGACTGAGAGGTTGAACGGCCACATTGGGACTGAGATACGGCCCAGACTCCTACGGG
Otu000825	ATGAACGCTGGCGGCGTGCCTAACACATGCAAGTCGAACGAAGCACTGCAGACGGAGATTCGTCGAAGCCTGCTTTGACTTAGTGGCGGACGGGTGAGTAATGCGTGAGCAACCTGCCTTTCAGAGGGGGACAACAGTTGGAAACGACTGCTAATACCGCATGATGTATTTTGGGGGCATCCCTAAGATACCAAAGGAGCAATCCGCTGAAAGATGGGCTCACGTCTGATTAGCTAGTTGGTGAGGTAACGGCTCACCAAGGCTGCGATCAGTAGCCGGACTGAGAGGTTGAACGGCCACATTGGGACTGAGATACGGCCCAGACTCCTACGGG
Otu000826	ACGAACGCTGGCGGCGTGCCTAACACATGCAAGTCGAACGAAGCTCCCTGACGTAAGACTTCGGTCAAGCTGATGGGATGACTTAGTGGCGGACGGGTGAGTAACGCGTGAGGAACCTGCCTTTCAGTGGGGGACAACAGTTGGAAACGACTGCTAATACCGCATAATGTACTTTGGGGGCATCCCCGAGGTACCAAAGATTTATTGCTGAAAGATGGCCTCGCGTCTGATTAGATAGTTGGTGAGGTAACGGCCCACCAAGTCGACGATCAGTAGCCGGACTGAGAGGTTGAACGGCCACATTGGGACTGAGATACGGCCCAGACTCCTACGGG
Otu000827	ACGAACGCTGGCGGCGTGCCTAACACATGCAAGTCGAACGAGAATCATATGACGGAGATTTCGGTCAACGGATTATGAGGACAGTGGCGGACGGGTGAGTAATGCGTGAGCAACCTGCCCTTCAGAGGGGGACAACAGTTGGAAACGACTGCTAATACCGCATAATGTATCCGGGAGGCATCTCTTGGATACCAAAGATTTTATCGCTGAAGGATGGGCTCACGTCTGATTAGCTAGTTGGTGAGGTAACGGCTCACCAAGGCTGCGATCAGTAGCCGGACTGAGAGGTTGAACGGCCACATTGGGACTGAGATACGGCCCAGACTCCTACGGG
Otu000828	ACGAACGCTGGCGGCGTGCTTAACAAATGCAAGTCGAACGAGGAATGATGCTTCGGTATTATTCCGAGTGGCGGACTGGTGAGTAACACGTGAGTAACCAACCTTATACAGGGGGATAACTAAGAGAAATCTTAGCTAATACCGCATAGAACAAGAAAGTCGCATGACAGAAGAGTTAAAGGAGAAATCCGGTATAAGACGGACTCGCGCATCATTAGCTGGTTGGTGAGGTAACGGCCCACCAAGGCAACGATGATTAGCCGGCCTGAGAGGGTGTACGGCCACATTGGGACTGAGATACGGCCCAGACTCCTACGGG
Otu000829	ATGAACGCTAGCTACAGGCTTAACACATGCAAGTCGAGGGGCAGCATGGTCTTAGCTTGCTAAGGCTGATGGCGACCGGCGCACGGGTGAGTAACGCGTATCCAACCTGCCGAAGGCCCGGGGGCAGCCTCCCGAAAGGGAGATTAATACCCGATGGCGCGGAGAGACCGCATGGCCTTTCCGCTAAAGGAATCCGGCCTTCGATGGGGATGCGTTCCATTAGGTAGTAGGCGGGGCAACGGCCCACCTAGCCGACGATGGATAGGGGTTCTGAGAGGAAGGTCCCCCACATTGGAACTGAGACACGGTCCAAACTCCTACGGG
Otu000830	ATGAACGCTGGCGGCGTGCCTAACACATGCAAGTCGAACGAAGCACTGTAAACGGAGATTCGTCAAAGTTTGCTTTGACTTAGTGGCGGACGGGTGAGTAATGTATGAGCAACCTGCCTTTCAGTGGGGGACAACAGTTGGAAACGACTGCTAATACCGCATGATGTCAATTGGGGGCATCCCCGAATGACCAAAGGATTTATTCGCTGAAAGATGGGCTCATATCTGATTAGCTAGTTGGTGAGGTAACGGCTCACCAAGGCTGCGATCAGTAGCCGGACTGAGAGGTTGAACGGCCACATTGGGACTGAGATACGGCCCAGACTCCTACGGG
Otu000831	ATGAACGCTGGCGGCGTGCTTAACACATGCAAGTCGAACGAAGCACCTCGGACAGATTCTTCGGATGAAGTTCTTGGTGACTGAGTGGCGGACGGGTGAGTAACGCGTGGGTAACCTGCCTCATACAGGGGGATAACAGTTAGAAATGGCTGCTAATACCGCATAAGCGCACAGTACTGCATGGTACAGTGTGAAAAACTCCGGTGGTATGAGATGGACCCGCGTTGGATTAGCTAGTTGGCAGGGTAACGGCCTACCAAGGCGACGATCCATAGCCGGCCTGAGAGGGTGGACGGCCACATTGGGACTGAGACACGGCCCAGACTCCTACGGG
Otu000832	ACGAACGCTGGCGGCGTGCCTAACACATGCAAGTCGAACGAGAATTTATCGAATGATTTCTTCGGAATGAATTTGATAAAGGAAAGTGGCGGACGGGCGAGTAACGCGTGAATAACCTGCCCATAAGAGGGGGATAACACATGGAAACGTGTGCTAATACCGCATATTGAATATTAATCGCATGGTCAATATTTGAAAGCTTTAGCGCTTATGGATGGATTCGCGTCTGATTAGATAGTTGGTGAGGTAACGGCTCACCAAGTCGACGATCAGTAGCCGAACTGAGAGGTTGATCGGCCGCATTGGGACTGAGACACGGCCCAGACTCCTACGGG
Otu000833	ATAAACGCTGGCGGCGCACATAAGACATGCAAGTCGAACGGAAGTCGTTGTAATGATTTTGACATGGACAGAGAACTTGTTCGAAGAAAGTGAAGATTGACTTACAACAATGGCTTTAGTGGCGGACTGGTGAGTAACGCGTGAGCAACCTGCCTGTTAGAGGGGAATAACAGTGAGAAATCATTGCTAATACCGCATATGCCATAGGTACCACATGGTACTAGTGGGAAAGGAGCAATCCGCTAACAGATGGGCTCGCGTCTGATTAGATAGTTGGTGGGGTAACGGCCTACCAAGTCGACGATCAGTAGCCGGACTGAGAGGTTGAACGGCCACATTGGGACTGAGATACGGCCCAGACTCCTACGGG
Otu000834	ATGAACGCTGGCGGCGTGCTTAACACATGCAAGTCGAACGGAGAGCTCATGACAGAGGATTCGTCCAATGGATTGAGTTTCTTAGTGGCGGACGGGTGAGTAACGCGTGAGGAACCTGCCTCGGAGTGGGGAATAACAGTCCGAAAGGACTGCTAATACCGCATAATGCAGTTGTGTCGCATGACACTGACTGCCAAAGATTTATCGCTCTGAGATGGCCTCGCGTCTGATTAGCTAGTTGGCGGGGTAACGGCCCACCAAGGCGACGATCAGTAGCCGGACTGAGAGGTTGGCCGGCCACATTGGGACTGAGACACGGCCCAGACTCCTACGGG
Otu000835	ACGAACGCTGGCGGCGTGCCTAACACATGCAAGTCGAACGGGGCAGAGAGCTTCGGTTTTCTGCTTAGTGGCGAACGGGTGAGTAACGCGTGAGGAACCTGCCTTTCAGTGGGGGACAACAGTTGGAAACGACTGCTAATACCGCATAACGTCATTTTCTGGCATCGGAGAATGACCAAAGCTTAATGTGCTGAAAGATGGCCTCGCGTCTGATTAGATAGTTGGTGGGGTAACGGCCTACCAAGTCGACGATCAGTAGCCGGTCTGAGAGGATGAACGGCCACATTGGGACTGAGATACGGCCCAGACTCCTACGGG
Otu000836	ACGAACGCTGGCGGCGTGCCTAACACATGCAAGTCGAACGGGGTAGAGAGCTTCGGTTTTCTACTTAGTGGCGAACGGGTGAGTAACGCGTGAGGAACCTGCCTTTCAGTGGGGGACAACAGTTGGAAACGACTGCTAATACCGCATAACGTCATTTTCTGGCATCGGAGAATGACCAAAGCTTTATGTGCTGAAAGATGGCCTCGCGTCTGATTAGATAGTTGGTGGGGTAACGGCCTACCAAGTCGACGATCAGTAGCCGGTCTGAGAGGATGAACGGCCACATTGGGACTGAGATACGGCCCAGACTCCTACGGG
Otu000837	ATGAACGCTAGCGACAGGCTTAACACATGCAAGTCGAGGGGCAGCGGGGCTGAAAGCTTGCTTTCAGCTGCCGGCGACCGGCGCACGGGTGAGTAACACGTATGCAACCTGGCCGTGACAGATGGATAACCGGGAGAAATTCCGCCTAATACAGCATAACACCACTGGATGACATCCTCCGGTGGTCAAAGGAGGCGACTCCGGTCACGGATGGGCATGCGGCGCATTAGGTAGTTGGTGAGGCAACGGCTCACCAAGCCGACGATGCGTAGGGGTTCTGAGAGGAAGGTCCCCCACATTGGAACTGAGACACGGTCCAAACTCCTACGGG
Otu000838	ACGAACGCTGGCGGCGTGCCTAACACATGCAAGTCGAACGGATTTACAGAAGAGCTTGCTTTTTTGTAAATTAGTGGCGGACGGGTGAGTAACGCGTGAGTAACCTGCCTTAAAGAGGGGGATAACACCAAGAAATTGGTGCTAATACCGCATAAAATACGAGCATCGCATGGTGAACGTATCAAAGGAGCAATCCGCTTTAAGATGGACTCGCGTCCGATTAGCTAGTTGGTGAGATAAAAGCCCACCAAGGCGACGATCGGTAGCCGGGTTGAGAGACTGAACGGCCACATTGGGACTGAGACACGGCCCAGACTCCTACGGG
Otu000839	ATGAACGCTGGCGGCGTGCTTAATACATGCAAGTCGAACGGATGGATGCCAGGCTCGCCTGGCTGAAGTCAGTGGCGAACGGGTGAGTAATACGTAGGCAACCTGCCCCCATGTGCGGAACAACGGATGGAAACGTCCGCTAATGCCGCATAGGTGGCGGAGGGGCATCCCTCCTCCATTAAAGGCCCTCATGGGGCCGCGCGGGGATGGGCCTACGGTGCATTAGCTTGTTGGCGGGATGACAGCCCACCAAGGCGATGATGCATAGCCGGCCTGAGAGGGTGGACGGCCACATTGGGACTGAGACACGGCCCAGACTCCTACGGG
Otu000840	ACGAACGCTGGCGGCGTGCCTAACACATGCAAGTCGAACGGGGTGAAGCCCTTCGGGACTTCACTTAGTGGCGAACGGGTGAGTAACGCGTGAGGAACCTGCCTTTCAGTGGGGGACAACAGTTGGAAACGACTGCTAATACCGCATAATACTTTTTGGGGACATCCCTGAAAAGTCAAAGCTTTATGTGCTGAAAGATGGCCTCGCGTCTGATTAGCTAGTTGGCGGGGTAACGGCCCACCAAGGCGACGATCAGTAGCCGGTCTGAGAGGATGAACGGCCACATTGGGACTGAGATACGGCCCAGACTCCTACGGG
Otu000841	ACGAACGCTGGCGGCGCGCCTAACACATGCAAGTCGAACGGAGCAAAGAGGAGCTTGCTTTTCTTTGCTTAGTGGCGAACGGGTGAGTAACGCGTGAGTAACCTGCCCTGGAGTGGGGGACAACAGTTGGAAACGACTGCTAATACCGCATAAGCCCACGGAGCCGCATGGCTCTGAGGGAAAAGGATTTATTTGCTTCAGGATGGACTCGCGTCCAATTAGCTAGTTGGTGAGGTAACGGCCCACCAAGGCGACGATTGGTAGCCGGACTGAGAGGTTGAACGGCCACATTGGGACTGAGACACGGCCCAGACTCCTACGGG
Otu000842	ACGAACGCTGGCGGCGTGCCTAACACATGCAAGTCGAACGGGAAAAGGGAGCTTGCTTTCTTTTCTAGTGGCGGACGGGTGAGTAATGCGTGAGCAACCTGCCTGTTAGAGGGGGATAACGTTCGGAAACGAATGCTAATACCGCATATAGTACATAATTCGCATGAATAAGTGTATGAAAGGAGCAATCCGCTAACAGATGGGCTCGCGTCCGATTAGTTAGTTGGTGGGGTAAAGGCCTACCAAGGCAGCGATCGGTAGCCGGGCTGAGAGGCTGAACGGCCACATTGGGACTGAGACACGGCCCAGACTCCTACGGG
Otu000843	ACGAACGCTGGCGGCGTGCTTAACACATGCAAGTCGAGCGGGGATGATTGAGGAAGTTCTTCGGAATGGAATTAATCATTCTAGCGGCGGACGGGTGAGTAACGCGTGAGCAATCTGTCCCAGACAGGGGGATAACACTTGGAAACAGGTGCTAATACCGCATAAGACCACGGAGGGGCATCCCTTTGAGGTAAAAGGAGAAATCCGGTTTGGGGTGAGCTCGCGTCCCATTAGCTAGTTGGCGAGGTAACGGCCCACCAAGGCGACGATGGGTAGCCGACCTGAGAGGGTGATCGGCCACATTGGAACTGAGACACGGTCCAGACTCCTACGGG
Otu000844	ATGAACGCTAGCGACAGGCTTAACACATGCAAGTCGAGGGGCAGCGGGGCAGTCAGCTTGCTGAATGCTGCCGGCGACCGGCGCACGGGTGAGTAACACGTATGCAACCTGCCCGCCACAGGGGGATAACCGGGAGAAATCCCGACTAATACCGCGTAGTCCGCGATGAGGCATCTTATCGCGGGGAAAGGAGCGATCCGGTGGCGGATGGGCATGCGGCGCATTAGCTAGTTGGCGGGGTAACGGCCCACCAAGGCGACGATGCGTAGGGGTTCTGAGAGGAAGGTCCCCCACATTGGTACTGAGACACGGACCAAACTCCTACGGG
Otu000845	ACGAACGCTGGCGGCGTGCTTCATACATGCAAGTCGAACGAGAATCGGTAGCTTGCTATCGAGGAAAGTGGCGGACGGGTGAGTAATATGTAGAGAATCTGCCCTAGAGCGGGGGACAACAGCTGGAAACGGTTGCTAATACCCCATATGAGCGTACTTGAGATAGTATTCTTGAAAACTCCGGTGCTCTAGGATGAGTCTGCATCTGATTAGCTAGTTGGGGGTGTAATGGACCACCAAGGCGACGATCAGTAGCTGGTTTGAGAGGATGATCAGCCACAATGGGACTGAGACACGGCCCATACTCCTACGGG
Otu000846	ATGAACGCTGGCGGCGCATTTAAGACATGCAAGTCGAACGAAAATATTTCAATTGAAACTGATTGAAGATTTATCTGAGAGAAGTTTCGCCCGAGATATTTTAGTGGCGGACGGGTGAGTAATACATAGATAATCTGCCTTTTAGAGAGAAATAACAAGAAGAAATTCTTGCTAATGTCACATAAGACCACACTATCGCATGGTAGAGAGGTCAAAGGAGAAATCCGCTAGAAGATGAGTCTATGGCTGATTAGTTAGTTGGTGAGGTAAGAGCTTACCAAGACGATGATCAGTAGCCGAGCTGAGAGGCTGGCCGGCCACATTGGGACTGAGACACGGCCCAGACTCCTACGGG
Otu000847	ATGAACGCTGGCGGCGTGCCTAACACATGCAAGTCGAGCGATTCACTTCGGTGAAGAGCGGCGGACGGGTGAGTAACGCGTGGGTAACCTACCTCATACACATGGATAACATACCGAAAGGTATGCTAATACAAGATGATATAAGAGATTCGCATGGATTTCTTATCAAAGCTCCGGCGGTATGAGATGGACCCGCGTCTGATTAGCTAGTTGGTAAGGTAACGGCTTACCAAGGCGACGATCAGTAGCCGACCTGAGAGGGTGATCGGCCACATTGGAACTGAGACACGGTCCAAACTCCTACGGG
Otu000848	ATGAACGCTGGCGGCGCGCCTAACACATGCAAGTCGAACGGCACCCCTCTCCGGAGGGAAGCGAGTGGCGAACGGCTGAGTAACACGTGGAGAACCTGCCCCCTCCCCCGGGATAGCCGCCCGAAAGGACGGGTAATACCGGATACCCCCGGGTGCCGCATGGCGCCCGGGCTAAAGCCCCGACGGGAGGGGATGGCTCCGCGGCCCATCAGGTAGACGGCGGGGTGACGGCCCACCGTGCCGACAACGGGTAGCCGGGTTGAGAGACCGACCGGCCAGATTGGGACTGAGACACGGCCCAGACTCCTACGGG
Otu000849	ACGAACGCTGGCGGCGCGTCTTAAGCATGCAAGTCGAACGGGATTGAACAGCTTGCTGTTCATGAGAGTGGCGGACTGGTGAGTAACACGTGGGTGACATACCCCTCAGACTGGGATAGCTGGTAGAAATATCAGATAATACCGGATACGAACACTGCTGTCAGAGGGCAGTGAGGAAAGGTGCTTCGGCATCGCTGAAGGAGTGGCCCGCGGCCTATTAGCTAGTTGGTGAGGTAACGGCTCACCAAGGCGACGATAGGTATCCGGCCTGAGAGGGTGGACGGACACATTGGGACTGAGATACGGCCCAGACTCCTACGGG
Otu000850	ATGAACGCTGGCGGCGTGCCTAACACATGCAAGTCGAGCGAGAAGCCTTAAGAAGAAGCTTCGGTGGAAACCTAAGGCGGAAAGCGGCGGACGGGTGAGTAACGCGTAGGCAACCTGCCCCTAGCAGAGGGATAGCCTCGGGAAACCGTGATTAAAACCTCATAAAGCCGAGACAGCACATGCTGAAGCGGCCAAAGATTTATCGGCAAGGGATGGGCCTGCGTCTGATTAGCTAGTAGGTGGGGTAACGGCCCACCTAGGCGACGATCAGTAGCCGACCTGAGAGGGTGATCGGCCACATTGGAACTGAGACACGGTCCAAACTCCTACGGG
Otu000851	ACGAACGCTGGCGGCGTGCCTAACACATGCAAGTTGAGCGAATGAAGTTCTTTCGGGAATGGATTTAGCGGCGGACGGGTGAGTAACACGTGGGCAACCTGCCTCATAGAGGGGAATAGCCTTCCGAAAGGGAGATTAATACCGCATAAGATTGTAGTACCGCATGGTACAGCAATTAAAGGAGCAATCCGCTATGAGATGGGCCCGCGGCGCATTAGCTAGTTGGTGAGGTAACGGCTCACCAAGGCGACGATGCGTAGCCGACCTGAGAGGGTGATCGGCCACATTGGGACTGAGACACGGCCCAGACTCCTACGGG
Otu000852	ACGAACGCTGGCGGCGTGCCTAACACATGCAAGTCGAGCGATGAAGCTTCTTCGGAAGTGGATTAGCGGCGGACGGGTGAGTAACACGTGGGCAACCTACCTCATAGTGGGGAATAGCCTCTCGAAAGGGAGATTAATACCGCATAAGATCGTAGTTTCGCATGAAACAGCGATAAAAGGATTTATTCGCTATGAGATGGGCCCGCGGCGCATTAGCTAGTTGGTGGGGTAATGGCCTACCAAGGCGACGATGCGTAGCCGACCTGAGAGGGTGATCGGCCACATTGGGACTGAGACACGGCCCAGACTCCTACGGG
Otu000853	ATGAACGCTAGCTACAGGCTTAACACATGCAAGTCGAGGGGCAGCAGGGAGGATGCTTGCATTCTCCGCTGGCGACCGGCGCACGGGTGCGTAACGCGTATCGAACCTGCCTCATACTCGGGAACAGCCTTGCGAAAGTAAGATTAATGCCCGATGTTCTGGAGTCCCCGCATGAGGAGTCCAGCAAAGAAATTCGGTATGAGATGGCGATGCGTCCCATTAGCTGGTTGGCGGGGTAACGGCCCACCAAGGCATCGATGGGTAGGGGTTCTGAGAGGAAGGTCCCCCACATTGGAACTGAGACACGGTCCAAACTCCTACGGG
Otu000854	ATGAACGCTGGCGGCGTGCTTAACACATGCAAGTCGAACGAAGCACTTTGGACAGATTCTTCGGATGAAGTTTTTGGTGACTGAGTGGCGGACGGGTGAGTAACGCGTGGGTAACCTGCCTCATACAGGGGGATAACAGTTAGAAATGGCTGCTAATACCGCATAAGCGCACGGTACTGCATGGTACAGTGTGAAAAATTCCGGTGGTATGAGATGGACCCGCGTTGGATTAGCTAGTTGGCAGGGTAACGGCCTACCAAGGCGACGATCCATAGCCGGCCTGAGAGGGTGGACGGCCACATTGGGACTGAGACACGGCCCAGACTCCTACGGG
Otu000855	ACGAACGCTGGCGGCGTGCTTAACACATGCAAGTCGAACGGAGCGCCTATGACAGAGACTTCGGTCAATAGATTAGGTTGCTTAGTGGCGGACTGGTGAGTAACGCGTGAGGAACCTGCCTTTCAGAGGGGGACAACAGTTGGAAACGACTGCTAATACCGCATGACGCATGACTGGGGCATCCCGGACATGCCAAAGATTTATCGCTGAAAGATGGCCTCGCGTCTGATTAGATAGTTGGTGGGGTAACGGCCTACCAAGTCGACGATCAGTAGCCGGACTGAGAGGTTGACCGGCCACATTGGGACTGAGATACGGCCCAGACTCCTACGGG
Otu000856	ATGAACGCTGGCGGCGTGCCTAACACATGCAAGTCGAGCGATTCTCTTAGGAGAAGAGCGGCGGACGGGTGAGTAACGCGTGGGTAACCTGCCTCATACACATGGATAACATACCGAAAGGTATGCTAATACAAGATGATATAAGAGATTCGCATGGATTTCTTATCAAAGCTTTTGCGGTATGAGATGGACCCGCGTCTGATTAGCTAGTTGGTAAGGTAACGGCTTACCAAGGCGACGATCAGTAGCCGACCTGAGAGGGTGATCGGCCACATTGGAACTGAGACACGGTCCAAACTCCTACGGG
Otu000857	ATAAACGCTGGCGGCGCACATAAGACATGCAAGTCGAACGGACTTAACCATTAGTTTACTATTGGAGCGGTTAGTGGCGGACTGGTGAGTAACGCGTAAGCAATCTGCCTATTAGAGGGGAATAACAGTGAGAAATCACTGCTAATACCGCATAAGCTTTGAGAATCGCATGATACAAAAAGAAAAGGAGCAATCCACTAATAGATGAGCTTGCGTCTGATTAGTTAGTTGGTGAGGTAACGGCCCACCAAGACGATGATCAGTAGCCGGACTGAGAGGTTGAACGGCCACATTGGGACTGAGATACGGCCCAGACTCCTACGGG
Otu000858	ATGAACGCTGGCGGCGTGCCTAACACATGCAAGTCGAGCGGGAAATTCCAGATTGAAACTTCGGTCGATTGAAGGAATGGAGAGCGGCGGACGGGTGAGTAACGCGTAGGCAACCTGCCCTTTGCAGAGGGATAGCCATTGGAAACGATGATTAAAACCTCATAATGCCAAGAGTTCACATGGACATTTGGCCAAAGATTTATCGGCAAAGGATGGGCCTGCGTCTGATTAGCTAGTTGGTGGGGTAACGGCCTACCAAGGCGACGATCAGTAGCCGACCTGAGAGGGTGATCGGCCACATTGGAACTGAGACACGGTCCAAACTCCTACGGG
Otu000859	ACGAACGCTGGCGGCGTGCCTAACACATGCAAGTCGAACGGGGTGAAGCCCTTCGGGACTTTACTTAGTGGCGAACGGGTGAGTAACGCGTGAGGAACCTGCCTTTCAGTGGGGGACAACAGTTGGAAACGACTGCTAATACCGCATAACACTTCTGGGTGGCATCACTTAGAAGTCAAAGCTTTATGTGCTGAAAGATGGCCTCGCGTCTGATTAGCTGGTTGGCGGGGTAACGGCCCACCAAGGCGACGATCAGTAGCCGGTCTGAGAGGATGAACGGCCACATTGGGACTGAGATACGGCCCAGACTCCTACGGG
Otu000860	ACGAACGCTGGCGGCGTGCCTAACACATGCAAGTCGAACGAAGCTTGAGGAAGGAATCTTCGGAGGAATTCTGAAATGACTGAGTGGCGGACGGGTGAGTAACGCGTGAGCAACCTGCCCTTCAGAGGGGGATAGCGTCTGGAAACGGACGGTAATACCGCATAACGTATAAATACGGCATCGTAGATATACCAAAGATTTATCGCTGAAGGATGGGCTCGCGTCTGATTAGATAGTTGGTGGGGTAACGGCCTACCAAGTCGACGATCAGTAGCCGGACTGAGAGGTTGAACGGCCACATTGGGACTGAGACACGGCCCAGACTCCTACGGG
Otu000861	ACGAACGCTGGCGGCGTGCCTAACACATGCAAGTCGAACGGGGTTAGCCCTTCGGGACTAACTTAGTGGCGAACGGGTGAGTAACGCGTGAAGAACCTGCCTTTCAGTGGGGGACAACAGTTGGAAACGACTGCTAATACCGCATGACACTTCTTGGGGGCATCCCCTGGAAGTCAAAGCTTTATGTGCTGAAAGATGGCTTCGCGTCTGATTAGCTAGTTGGCGGGGTAACGGCCCACCAAGGCGACGATCAGTAGCCGGTCTGAGAGGATGAACGGCCACATTGGGACTGAGATACGGCCCAGACTCCTACGGG
Otu000862	ACGAACGCTGGCGGCGTGCCTAACACATGCAAGTCGAACGGAGACTAACGCTGAATTGATGGTAGCTTGCTATTGGATATTCTTGTTAGTCTTAGTGGCGGACGGGTGAGTAACACGTGAGCAACCTGCCTTTCAGAGGGGAATAACGGCTGGAAACGGTCGCTAATACCGCATAATATGTATTTAAGGCATCTTAGATACATCAAAGATTTTATCGCTGAAAGATGGGCTCGCGTCTGATTAGATAGTTGGTGAGGTAACGGCTCACCAAGTCGACGATCAGTAGCCGGACTGAGAGGTTGAACGGCCACATTGGGACTGAGACACGGCCCAGACTCCTACGGG
Otu000863	ACGAACGCTGGCGGCGTGCTTAACACATGCAAGTCGAACGAGAATCTACGGATCGAGGATTCGTCCAAGTGAAGTAGAGGACAGTGGCGGACGGGTGAGTAACGCGTGAGGAACCTGCCTTTCAGAGGGGGACAACAGTTGGAAACGACTGCTAATACCGCATGACACATTGGGGTCGCATGGCCCTGATGTCAAAGATTTATCGCTGAAAGATGGCCTCGCGTCTGATTAGCTAGTTGGTGAGGTAACGGCCCACCAAGGCGACGATCAGTAGCCGGACTGAGAGGTTGACCGGCCACATTGGGACTGAGATACGGCCCAGACTCCTACGGG
Otu000864	ATGAACGCTGGCGGCGTGCTTAACACATGCAAGTCGAACGAAGCACTCTAATTGATTTCTTCGGAATGAAGTTTTTGTGACTGAGTGGCGGACGGGTGAGTAACGCGTGGGTAACCTGCCTCATACAGGGGGATAACAGTTGGAAACGACTGCTAATACCGCATAAGCGCACGGTACTGCATGGTACAGTGTGAAAAACTCCGGTGGTATGAGATGGACCCGCGTCTGATTAGCTGGTTGGTGGGGTAACGGCCTACCAAGGCGACGATCAGTAGCCGACCTGAGAGGGTGACCGGCCACATTGGGACTGAGACACGGCCCAAACTCCTACGGG
Otu000865	ATGAACGCTGGCGGCATGCCTAAGACATGCAAGTCGAACGAAGTGGTCCAATGAAGATGGAGTGCTTGCACGAAATCAGATTTGGGTTGCCACTTAGTGGCGAAAGGGTGAGTAACACGTAGGTTATCTACCTTTAAGACTGGAATAACAATTAGAAATGATTGCTAATACCGGATGATATATAGAGTAATACGTTACTTTATATTAAAAGGAGCCTTTAAAGCTTCACTTAAAGATGAGCCTGCGACGTATTAGCTAGTTGGTGGGGTAAAGGCCTACCAAGGCGACGATGCGTAGCCGACCTGAGAGGGTGATCGGCCACACTGGGACTGAGACACGGCCCAGACTCCTACGGG
Otu000866	ATGAACGCTAGCGGCAGGCTTAACACATGCAAGTCGAGGGGCAGCGCGGGGTAGCAATACTCTGGCGGCGACCGGCGGAAGGGTGCGTAACACGTGAGCAACTTGCCCGTATCAGGGGGATAACCGATGGAAACGTCGACTAATACCCCATAACAACATTTTTCGCATGGAAGATGTTTGAAAGCTACGGCGGATACGGATAGGCTCGCGGGACATTAGCTAGTTGGAGTGGTAACGGCACACCAAGGCGACGATGTCTAGGGGTTCTGAGAGGAAGGTCCCCCACATTGGAACTGAGACACGGTCCAAACTCCTACGGG
Otu000867	ACGAACGCTGGCGGCGTGCCTAACACATGCAAGTCGAACGGACGAAGGAGCTTCGGCTCCCTAGTTAGTGGCGAACGGGTGAGTAACGCGTGAGCAACCTGCCTTTCAGAGGGGGACAACAGCTGGAAACGGCTGCTAATACCGCATAACATGTAATGACCGCATGGTTGATACATCAAAGATTTATCGCTGAAAGATGGGCTCGCGTCTGATTAGCTAGTTGGTGGGGTAACGGCCCACCAAGGCGACGATCAGTAGCCGGACTGAGAGGTTGAACGGCCACATTGGGACTGAGATACGGCCCAGACTCCTACGGG
Otu000868	ACGAACGCTGGCGGCGTGCTTCATACATGCAAGTCGAACGAGAAGTCACCTTCGGGTGATGGAAAGTGGCGGACGGGTGAGTAATGTGTAGAGAATCTGCCCTTAAGCGGGGGACAACAGTTGGAAACGACTGCTAATACCCCATATGAGCGTAGCTGGAATGCTATTCTTGAAAACTCCGGTGCTTAGGGATGAGTCTGCATCTGATTAGCTAGTTGGGGGTGTAATGGACCACCAAGGCGACGATCAGTAGCTGGTTTGAGAGGATGATCAGCCACAATGGGACTGAGAGACGGCCCATACTCCTACGGG
Otu000869	ATGAACGCTAGCTACAGGCTTAACACATGCAAGTCGAGGGGCAGCATGACTGAAGCTTGCTTCAGTTGATGGCGACCGGCGTACGGGTGCGTAACGCGTATCCAACCTGCCCTCTACTCCGGAACAGCCCGTCGAAAGGCGGATTAATGCCGGATGGTGTCCACTTGGTGCATGCCATGGTGGACTAAAGGTAACGGTAGAGGATGGGGATGCGACTGATTAGGTAGACGGCGGGGTAACGGCCCACCGTGCCGACGATCAGTAGGGGTTCTGAGAGGAAGGTCCCCCACACTGGTACTGAGACACGGACCAGACTCCTACGGG
Otu000870	ATAAACGCTGGCGGCGCACATAAGACATGCAAGTCGAACGGAAGTCGTTGTAATGATGTTGACATGAACAGAGAACTTGTTCGAAGGAATTGAAGATTGACTTACAACAATGGCTTTAGTGGCGGACTGGTGAGTAACACGTAAGCAACCTGCCTGTTAGAGGGGAATAACAGCGAGAAATCGTTGCTAATACCGCATATGCCATAATAACCACATGGTTATAGTGGGAAAGGAGAAATCCGCTAATAGATGGGCTTGCGTCTGATTAGATAGTTGGTGGGGTAACGGCCTACCAAGTCGACGATCAGTAGCCGGACTGAGAGGTTCAACGGCCACATTGGGACTGAGATACGGCCCAGACTCCTACGGG
Otu000871	ATGAACGCTAGCTACAGGCTTAACACATGCAAGTCGAGGGGAAACGACATCGAAAGCTTGCTTTTGATGGGCGTCGACCGGCGCACGGGTGAGTAACGCGTATCCAACCTACCTGGAAATAAGGAATAATCCGTGGAAACGCGGTCTAATGCCTTATGTGCTCCGATGAGGACATCTGAATTGGAGTAAAGATTTATTGTTTTCGGATGGGGATGCGTCTGATTAGGCAGTAGGCGGGGCAACGGCCCACCTAACCGACGATCAGTAGGGGTTCTGAGAGGAAGGTCCCCCACATTGGAACTGAGACACGGTCCAAACTCCTACGGG
Otu000872	ACGAACGCTGGCGGCGCGCCTAACACATGCAAGTCGAACGGAGTTAAGAGGAGCTTGCTTTTCTTGACTTAGTGGCGAACGGGTGAGTAACGCGTGAGTAACCTGCCTCAGAGTGGGGGACAACAGTTGGAAACGACTGCTAATACCGCATAAGACCACGGTCTCGCATGGGACTGTGGTAAAAGGATTTATTCGCTTTGAGATGGACTCGCGTCCAATTAGCTAGTTGGTGAGGTAACGGCCCACCAAGGCGACGATTGGTAGCCGGACTGAGAGGTTGAACGGCCACATTGGGACTGAGACACGGCCCAGACTCCTACGGG
Otu000873	ATAAACGCTGGCGGCGCACATAAGACATGCAAGTCGAACGAACTCAACTCATTCTTTTAGATTGAGAGCGGTTAGTGGCGGACTGGTGAGTAATACGTAAGCAACCTGCCTATTAGAGGGGAACAACAGTTAGAAATGACTGCTAATACCGCATATGCCATAATCATCACATGATGGAAGTGGGAAAGAAGCAATTCGCTAATAGATGGGCTTACGGCTGATTAGCTAGTTGGTGGGGTAAAGGCCTACCAAGGCGACGATCAGTAGCCGGACTGAGAGGTTCAACGGCCACATTGGGACTGAGATACGGCCCAGACTCCTACGGG
Otu000874	ATGAACGCTGGCGGCGTGCTTAACACATGCAAGTCGAACGGAGAACTATTTAGCAGAGATTTCGGTCAAAGCTGATCAGTTCTTAGTGGCGGACGGGTGAGTAACGCGTGGGGAACCTGCCTCATACTGGGGGATAACAGCCAGAAATGGCTGCTAATACCGCATAAGCGCACAGCGGCGCATGCTGCAGTGTGAAAAACTCCGGTGGTATGAGATGGACCCGCGTTGGATTAGCTTGTTGGCGGGGTAACGGCCCACCAAGGCGACGATCCATAGCCGGCCTGAGAGGGTGAACGGCCACATTGGGACTGAGACACGGCCCAGACTCCTACGGG
Otu000875	TTCAAGTCGTACGGGACTCATTTAATTAATCCTTCGGGAAGCGTTGAATGAGTTTAGTGGCGGACGGGTGAGTAACGCGTGAGCAATTTGCCTTTGTGAGTGGAATAACACCCGGAAACAGGTGCTAATACCGCATAACGTATCGATGTCGCATGGCAATGATACCAAAGAGAGATCGCACAAAGATGAGCTCGCGTCCGATTAGATAGTTGGTGAGGTAACGGCCCACCAAGTCGACGATCGGTAGCCGGACTGAGAGGTTGAACGGCCACATTGGAACTGAGAGACGGTCCAGACTCCTACGGG
Otu000876	ATGAACGCTGGCGGCATGCCTAAGACATGCAAGTCGAACGAGAAAGCCTGATGAAGTTGGAGTGCTTGCACGAAGATGGAAACAGATACTTTCTAGTGGCAGACGGGTGAGTAACACGTGGGTAACCTGCCTTTATGATGGGGATAACAGTTGGAAACGATTGCTAATACCGAATAATATGTAACGGTTAAAGTTATATAGAAAGGAGCCTATAAAGCTTCGCATAAAGATGGGCCTGCGGCGTATTAACTAGTTGGTGGGGTAATGGCCTACCAAGGTAACGATGCGTAGCCGAACTGAGAGGTTGAACGGCCACACTGGGACTGAGACACGGCCCAGACTCCTACGGG
Otu000877	ACGAACGCTGGCGGCGTGCTTAACACATGCAAGTCGAGCGGGGACATGAAGCGGAAGGTTTCGGCTGGAAGGTTTATGTTCTAGCGGCGGACGGGTGAGTAACGCGTGAACAATCTGTCCCAGACAGGGGGATAACACTTGGAAACAGGTGCTAATACCGCATAAGACCACGGGGAGACATCTTTCTGAGGTAAAAGGAGCAATCCGGTTTGGGGTGAGTTCGCGTCCGATTAGCTAGTTGGCGAGGTAACGGCCCACCAAGGCGACGATCGGTAGCCGACCTGAGAGGGTGATCGGCCACATTGGAACTGAGAGACGGTCCAAACTCCTACGGG
Otu000878	ACGAACGCTGGCGGCGCGCCTAACACATGCAAGTCGAACGGAGCTTAACGGAATGAAGTTTTCGGACGGAATGAAGATAAGCTTAGTGGCGAACGGGTGAGTAACACGTGAGCAATCTGCCTTCGAGAGGGGGACAACAGTTGGAAACGACTGCTAATACCGCATAAGACCACAGCCTCGCATGGGGCAGGGGTCAAAGGAGAGATCCGCTTGAAGATGAGCTCGCGACCGATTAGATAGTTGGTGAGGTAACGGCCCACCAAGTCGACGATCGGTAGCCGGACTGAGAGGTTGAACGGCCACATTGGGACTGAGACACGGCCCAGACTCCTACGGG
Otu000879	ACGAACGCTGGCGGCGTGCTTAACACATGCAAGTCGAACGAGGTGATTGAAAGCTTGCTTTTGAGAACCGAGTGGCAAACGGGTGAGTAACGCGTAGACAACCTGCCGCAAAGATGGGGACAACAGTCCGAAAGGACTGCTAATACCGAATGTTGTGCAACCTCCGCATGGAGGATGCATTAAAGATGGCCTCTACTTGTAAGCTATCGCTTTGCGATGGGTCTGCGTCTGATTAGCTAGTTGGTGGGGTAACGGCCTACCAAGGCAACGATCAGTAGCCGGTCTGAGAGGATGAACGGCCACATTGGAACTGAGACACGGTCCAGACTCCTACGGG
Otu000880	ATAAACGCTGGCGGCATGCCTAAGACATGCAAGTCGAACGAAGTGCCCCATTGATATTGGAATGAAATTGATGAGCTTGCTCTGATGTGGAATGAAAATTGATTTGGATTCTGCACTTAGTGGCGAACGGGTGAGTAACACGTGGGTTATCTGCCTTCAAGTTGGGGATAACAGTTAGAAATGACTGCTAATACCGAATGTGCTAGTAATAGTAAAGGAGCCCTTAAAGCTTCGCTTGAAGATGAGCCTGCGGTGTATTAGCTAGTTGGTGGGGTAATGGCCTACCAAGGCGACGATGCATAGCCGGACTGAGAGGTTGATCGGCCACACTGGGACTGAGACACGGCCCAGACTCCTACGGG
Otu000881	ACGAACGCTGGCGGCGTGCCTAACACATGCAAGTCGAACGGAGTGAAGCCCTTCGGGACTTTACTTAGTGGCGAACGGGTGAGTAACGCGTGAGGAACCTGCCTTTCAGTGGGGGACAACAGTTGGAAACGACTGCTAATACCGCATAACACTTTTTGGGGACATCCCTGAAAAGTCAAAGCTTTATGTGCTGAAAGATGGCCTCGCGTCTGATTAGCTGGTTGGCGGGGTAACGGCCCACCAAGGCGACGATCAGTAGCCGGTCTGAGAGGATGAACGGCCACATTGGGACTGAGATACGGCCCAGACTCCTACGGG
Otu000882	ACGAACGCTGGCGGCGTGCTTAACACATGCAAGTCGAACGGAGTGCTCATGACAGAGGTTTCGGCCAATTGATTGAGTTACTTAGTGGCGGACTGGTGAGTAACGCGTGAGGAACCTGCCTTTCAGAGGGGGACAACAGTTGGAAACGACTGCTAATACCGCATGACGCATGACTGGGGCATCCCGGACATGCCAAAGATTTTATCGCTGAAAGATGGCCTCGCGTCTGATTAGATAGTTGGCGGGGTAACGGCCCACCAAGTCGACGATCAGTAGCCGGACTGAGAGGTTGACCGGCCACATTGGGACTGAGATACGGCCCAGACTCCTACGGG
Otu000883	ATGAACGCTGGCGGCGTGCCTAACACATTCAAGTCGAACGGAGAAGGGGACTTCGGTCCCCGGATCAGTGGCGGACGGGTGAGTAACGCGTGAGCAACCTGCCTTTCAGTGGGGGATAACACAGGGAAACTTGTGCTAATACCGCATGAAGCGACCTTAGGGCATCCGGAGGTCGCCAAAGATTTATTGCTGAAAGATGGGCTCGCGTCCGATTAGATAGTTGGTGAGGTAACGGCTCACCAAGTCGACGATCGGTAGCCGGACTGAGAGGTTGAACGGCCACATTGGAACTGAGATACGGTCCAGACTCCTACGGG
Otu000884	ATGAACGCTAGCTACAGGCTTAACACATGCAAGTCGAGGGGCATCATGACTGAGGTTTACCTTGGTTGATGGCGACCGGCGAATGGGTGAGTAACACGTATCCAACCTGCCCGTTACTGGAGGATAGCCCTCCGAAAGGAGAATTAATACTCCATGTTGTGCTGAATTCGCATGTTTTCGGCACTAAAGATTCATCGGTAACGGATGGGGATGCGTCCGATTAGGTAGTAGGCGGGGTAACGGCCCACCTAGCCCTCGATCGGTAGGGGTTCTGAGAGGAAGGTCCCCCACATTGGAACTGAGACACGGTCCAAACTCCTACGGG
Otu000885	ATGAACGCTGGCGGCGTGCTTAACACATGCAAGTCGAACGGACTTTACATGAAGCCTAGCGATTGTAAAGTTAGTGGCGGACGGGTGAGTAACGCGTGGGTGACCTGCCTTATACTGGGGGATAACACTTAGAAATAGGTGCTAATACCGCATAAGCGCACAGTTCTGCATGGAACAGTGTGAAAAACTGAGGTGGTATAAGATGGACCCGCGTCTGATTAGCTAGTTGGTGAGGTAACGGCCCACCAAGGCGACGATCAGTAGCCGGCCTGAGAGGGTGAACGGCCACATTGGGACTGAGACACGGCCCAAACTCCTACGGG
Otu000886	ATGAACGCTGGCGGCGCATTTAAGACATGCAAGTCGAACGAAAATTTTTCACCGAACGGATATGAAGATTTATCAGATTTGAAGTTCACCGAAGAATTTTAGTGGCGGACGGGTGAGTAATACGTAGATAATCTGCCTTTCAGAGGGAAATAACAGAGGGAAACTTTTGCTAATGTCCCATAAGACCACATTATGGCATCATAAAGTGATCAAAGGAGTAATCCGCTGAAAGATGAGTCTACGGCTGATTAGCCAGTTGGTGGGGTAATGGCCTACCAAAGCTATGATCAGTAGCCGAGCTGAGAGGCTGGCCGGCCACATTGGGACTGAGATACGGCCCAGACTCCTACGGG
Otu000887	ATAAACGCTGGCGGCGTGCTTAACACATGCAAGTCGAACGAAGTTTTTCTTTCGGGAGGAACTTAGTGGCGGACGGGTGAGTAACGCGTGGGTAACCTGCCCTGTACAGGGGGACAACAGCTGGAAACGGCTGCTAATACCGCATAAGCCCTTAGCACTGCATGGTGCATAGGGAAAAGGAGCAATCCGGTACAGGATGGACCCGCGTCTGATTAGCCAGTTGGCAGGGTAACGGCCTACCAAAGCGACGATCAGTAGCCGATCTGAGAGGATGTACGGCCACATTGGGACTGAGACACGGCCCAGACTCCTACGGG
Otu000888	ATGAACGCTGGCGGCGTGCTTAACACATGCAAGTCGAGCGAAGCGCTTTGAAGTTTTCGGACGGATGAGTGACTGAGCGGCGGACGGGTGAGTAACGCGTGGGTAACCTGCCTCATACAGGGGGATAACAGTCAGAAATGACTGCTAATACCGCATAAGCGCACAGTACCGCATGGTACGGTGTGAAAAACTCCGGTGGTATGAGATGGACCCGCGTCTGATTAGGTAGTTGGTGAGGTAACGGCCCACCAAGCCGACGATCAGTAGCCGACCTGAGAGGGTGACCGGCCACATTGGGACTGAGACACGGCCCAAACTCCTACGGG
Otu000889	ACGAACGCTGGCGGCGTGCCTAACACATGCAAGTCGAACGGAGTGAAGCCCTTCGGGACTTCACTTAGTGGCGAACGGGTGAGTAACGCGTGAGGAACCTGCCTTTCAGTGGGGGACAACAGTTGGAAACGACTGCTAATACCGCATAACACTTTTTGGGGACATCCCTGAAAAGTCAAAGCTTTATGTGCTGAAAGATGGCCTCGCGTCTGATTAGCTGGTTGGCGGGGTAACGGCCCACCAAGGCGACGATCAGTAGCCGGTCTGAGAGGATGAACGGCCACATTGGGACTGAGATACGGCCCAGACTCCTACGGG
Otu000890	ATGAACGCTGGCGGCGTGCTTAACACATGCAAGTCGAACGAAGCACTCTAATTGATTTCTTCGGAATGAAGTTTTTGTGACTGAGTGGCGGACGGGTGAGTAACGCGTGGGTAACCTGCCTCATACAGGGGGATAACAGTTGGAAACGACTGCTAATACCGCATAAGCGCACAGCATCGCATGGTGCAGTGTGAAAAACTCCGGTGGTATGAGATGGACCCGCGTCTGATTAGCTGGTTGGTGGGGTAACGGCCTACCAAGGCGACGATCAGTAGCCGACCTGAGAGGGTGACCGGCCACATTGGGACTGAGACACGGCCCAAACTCCTACGGG
Otu000892	ACGAACGCTGGCGGCGTGCCTAACACATGCAAGTCGAACGGAGCTTTTAAGGAACAAGACTTCGGTCAAGTGAGATTTAAGCTTAGTGGCGGACGGGTGAGTAACGCGTGAGCAACCTGCCTTTCAGAGGGGGATAACGTTTGGAAACGAACGCTAATACCGCATAACATTAAAGTGCCGCATGACACTTTAATCAAAGCTGAGGCGCTGAAAGATGGGCTCGCGTCTGATTAGATAGTTGGTGAGGTAACGGCCCACCAAGTCGACGATCAGTAGCCGGACTGAGAGGTTGAACGGCCACATTGGGACTGAGACACGGCCCAGACTCCTACGGG
Otu000893	ATGAACGCTGGCGGCGTGCCTAATACATGCAAGTCGAGCGAGTTTGCCTGGATGATTCTGATGCTTGCATTAGATGAAACCAGATACAAGCGAGCGGCGGACGGGTGAGTAACACGTGGGTAACCTGCCCAGAAGAGGGGGATAACACCTGGAAACAGATGCTAATACCGCATAATTCAGTTGACCGCATGGTCAACTGATAAAAGATGGCTCTGCTATCACTTCTGGATGGACCCGCGGCGTATTAGCTAGTTGGTAAGGTAACGGCTTACCAAGGCAATGATACGTAGCCGAGTTGAGAGACTGACCGGCCACATTGGGACTGAGACACGGCCCAGACTCCTACGGG
Otu000894	ATGAACGCTGGCGGCGTGCCTAACACATGCAAGTCGAACGGAACTTTTAAGGATAGAGACTTCGGTCAATTGAGATTTAAGTTTAGTGGCGGACGGGTGAGTAACGCGTGAGTAACCTGCCTTTCACAGGGGGATAACGTTCGGAAACGAACGCTAATACCGCATGACATAGTGAAGTCGCATGACTATGCTATCAAAGATTTTATCGGTGAAAGATGGACTCGCGTCCGATTAGGTAGTTGGTGAGGTAACGGCCCACCAAGCCGACGATCGGTAGCCGGACTGAGAGGTTGAACGGCCACATTGGGACTGAGACACGGCCCAGACTCCTACGGG
Otu000895	ATGAACGCTGGCGGCGTGCTTAACACATGCAAGTCGAACGAAGCACCTTGGACTGATTCTTCGGATGAAGTCTTTGGTGACTGAGTGGCGGACGGGTGAGTAACGCGTGGGTAACCTGCCTCGTACAGGGGGATAACAGTTAGAAATGGCTGCTAATACCGCATAAGCGCACGGTACTGCATGGTACAGTGTGAAAAACTCCGGTGGTATGAGATGGACCCGCGTTGGATTAGCTAGTTGGCAGGGTAACGGCCTACCAAGGCGACGATCCATAGCCGGCCTGAGAGGGTGGACGGCCACATTGGGACTGAGACACGGCCCAGACTCCTACGGG
Otu000896	ACGAACGCTGGCGGCGTGCCTAACACATGCAAGTCGAACGGGGTTGAGTGCTTCGGTATTCAACTTAGTGGCGAACGGGTGAGTAACGCGTGAAGAACCTGCCTTTCAGTGGGGGACAACAGTTGGAAACGACTGCTAATACCGCATGACACTTTTTGGGGGCATCCCCGAGAAGTCAAAGCTTTATGTGCTGAAAGATGGCTTCGCGTCTGATTAGCTAGATGGCGGGGTAATGGCCCACCATGGCGACGATCAGTAGCCGGTCTGAGAGGATGAACGGCCACATTGGGACTGAGATACGGCCCAGACTCCTACGGG
Otu000897	ATGAACGCTGGCGGCGTGCCTAACACATGCAAGTCGAACGAAGCACTTATGAATGAACCTTCGGGTGATTTTATATTTGACTGAGTGGCGGACGGGTGAGTAACGCGTGGGTAACCTGCCTTACACAGGGGGATAACAGTTAGAAATGACTGCTAATACCGCATAAGCGCACGGGACCGCATGGTCCAGTGTGAAAAGTTTTTCGGTGTAAGATGGACCCGCGTCTGATTAGCTGGTTGGCGGGGTAACGGCCCACCAAGGCGACGATCAGTAGCCGGCCTGAGAGGGTGGACGGCCACATTGGGACTGAGACACGGCCCAAACTCCTACGGG
Otu000898	ATGAACGCTGGCGGCGTGCCTAACACATGCAAGTCGAGCGAGAAACTATCAACTGATTCTTCGGAAGAAGGCGAGAGTGGAAAGCGGCGGACGGGTGAGTAACGCGTAGGCAACCTGCCCCTTGCAGAGGGATAGCCACTGGAAACGGTGATTAAAACCTCATAATACTCTTTATACACATGTATAGAGAGCCAAAGATTTATCGGCAAGGGATGGGCCTGCGTCTGATTAGCTAGTTGGTGAGGTAACGGCTCACCAAGGCGACGATCAGTAGCCGACCTGAGAGGGTGATCGGCCACATTGGAACTGAGACACGGTCCAAACTCCTACGGG
Otu000899	ATGAACGCTGGCGGCGTGCTTAACACATGCAAGTCGAACGAAGCACTTTATTACGATTTCTTCGGAATGACGATCTAGTGACTGAGTGGCGGACGGGTGAGTAACGCGTGGGTAACCTGCCTCATACAGGGGGATAACAGTTGGAAACGGCTGCTAATACCGCATAAGCACACAGCATCGCATGATGCAGTGTGAAAAACTCCGGTGGTATGAGATGGACCCGCGTCTGATTAGCTGGTTGGCGGGGTAACGGCCCACCAAGGCGACGATCAGTAGCCGGCCTGAGAGGGCGACCGGCCACATTGGGACTGAGACACGGCCCAAACTCCTACGGG
Otu000900	ACGAACGCTGGCGGCGTGCCTAACACATGCAAGTCGAACGGACTTAAGTTTTCGGATTTAAGTTAGTGGCGGACGGGTGAGTAACGCGTGAGTAACCTGCCTTTCAGAGTGGGATAACAGGCTGAAAAGCCTGCTAATACCGCATAACATATTTTTGGGGCATCCCGAAGATATCAAAGATTTTATCGCTGAAAGATGGACTCGCGTCCGATTAGATAGTTGGCGGGGTAACGGCCCACCAAGTCGACGATCGGTAGCCGGACTGAGAGGTTGAACGGCCACATTGGGACTGAGACACGGCCCAGACTCCTACGGG
Otu000901	ATGAACGCTGGCGGCGTGCTTAACACATGCAAGTCGAACGAAGCACTTTTTTACAATTCCTTCGGGATGACGAGAAAGTGACTGAGTGGCGGACGGGTGAGTAACGCGTGGGTAACCTGCCCTATACAGGGGGACAACAGTTGGAAACGACTGCTAATACCGCATAAGCGCACGGTATCGCATGATACAGTGTGAAAAACTCCGGTGGTATAGGATGGACCCGCGTCTGATTAGCTAGTTGGTGAGGTAACGGCCCACCAAGGCGACGATCAGTAGCCGACCTGAGAGGGTGACCGGCCACATTGGGACTGAGACACGGCCCAAACTCCTACGGG
Otu000902	ACGAACGCTGGCGGCGTGCTTAACACATGCAAGTCGAACGAGAATCTGCGGAAAGAGGATTCGTCCAATTGAAGCAGAGGACAGTGGCGGACGGGTGAGTAACGCGTGAGGAACCTGCCTTTCAGAGGGGGACAACAGTTGGAAACGACTGCTAATACCGCATAACACATCGGAGTCGCATGGCTCTGATGTCAAAGATTTATCGCTGAAAGATGGCCTCGCGTCTGATTAGCTAGTTGGTGAGGTAACGGCCCACCAAGGCGACGATCAGTAGCCGGACTGAGAGGTTGAACGGCCACATTGGGACTGAGATACGGCCCAGACTCCTACGGG
Otu000903	ATGAACGCTAGCTACAGGCTTAACACATGCAAGTCGAGGGGCAGCATTAACTTAGCTTGCTAAGTTTGATGGCGACCGGCGCACGGGTGAGTAACGCGTATCCAACCTTCCGTTTACTCAGGGATAGCCTTTCGAAAGAAAGATTAATACCTGATAGTATGGTAAGATTGCATGATAGTACCATTAAAGATTTATCGGTAAACGATGGGGATGCGTTCCATTAGGTAGTAGGCGGGGTAACGGCCCACCTAGCCAACGATGGATAGGGGTTCTGAGAGGAAGGTCCCCCACATTGGAACTGAGACACGGTCCAAACTCCTACGGG
Otu000904	ACAAACGCTGGCGGCGTGCCTAACACATGCAAGTCGAGCGAATGAAGTTCCTTCGGGAACGGATTTAGCGGCGGACGGGTGAGTAACACGTGGGCAACCTACCTCATAGAGGGGAATAGCCTTCCGAAAGGGAGATTAATACCGCATAAGATTGTAGTACCGCATGATACAGCAATTAAAGGAGCAATCCGCTATGAGATGGGCCCGCGGCGCATTAGCTAGTTGGTGAGGTAACGGCTCACCAAGGCGACGATGCGTAGCCGACCTGAGAGGGTGATCGGCCACATTGGGACTGAGACACGGCCCAGACTCCTACGGG
Otu000905	ATGAACGCTGGCGGCGTGCCTAACACATGCAAGTCGAGCGATTCACTTCGGTGAAGAGCGGCGGACGGGTGAGTAACGCGTGGGTAACCTGCCTCATACACATGGATAACATACCGAAAGGTATGCTAATACAAGATGATATAAGAGATTCGCATGGATTTCTTATCAAAGCTCCGGCAGTATGAGATGGACCCGCGTCTGATTAGCTAGTTGGTAAGGTAACGGCTTACCAAGGCGACGATCAGTAGCCGACCTGAGAGGGTGATCGGCCACATTGGAACTGAGACACGGTCCAAACTCCTACGGG
Otu000906	ACGAACGCTGGCGGCGTGCCTAACACATGCAAGTCGAACGAAGCTTGAGGAACGATTCTTCGGATGAATTCTGATATGACTGAGTGGCGGACGGGTGAGTAACGCGTGAGCAACCTGCCCTTCAGAGGGGGATAGCGTCTGGAAACGGACGGTAATACCGCATAACGTATATATACGGCATCGTAAATATACCAAAGATTTATCGCTGAAGGATGGGCTCGCGTCTGATTAGATAGTTGGTGGGGTAACGGCCTACCAAGTCGACGATCAGTAGCCGGACTGAGAGGTTGAACGGCCACATTGGGACTGAGACACGGCCCAGACTCCTACGGG
Otu000907	ACGAACGCTGGCGGCGTGCCTAACACATGCAAGTCGAACGAAGCTTGACGAATGATTACTTCGGTATGAATTCTGATATGACTGAGTGGCGGACGGGTGAGTAACGCGTGAGCAACCTGCCCTTCAGAGGGGGATAGCGTCTGGAAACGGACGGTAATACCGCATAACGTACAATGATGGCATCATTGATGTACCAAAGCTATTGCGCTGAAGGATGGGCTCGCGTCTGATTAGATAGTTGGTGGGGTAACGGCCTACCAAGTCGACGATCAGTAGCCGGACTGAGAGGTTGAACGGCCACATTGGGACTGAGACACGGCCCAGACTCCTACGGG
Otu000908	ACGAACGCTGGCGGCGTGCCTAACACATGCAAGTCGAACGGGGTAGAGAGCTTCGGCTTTCTACTTAGTGGCGAACGGGTGAGTAACGCGTGAGGAACCTGCCTTTCAGTGGGGGACAACAGTTGGAAACGACTGCTAATACCGCATGATACTTTTGGGTGGCATCACCTAAAAGTCAAAGCTTTATGTGCTGAAAGATGGCCTCGCGTCTGATTAGCTAGTTGGTGGGGTAACGGCCCACCAAGGCGACGATCAGTAGCCGGTCTGAGAGGATGAACGGCCACATTGGGACTGAGATACGGCCCAGACTCCTACGGG
Otu000909	ATGAACGCTGGCGGCATGCCTAAGACATGCAAGTCGAACGAGGCGGCCCACTGAAGTAAAAGGAAGTTGGAGTGCTTGCACAAAGATGGAAAGTTGCTGACGTGGAACCTCCGCCTAGTGGCGCAAGGGTGAGTAACACGTGGGTAATCTACCTTAGAGACTGGGATAACAGTTGGAAACGACTGCTAATACCGGATGATATTTAAGAGGATACGTTTTCTTAAATTAAAAGGAGCCTTTAAAGCTTCACTTTAAGATGAGCCTGCGGCGTATTAGCTAGTTGGTGGGGTAAAGGCCTACCAAGGCAACGATGCGTAGCCGACCTGAGAGGGTGATCGGCCACACTGGGACTGAGACACGGCCCAGACTCCTACGGG
Otu000910	ATGAACGCTGGCGGCGTGCTTAACACATGCAAGTCGAACGGAGTCAACCTCTGTCAAAGCTTCGGCAGAGACTTGGTTAACTTAGTGGCGGACGGGTGAGTAACGCGTGGGTAACCTGCCATGTACAGGGGGATAACACTTAGAAATAGGTGCTAAAACCGCATAAGCGCACGGTACCGCATGGTACAGTGTGAAAAACTCCGGTGGTACATGATGGACCCGCGTCTGATTAGCCAGTTGGCAGGGTAACGGCCTACCAAAGCGACGATCAGTAGCCGGCCTGAGAGGGTGAACGGCCACATTGGGACTGAGACACGGCCCAAACTCCTACGGG
Otu000911	ATGAACGCTGGCGGCGTGCTTAACACATGCAAGTCGAACGAAGCACTTCAGGAGCGATTTCGGTCAATCCTGATTTGACTGAGTGGCGGACGGGTGAGTAACGCGTGAGGAACCTGCCTCGCAGTGGGGAATAACAGCTGGAAACGGTTGCTAATACCGCATAATGCAGAGAGATCGCATGATTTTTCTGCCAAAGATTTATCGCTGTGAGATGGCCTCGCGTCTGATTAGCTAGTTGGTGAGGTAACGGCCCACCAAGGCGACGATCAGTAGCCGGACTGAGAGGTTGATCGGCCACATTGGGACTGAGACACGGCCCAGACTCCTACGGG
Otu000912	ATGAACGCTGGCGGCGTGCTTAACACATGCAAGTCGAACGGACTTTTCCTCTGTTGAAGCTTCGGCAGAAACTTGGAGAAGTTAGTGGCGGACGGGTGAGTAACGCGTGGGTAACCTGCCCCATACCGGGGGATAACACTTAGAAATAGGTGCTAATACCGCATAAGCGCACAGTCTCGCATGGGACGGTGTGAAAAACTCCGGTGGTATGGGATGGACCCGCGTCTGATTAGCTAGTTGGTGAGGTAACGGCCCACCAAGGCGACGATCAGTAGCCGGCCTGAGAGGGTGAACGGCCACATTGGGACTGAGACACGGCCCAAACTCCTACGGG
Otu000913	ATGAACGCTGGCGGCGTGCTTAACACATGCAAGTCGAACGAGAAATTTTAAATGAGACTTCGGTGGATTTTGAAATTTCGAGTGGCGGACGGGTGAGTAACGCGTGGGCAACCTGCCCTGTACAGGGGGACAACAGCTGGAAACGGCTGCTAATACCGCATAAGCGCACAGCATCGCATGATGCCGTGTGAAAAACTCCGGTGGTACAGGATGGGCCCGCGTTGGATTAGGTAGTTGGTGGGGTAACGGCCTACCAAGCCGACGATCCATAGCCGACCTGAGAGGGTGACCGGCCACATTGGGACTGAGACACGGCCCAAACTCCTACGGG
Otu000914	ATGAACGCTGGCGGCGTGCCTAACACATGCAAGTCGAGCGAATGAAATTCCTTCGGGAATGGATTTAGCGGCGGACGGGTGAGTAACACGTGGGCAACCTGCCTCATAGAGGGGAATAGCCTTCCGAAAGGGAGATTAATACCGCATAAGATTGTAGTACCGCATGGTACAGCAATTAAAGGAGCAATCCGCTATGAGATGGGCCCGCGGCGCATTAGCTAGTTGGTGAGGTAACGGCTCACCAAGGCGACGATGCGTAGCCGACCTGAGAGGGTGATCGGCCACATTGGGACTGAGACACGGCCCAGACTCCTACGGG
Otu000915	ACGAACGCTGGCGGCGTGCCTAACACATGCAAGTCGAACGGGGCATATTGGATTGAGGTTTCGGCCAAATGAATTTATGCTTAGTGGCGGACGGGTGAGTAACGCGTGAGCAACCTGCCTTTCAGAGGGGGACAACAGTTGGAAACGACTGCTAATACCGCATAATGTGTTTTGGGGGCATCCCCGGAACACCAAAGATTTATCGCTGAAAGATGGGCTCGCGTCTGATTAGCTAGTTGGCGGGGTAACGGCCCACCAAGGCGACGATCAGTAGCCGGACTGAGAGGTTGAACGGCCACATTGGGACTGAGATACGGCCCAGACTCCTACGGG
Otu000916	ATGAACGCTGGCGGCGTGCCTAACACATGCAAGTCGAACGAAGCACTGAGAAACTGAGATTCGTCAAGGTTTTTCTTTGACTTAGTGGCGGACGGGTGAGTAATGCGTGAGCAACCTGCCTTTCAGAGGGGGACAACAGTTGGAAACGACTGCTAATACCGCATGACATATTTAAGCGGCATCGCTTGAATATCAAAGATTTATCGCTGAAAGATGGGCTCACGTCTGATTAGTTAGTTGGTGAGGTAACGGCTCACCAAGACTGCGATCAGTAGCCGGACTGAGAGGTTGAACGGCCACATTGGGACTGAGATACGGCCCAGACTCCTACGGG
Otu000917	ATGAACGCTGGCGGCATGCCTAAGACATGCAAGTCGAACGAGAGGGCCCATTGATTAGGATTGAAAGTTTGCGTGCTTGCACAAAAACCGGATTTCTTATGATTTGGATTTTCCCTCTAGTGGCAAACGGGTGAGTAACACGTGGGTTACCTACCTCTAAGTTGGGGATAACAGTTGGAAACGGCTGCTAATACCGAATGTGCTCTATGGAGTAAAGGAGCCCTTAAAGCTTCGCTTAGAGATGGGCCTGCGGCGTATTAGCTAGTTGGTGGGGTAATGGCTTACCAAGGCGACGATGCGTAGCCGAACTGAGAGGTTGATCGGCCACACTGGGACTGAGACACGGCCCAGACTCCTACGGG
Otu000918	TTGAACGCTGGCGGCGTGCTTAACACATGCAAGTCGAACGCGAAAATTCCTTCGGGGATGAGTAGAGTGGCGCACGGGTGAGTAACGCGTGGATAATCTGCCTCTATGATGGGGATAACAGTTGGAAACGACTGCTAATACCGAATACGCTCATGATGAACTTTATGAGGAAAGACGGCCTCTGCCTGCAAGCTGTCGCATAGAGATGAGTCCGCGTCCCATTAGCTAGTTGGCGGGGTAACGGCCCACCAAGGCAACGATGGGTAGCCGATCTGAGAGGATGATCGGCCACACTGGAACTGAAACACGGTCCAGACTCCTACGGG
Otu000919	ATGAACGCTAGCTACAGGCTTAACACATGCAAGTCGAGGGGAAACGACATCGAAGCTTGCTTTGATGGGCGTCGACCGGCGCACGGGTGAGTAACGCGTATCCAACCTTCCCTTTACCCCGGGATAACCCGTAGAAATGCGGCCTAAGACCGGATGCCGTGGGATGATGGCATCAGAGACCCACGAAAAGTGATGGTAAAGGATGGGGATGCGTCTGATTAGGTAGTAGGCGGGGCAACGGCCCACCTAGCCGACGATCAGTAGGGGTTCTGAGAGGAAGGTCCCCCACATTGGAACTGAGACACGGTCCAAACTCCTACGGG
Otu000920	CCTAACACATGCAAGTCGAACGAGGTAATTTAAATTAATCCTTCGGGAAGCGTTTGGATTATCTAGTGGCGGACGGGTGAGTAACACGTGAGGAACCTGCCTTACAGAGGGGGATACCGTCTGGAAACGGACGTTAATACCGCATAACATATACGGACCGCATGGTCTGTATATCAAAGATTTATCGCTGTAAGATGGCCTCGCGTCTGATTAGATAGTTGGTGAGGTAACGGCCCACCAAGTCGACGATCAGTAGCCGGACTGAGAGGTTGATCGGCCACATTGGGACTGAGACACGGCCCAGACTCCTACGGG
Otu000921	ATGAACGCTGGCGGCATGCCTAAGACATGCAAGTCGAACGAGACGGCCCATTGAAGAATGAGTGCTTGCACGATTTTGGATTTGGATCACCGTCTAGTGGCGCAAGGGTGAGTAATACGTGGGTAATCTGCCTTCGAGTCTGGAATAACAGTTAGAAATGATTGCTAATGCCGGATTATATATTTTATGATACGTCATTTAATATTAAAAGGAGCCTTTAAAGCTTCGCTTGAAGATGAGCCCATGCCGTATTAGCTTGTTGGTGGGGTAATGGCCTACCAAGGCAACGATGCGTAGCCGACCTGAGAGGGTGATCGGCCACACTGGGACTGAGACACGGCCCAGACTCCTACGGG
Otu000922	ACGAACGCTGGCGGCGTGCTTAACACATGCAAGTCGAGCGGACGGAGGAACTTCGGTTCCGAAGTTAGCGGCGGACGGGTGAGTAACGCGTGAACAATCTGTCCCAGACAGGGGGATAACACATCGAAAGGTGTGCTAATACCGCATAAGACCACAGTGCCGCATGGCACAGGGGTAAAAGAACGGAATCGGTTTGGGGTGAGTTCGCGTCTGATTAGCTAGTTGGTGAGGTAACGGCCCACCAAGGCGACGATCAGTAGCCGATCTGAGAGGATGACCGGCCACATTGGAACTGAGAGACGGTCCAAACTCCTACGGG
Otu000923	ACGAACGCTGGCGGCGTGCCTAACACATGCAAGTCGAACGAAGCTTGACGAACGATTCTTCGGATGAATTCTGATATGACTGAGTGGCGGACGGGTGAGTAACGCGTGAGCAACCTGCCCTTCAGAGGGGGATAGCGTCTGGAAACGGACGGTAATACCGCATAACGTATATATACGGCATCGTAAATATACCAAAGATTTATCGCTGAAGGATGGGCTCGCGTCTGATTAGATAGTTGGTGGGGTAACGGCCTACCAAGTCGACGATCAGTAGCCGGACTGAGAGGTTGAACGGCCACATTGGGACTGAGACACGGCCCAGACTCCTACGGG
Otu000924	ATGAACGCTGGCGGCGTGCTTAACACATGCAAGTCGAACGAAGCACTTTTACAGATTTCTTCGGAATGAAGTTTTTGTGACTGAGTGGCGGACGGGTGAGTAACGCGTGGGTAACCTGCCTCACACAGGGGGATAACAGTTGGAAACGGCTGCTAATACCGCATAAGCGCACAGTACCGCATGGTACAGTGTGAAAAACTCCGGTGGTGTGAGATGGACCCGCGTCTGATTAGCTAGTTGGCAGGGCAACGGCCTACCAAGGCGACGATCAGTAGCCGACCTGAGAGGGTGACCGGCCACATTGGGACTGAGACACGGCCCAAACTCCTACGGG
Otu000925	ATGAACGCTGGCGGCATGCCTAAGACATGCAAGTCGAACGAGAAGGCCCACAGAATTTTGAAGAAACCTAGAGAGCTTGCTCAAAGGGTGGAATCAAGAGGACGTGGAATCTCCTTCTAGTGGCAAACGGGTGAGTAACACGTGGGTTACCTACCTCCTTGTTGGGGATACCAATTGGAAACGATTGTTAATACCGAATGTGCTCTACGGAGTAAAGGAGCCTTTAAAGCTTCGCGAGGAGATGGGCCTGCGGTGCATTAGATAGTTGGTGGGGTAATGGCCTACCAAGTCAACGATGCATAGCTGAACTGAGAGGTTGATCGGCCACACTGGGACTGAGACACGGCCCAGACTCCTACGGG
Otu000926	ATGAACGCTGGCGGCGTGCTTAACACATGCAAGTCGAGCGAAGCGCCTTGAAGTTTTCGGACAGAAGGGTGACTGAGCGGCGGACGGGTGAGTAACGCGTGGGTAACCTGCCTCACACAGGGGGATAACAGTCAGAAATGACTGCTAATACCGCATAAGCGCACAGTACCGCATGGTACGGTGTGAAAAACTCCGGTGGTGTGAGATGGACCCGCGTCTGATTAGGTAGTTGGTGGGGTAACGGCCTACCAAGCCGACGATCAGTAGCCGACCTGAGAGGGTGACCGGCCACATTGGGACTGAGACACGGCCCAAACTCCTACGGG
Otu000927	ATGAACGCTGGCGGCGTGCTTAACACATGCAAGTCGAACGAAGCACTTTATTACGATTCCTTCGGGATGACGATATAGTGACTGAGTGGCGGACGGGTGAGTAACGCGTGGGTAACCTACCTTATACAGGGGGATAGCAGTTGGAAACGACTGATAATACCGCATAAGCGCACAGCTTCGCATGAAGCAGTGTGAAAAGCCGAGACGGTATAAGATGGACCCGCGTCTGATTAGCTAGTTGGTGAGATAACGGCCCACCAAGGCAACGATCAGTAGCCGACCTGAGAGGGTGACCGGCCACATTGGGACTGAGACACGGCCCAAACTCCTACGGG
Otu000928	ACGAACGCTGGCGGCGTGCTTAACACATGCAAGTCGAACGGACTGAGTTGATAGCTTGCTATTGATGAGGTTAGTGGCAAACGGGTGAGTAACGCGTAGGCAACCTGCCCTTCAGATGGGGACAACACTCCGAAAGGGGTGCTAATACCGAATGACGTTTTCTGGTCGCATGACCGGGAAACCAAAGGCCGGGCAACCGGTCACTGAAGGATGGGCCTGCGTCTGATTAGCTGGTTGGTGGGGTAACGGCCCACCAAGGCGACGATCAGTAGCCGGTCTGAGAGGATGAACGGCCACATTGGGACTGAGACACGGCCCAAACTCCTACGGG
Otu000929	ATAAACGCTGGCGGCGTGCCTAATACATGCAAGTCGATCGATGGATGCCCAGCTTGCTGGGAGGAAATAGAGGCGAACGGGTGAGTAATACGTAAGCAACCTGCCCACGAAGACCGGGATAATCCCTGGAAACGGGGACTAAGACCGGATAGGTAACAGAACCGCATGATTTTGTTATTAAAGGTTAAAAACACTGGTGGATGGGCTTACGGTGCATTAGCTAGTTGGTGAGGTAACGGCCCACCAAGGCGATGATGCATAGCTGGTCTGAGAGGATGAACAGCCACATTGGGACTGAGACACGGTCCAAACTCCTACGGG
Otu000930	ACGAACGCTGGCGGCACGCTTAACACATGCAAGTCGAACGAGAGAAGAGAAGCTTGCTTTTCTGATCTAGTGGCGGACGGGTGAGTAACACGTGAGCAATCTGCCTTTCAGAGGGGGATACCGATTGGAAACGATCGTTAATACCGCATAACATAATTGAACCGCATGATTTGATTATCAAAGATTTATCGCTGAAAGATGAGCTCGCGTCTGATTAGCTAGTTGGTAAGGTAACGGCCTACCAAGGCGACGATCAGTAGCCGGACTGAGAGGTTGATCGGCCACATTGGGACTGAGACACGGCCCAGACTCCTACGGG
Otu000931	ACGAACGCTGGCGGCGTGCTTAACACATGCAAGTCGAGCGGGGATGCCGTTGGAAGTCCTTCGGGATGGAAGACGGTATTCTAGCGGCGGACGGGTGAGTAACGCGTGAACAATCTGTCCCAGACAGGGGGATAACAGATGGAAACATCTGCTAATACCGCATAAGACCACGGGGTCGCATGGCCCTGAGGTAAAAGGAGCAATCCGGTCTGGGGTGAGTTCGCGTCCGATTAGCTAGTTGGCGAGGTAACGGCCCACCAAGGCGACGATCGGTAGCCGACCTGAGAGGGTGATCGGCCACATTGGAACTGAGAGACGGTCCAAACTCCTACGGG
Otu000932	ATGAACGCTGGCGGCGTGCTTAACACATTCAAGTCGTACGAACTGATTTTGAAGCTTGCTTCGGAAGAAAGTTAGTGGCGGACGGGTGAGTAACGCGTGAGCAACCTGCCTTTGTGAGGGGGATAACACAGGGAAACTTGTGCTAATACCGCATGACGCATGAGGAAGACATCTTTTTCATGTTAAAGGAGCAATCCGCACAAAGATGGGCTCGCGTCTGATTAGATAGTTGGTGGGGTAACGGCTCACCAAGTCGACGATCAGTAGCCGGACTGAGAGGTCGAACGGCCACATTGGAACTGAGAAACGGTCCAGACTCCTACGGG
Otu000933	ATGAACGCTGGCGGCGTGCCTAACACATTCAAGTCGAACGGAGAAGGAGACTTCGGTCTCCGGATCAGTGGCGGACGGGTGAGTAACGCGTGAGCAACCTGCCTGTGCGAGGGGAATAACAACCGGAAACGGTTGCTAATACCGCATGACGCATCACTACCGCATGATGGAGATGCCAAAGATTTATCGCGCACAGATGGGCTCGCGTCTGATTAGATAGTTGGTGAGGTAACGGCTCACCAAGTCAACGATCAGTAGCCGGACTGAGAGGTTGAACGGCCACATTGGAACTGAGATACGGTCCAGACTCCTACGGG
Otu000934	ACGAACGCTGGCGGCGTGCGTAACCCATGCAAGTCGAACGAGCAGATTTCCTTCGGGGAAGAAGCGAGTGGCGGACGGGTGAGTAACGCGTGAACAACCAACCCTATACAGGGGGACAACAGCTGGAAACGGCTGCTAATACCGCATAAGACCACAAGGCCGCATGACCAAGGGGTCAAAGGAGCAATCCGGTATAGGACGGGTTCGCGTCCCATTAGCTAGTAGGCGGGGTAAAGGCCCACCTAGGCAACGATGGGTAGCCGAGCTGAGAGGCTGAACGGCCACACTGGGACTGAGATACGGCCCAGACTCCTACGGG
Otu000935	TTGAACGCTGGCGGCGTGCTTAACACATGCAAGTCGTACGCGAAAGGGACTTCGGTCCCGAGTAAAGTGGCGCACGGGTGAGTAACACGTGGATAATCTGCCTCTATGATGGGGATAACAGTTGGAAACGACTGCTAATACCGAATACGCTCATGATGAACTTTGTGAGGAAAGGTGGCCTCTGCTTGCAAGCTATCGCATAGAGATGAGTCCGCGTCCCATTAGCTAGTTGGTGGGGTAACGGCCTACCAAGGCAACGATGGGTAGCCGATCTGAGAGGATGATCGGCCACACTGGAACTGAAACACGGTCCAGACTCCTACGGG
Otu000936	AGACATGCAAGTCGAACGAAGTGGCCCTTTGACTTATATTGAAACTTTGAGTGCTTGCACGATTTGTTGATTTATAATGACGAGGATTTTCCACTTAGTGGCAGACGGGTGAGTAACACGTGGGTAACCTACCTCAGAGACTGGGATAACTATTGGAAACGATAGCTAATACCGGATGATTCATAACTACACAAGTAGATATGCTAAAAGGAGCTTCGGCTTCACTTTGAGATGGGCTTGCGGTGTATTAGCTTGTTGGTGGGGTAACGGCCTACCAAGGCAACGATGCATATCCGAGCTGAGAGGCTGATCGGACACACTGGAACTGAGATACGGTCCAGACTCCTACGGG
Otu000937	ACGAACGCTGGCGGCGTGCCTAACACATGCAAGTCGAACGGAACTTTTTCAGAAGATTCTTTCGGGATGATTTTGGTTAAGTTTAGTGGCGGACGGGTGAGTAACGCGTGAGTAACCTGCCTTTGAGAGGGGAATAACAATCTGAAAAGATTGCTAATACCGCATAACATATACGAATCGCATGGTTTGTATATCAAAGATTTTATCGCTCAAAGATGGACTCGCGTCCGATTAGTTAGTTGGTGAGGTAACGGCTCACCAAGACCGCGATCGGTAGCCGGACTGAGAGGTTGAACGGCCACATTGGGACTGAGACACGGCCCAGACTCCTACGGG
Otu000938	ATGAACGCTGGCGGCGTGCCTAACACATGCAAGTCGAACGAGAAAGCCGCTTCGGCGGTCAGTAGAGTGGCGAACGGGTGAGTAACACGTGACCAACCTGCCCCCGACACCGGGATAACCTGGCGAAAGCCATGCTAATACCGGATACTCCCCTCTCGGCGCATGCCGGGAGGGGGAAAGCCCTGGCGGTCGGGGATGGGGTCGCGGCCCATTAGGTAGTAGGCGGGGTAGAGGCCCACCTAGCCGACGATGGGTAGCCGGGTTGAGAGACCGACCGGCCACATTGGGACTGAGACACGGCCCAGACTCCTACGGG
Otu000939	TTGAACGCTGGCGGCAGGCCTAATACATGCAAGTCGAACGGTAACATAAGAAAAGCTTGCTTTTCTTGATGACGAGTGGCGGACGGGTGAGTAAGATTTGGGAAACTACCTGATAGAGGGGGACAACAGTTGGAAACGACTGCTAATACCGCATACAGCCTCAGGGTGAAAGAAGCGATTCGCTATCAGATGTGCCCAAACGGGATTAGCTAGTAGGTGAGGTAAAGGCTCACCTAGGCGACGATCTCTAGCTGGTCTGAGAGGATGATCAGCCACATTGGGACTGAGACACGGCCCAGACTCCTACGGG
Otu000940	ATGAACGCTGGCGGCGTGCTTAACACATGCAAGTCGAACGAGGATTTAACGGAATGCGATTCGTCAAATGAAATTAAATCCGAGTGGCGGACGGGTGAGTAACGCGTGGATAACCTGCCTTACACAGGGGGACAACAGTTGGAAACGACTGCTAATACCGCATAACATGCGAGAATCGCATGATTTTCGCATCAAAGATTTTATCGGTGTAAGATGGATCCGCGTCTGATTAGCTAGTTGGCGGGGTAACGGCCCACCAAGGCGACGATCAGTAGCCGACCTGAGAGGGTGACCGGCCACATTGGGACTGAGACACGGCCCAAACTCCTACGGG
Otu000941	ACGAACGCTGGCGGCACGCCTAACACATGCAAGTCGAACGGAGAAAATGATTTCGGTTATTTTCTTAGTGGCGGACGGGTGAGTAACACGTGAGGAACCTGCCTCTGAGAGTGGGATAGCTTCTGGAAACGGATGGTAATACCGCATAACATAGCGAAACCGCATGATTTTGCTATCAAAGTATTTCGCTCAGAGATGGCCTCGCGTCTGATTAGATAGTTGGTGAGGTAACGGCTCACCAAGTCGACGATCAGTAGCCGGACTGAGAGGTTGAACGGCCACATTGGGACTGAGACACGGCCCAGACTCCTACGGG
Otu000942	ACGAACGCTGGCGGCGTGCTTAACACATGCAAGTCGAACGGAGCGCTAATGAAGGAGGATTCGTCCAACGGAATTAGTTGCTTAGTGGCGGACTGGTGAGTAACGCGTGAGGAACCTGCCTTTCAGAGGGGGACAACAGTTGGAAACGACTGCTAATACCGCATGACGCATGACCGGGGCATCCCGGACATGCCAAAGATTTATCGCTGAAAGATGGCCTCGCGTCCGATTAGATAGTTGGCGGGGTAACGGCCCACCAAGTCGACGATCGGTAGCCGGACTGAGAGGTTGGCCGGCCACATTGGGACTGAGATACGGCCCAGACTCCTACGGG
Otu000943	ACGAACGCTGGCGGCGTGCCTAACACATGCAAGTCGAGCGAGTGAATCTCCTTCGGGAGAGGAGCTAGCGGCGGACGGGTGAGTAACACGTGGGCAACCTGCCTCATAGAGGGGAATAGCCTCCCGAAAGGGAGATTAATACCGCATAAGATTGTAGCTTCGCATGAAGTAGCAATTAAAGGAGCAATCCGCTATGAGATGGGCCCGCGGCGCATTAGCTAGTTGGTGAGGTAACGGCTCACCAAGGCGACGATGCGTAGCCGACCTGAGAGGGTGATCGGCCACATTGGGACTGAGACACGGTCCAAACTCCTACGGG
Otu000944	ATAAACGCTGGCGGCGCACATAAGACATGCAAGTCGAACGGAAGTCGTTGTAAAGATATTGACATGAACAGAGAACTTGTTCAAAGGAATTGAAGATTGACTTACAACAAAGGCTTTAGTGGCGGACTGGTGAGTAACACGTAAGCAACCTGCCTGTTAGAGGGGAATAACAACGAGAAATCGTTGCTAATACCGCATATGCCATAGTAGTCACATGACTATAGTGGGAAAGGAGCAATCCGCTAACAGATGGGCTTGCGTCTGATTAGTTAGTTGGTGGGGTAACGGCCTACCAAGACGACGATCAGTAGCCGGACTGAGAGGTTCAACGGCCACATTGGGACTGAGATACGGCCCAGACTCCTACGGG
Otu000945	ATGAACGCTGGCGGCGTGCTTAACACATGCAAGTCGAACGAAGCACTTTGGACAGATTCTTCGGATGAAATCCTTAGTGACTGAGTGGCGGACGGGTGAGTAACGCGTGGGTAACCTGCCTCATACAGGGGGATAACAGTTAGAAATGGCTGCTAATACCGCATAAGCGCACGGTACTGCATGGTACAGTGTGAAAAACTCCGGTGGTATGAGATGGACCCGCGTTGGATTAGCTAGTTGGCAGGGTAACGGCCTACCAAGGCGACGATCCATAGCCGGCCTGAGAGGGTGGACGGCCACATTGGGACTGAGACACGGCCCAGACTCCTACGGG
Otu000946	ACGAACGCTGGCGGCGTGCTTAACACATGCAAGTCGAACGGAGTGCCTATGACAGAGGTTTCGGCCAATTGATTAGGTTACTTAGTGGCGGACTGGTGAGTAACGCGTGAGGAACCTGCCTTTCAGAGGGGGACAACAGTTGGAAACGACTGCTAATACCGCATGACGCATCGAGGGGGCATCCCTTTGATGCCAAAGATTTTATCGCTGAAAGATGGCCTCGCGTCTGATTAGATAGTTGGCGGGGTAACGGCCCACCAAGTCGACGATCAGTAGCCGGACTGAGAGGTTGACCGGCCACATTGGGACTGAGATACGGCCCAGACTCCTACGGG
Otu000947	ACGAACGCTGGCGGCGTGCCTAACACATGCAAGTCGAGCGGAGACAGTTGGAAGCTTGCTTCCGGCTGTTTTAGCGGCGGACGGGTGAGTAACGCGTGAGCAACCTTTCTCTCAGTGGGGAATAATACAGGGAAACTTGTACTAATACCGCATGAGACCACAGAGGGACATCCCTCAGGGGTCAAAGATTAATCGCTGAGAGGTGGGCTCGCGTCTGATTAGATAGTTGGTGGGGTAACGGCCTACCAAGTCGACGATCAGTAGCCGACCTGAGAGGGTGATCGGCCACATTGGGACTGAGACACGGCCCAAACTCCTACGGG
Otu000948	ATGAACGCTAGCTACAGGCTTAACACATGCAAGTCGAGGGGCAGCATGGCTGAAGCTTGCTTCAGCCGATGGCGACCGGCGCACGGGTGCGTAACGCGTATCGAATCTACCCACTACTCGGGGATAGCCTTGCGAAAGTAAGATTAATACCCGATGTTGTCATGCCACCGCATGATGGCTTGACCAAAGGTTTACCGGTAATGGATGACGATGCGTCTGATTAGGTAGATGGCGGGGTAACGGCCCACCATGCCGACGATCAGTAGGGGTTCTGAGAGGAAGGTCCCCCACATTGGAACTGAGACACGGTCCAAACTCCTACGGG
Otu000949	ATGAACGCTAGCTACAGGCTTAACACATGCAAGTCGAGGGGCAGCGGGAAGCAAGCTTGCTTGCTTTGCCGGCGACCGGCGTACGGGTGCGTAACGCGTACCGAACCTACCTCACACTCCGGGATAGCCCTGCGAAAGCAGGATTAATACCGGGTAGTCTCACTATATCGCATGATATTATGAGTAAAGATTTATTGGTGTGAGATGGCGGTGCGTCCCATTAGTTAGTTGGCGGGGTAACGGCCCACCAAGACGACGATGGGTAGGGGTTCTGAGAGGAAGGTCCCCCACATTGGAACTGAGACACGGTCCAAACTCCTACGGG
Otu000950	ATGAACGCTGGCGGCACGCCTAACACATGCAAGTCGAACGGAGTTTTGAGAGCTTGCTCTTAAAACTTAGTGGCGGACGGGTGAGTAACACGTGAGCAACCTGCCTTTCAGAGAGGGATAGCTTCTGGAAACGGATGGTAATACCTCATAACATACATTTGCGGCATCGCAGGTGTATCAAAGATTTATCGCTGAAAGATGGGCTCGCGTCTGATTAGCTGGTTGGTGAGGTAACGGCCCACCAAGGCAACGATCAGTAGCCGGACTGAGAGGTTGAACGGCCACATTGGGACTGAGACACGGCCCAGACTCCTACGGG
Otu000951	ACGAACGCTGGCGGCGTGCTTAACACATGCAAGTCGAACGAACGTAGAAATACGTTAGTGGCGGACGGGTGAGTAACGCGCGAGCAATCTGCCCTTGTCAGTGGAATAACACAGAGAAATTTGTGCTAATACCGCATAATATTCGCATAAGGCATCTTATATGAATCAAAGATTTATCGGACAAGGATGAGCTCACGTCCCATTAGGTAGTTGGTGAGGTAACGGCCCACCAAGCCGACGATGGGTAGCCGACCTGAGAGGGTGATCGGCCACATTGGAACTGAGAAACGGTCCAGACTCCTACGGG
Otu000952	ACGAACGCTGGCGGCGTGCCTAACACATGCAAGTCGAGCGAGTGAATCTCCTTCGGGAGAGGAGCTAGCGGCGGACGGGTGAGTAACACGTGGGCAACCTGCCTCATAGAGGGGAATAGCCTCCCGAAAGGGAGATTAATACCGCATAAGATTGTAGCTTCGCATGAAGTAGCAATTAAAGGAGCAATCCGCTATGAGATGGGCCCGCGGCGCATTAGCTAGGTGGTGAGGTAACGGCTCACCAAGGCGACGATGCGTAGCCGACCTGAGAGGGTGATCGGCCACATTGGGACTGAGACACGGCCCAGACTCCTACGGG
Otu000953	ACGAACGCTGGCGGCGTGCTTAACACATGCAAGTCGAACGGAGTGCCCATGACAGAGGTTTCGGCCAATGGATTGGGTTACTTAGTGGCGGACTGGTGAGTAACGCGTGAGGAACCTGCCTTTCAGAGGGGGACAACAGCTGGAAACGGCTGCTAATACCGCATGATGCATCGAGGGGGCATCCCTTTGATGCCAAAGATTTTATCGCTGAAAGATGGCCTCGCGTCCGATTAGATAGTTGGCGGGGTAACGGCCCACCAAGTCGACGATCGGTAGCCGGACTGAGAGGTTGACCGGCCACATTGGGACTGAGATACGGCCCAGACTCCTACGGG
Otu000954	ATAAACGCTGGCGGCGCACATAAGACATGCAAGTCGAACGGAAGTCGTTATAAAAAGGATTGAAGATTTATCTGATTGAGATTTTATAACAATGGCTTTAGTGGCGGACTGGTGAGTAACGCGTGAGCAACCTGCCTACTAGAGGGGAATAACAGTGAGAAATCATTGCTAATACCGCATATGCCGTGAACATCACATGATGAAAACGGGAAAAGAGAAATCTGCTAGTAGATGGGCTCGCGTCTGATTAGATAGTTGGTGGGGCAACGGCCTACCAAGTCTACGATCAGTAGCCGGACTGAGAGGTTGAACGGCCACATTGGGACTGAGATACGGCCCAGACTCCTACGGG
Otu000955	ACGAACGCTGGCGGCGTGCTTAACACATGCAAGTCGAACGGAGTGCCTATGACAGAGGTTTCGGCCAATTGATTAGGTTACTTAGTGGCGGACTGGTGAGTAACGCGTGAGGAACCTGCCTTTCAGAGGGGGACAACAGTTGGAAACGACTGCTAATACCGCATGACGCATGACTGGGGCATCCCGGACATGCCAAAGATTTTATCGCTGAAAGATGGCCTCGCGTCTGATTAGATAGTTGGCGGGGTAACGGCCCACCAAGTCGACGATCAGTAGCCGGACTGAGAGGTTGACCGGCCACATTGGGACTGAGATACGGCCCAGACTCCTACGGG
Otu000956	ACGAACGCTGGCGGCGTGCTTCATACATGCAAGTCGAACGAGAATCTTAACTTCGGTTGAGAGGAAAGTGGCGGACGGGTGAGTAATGTGTAGAGAATCTGCCCTTGAGTGGGGGACAACAGCTGGAAACGGTTGCTAATACCCCATATGAGATTAGTTGAGATATTAATCTTGAAAACTCCGGTGCTCAAGGATGAGTCTGCATCTGATTAGCTAGTTGGGGGTGTAATGGACCACCAAGGCGACGATCAGTAGCTGGTTTGAGAGGATGATCAGCCACAATGGGACTGAGACACGGCCCATACTCCTACGGG
Otu000957	ATGAACGCTGGCGGCGTGCCTAACACATGCAAGTCGAACGGAGCACTCTTACTTCGGTTTTTGTGCTTAGTGGCGGACGGGTGAGTAACGCGTGAGCAATCTGCCTTTCAGAGGGGGATAACGATTGGAAACGATCGCTAATACCGCATAACGTATTTTTAGGGCATCCTTTAAATACCAAAGGAGCAATCCGCTGAAAGATGAGCTCGCGTCTGATTAGATAGTTGGTGAGGTAACGGCCCACCAAGTCGACGATCAGTAGCCGGACTGAGAGGTTGAACGGCCACATTGGGACTGAGACACGGCCCAGACTCCTACGGG
Otu000958	ACGAACGCTGGCGGCGCGCCTAACACATGCAAGTCGAACGGAGCTGAGAGGAGCTTGCTTTTCTTAGCTTAGTGGCGAACGGGTGAGTAACGCGTGAGTAACCTGCCCTGGAGTGGGGGACAACAGTTGGAAACGACTGCTAATACCGCATAAGCCCACGGATCCGCATGGATCTGCGGGAAAAGGATTTATTCGCTCTAGGATGGACTCGCGTCCAATTAGCTAGTTGGTGAGGTAACGGCCCACCAAGGCGACGATTGGTAGCCGGACTGAGAGGTTGAACGGCCACATTGGGACTGAGACACGGCCCAGACTCCTACGGG
Otu000959	TTGAACGCTGGCGGCATGCTTTACACATGCAAGTCGTACGGCAGCGCGGGCTTCGGCCTGGCGGCGAGTGGCGGACGGGTGAGTAAGACATCGGAACGTGCCACGGGGTGGGGGACAACCAGCCGAAAGGTTGGCTAATACCGCATGGCATCCACGGATTAAAGCCGGGGACCCTTCGGGGCCTGGCGCCCTGTGAGCGGCCGATGGCTGATTAGCTGGTTGGTGGGGTAACGGCCCACCAAGGCGACGATCAGTAGCTGGTCTGAGAGGACGGCCAGCCACATTGGGACTGAGACACGGCCCAAACTCCTACGGG
Otu000960	ACGAACGCTGGCGGCGCGCCTAACACATGCAAGTCGAACGAGCGAGAGAGAGCTTGCTTTCTCGAGCGAGTGGCGAACGGGTGAGTAACGCGTGAGGAACCTGCCTCAAAGAGGGGGACAACAGTTGGAAACGACTGCTAATACCGCATAAGCCCACGGGTCGGCATCGACCAGGGGGAAAAGGAGCAATCCGCTTTGAGATGGCCTCGCGTCCGATTAGCTAGTTGGTGAGGTAACGGCCCACCAAGGCAACGATCGGTAGCCGGACTGAGAGGTTGAACGGCCACATTGGGACTGAGACACGGCCCAGACTCCTACGGG
Otu000961	ACGAACGCTGGCGGCGTGCCTAACACATGCAAGTCGAGCGAATGAAGTTCCTTCGGGAACGGATTTAGCGGCGGACGGGTGAGTAACACGTGGGCAACCTGCCTCATAGAGGGGAATATCCTTCCGAAAGGGAGATTAATACCGCATAAGATTGTAGTACCGCATGGTACAGCAATTAAAGGAGTAATCCGCTATGAGATGGGCCCGCGGCGCATTAGCTAGTTGGTGAGGTAACGGCTCACCAAGGCAACGATGCGTAGCCGACCTGAGAGGGTGATCGGCCACATTGGGACTGAGACACGGCCCAGACTCCTACGGG
Otu000962	ATGAACGCTAGCGACAGGCCTAACACATGCAAGTCGAGGGGCAGCGCAGTGTAGCAATACATGGGCGGCGACCGGCGCACGGGTGCGTAACAGGTGTGCAATCTGTCCATAATCAGGGGATAGCCCAGCGAAAGTTGGATTAAAACTCTATGTGAGTGGAAACCGCATGATTTCCATTTGAAACGTAAGGATTATGGGTGAGCACGCTTCTGATTAGATAGTTGGTGAGGTAACGGCTCACCAAGTCGACGATCAGTAGGGGTTCTGAGAGGAAGGTCCCCCACATTGGAACTGAGACACGGTCCAAACTCCTACGGG
Otu000963	ACGAACGCTGGCGGCGTGCTTAACACATGCAAGTCGAACGAGAATCTACGGATCGAGGATTCGTCCAAGTGAAGTAGAGGACAGTGGCGGACGGGTGAGTAACGCGTGAGGAACCTGCCTTTCAGAGGGGGACAACAGTTGGAAACGACTGCTAATACCGCATGACACATTGGGGTCGCATGGCTCTGATGTCAAAGATTTATCGCTGAAAGATGGCCTCGCGTCTGATTAGCTAGTTGGTGAGGTAACGGCCCACCAAGGCGACGATCAGTAGCCGGACTGAGAGGTTGACCGGCCACATTGGGACTGAGATACGGCCCAGACTCCTACGGG
Otu000964	ATGAACGCTGGCGGCGTGCCTAACACATGCAAGTTGAGCGATCTTCTTCGGAAGAGAGCGGCGGACGGGTGAGTAACGCGTGGGTAACCTACCCTGTACACACGGATAACATACCGAAAGGTATGCTAATACGAGATAATATGTTTCATTCGCATGTTTGAAACATCAAAGCTTTGGCGGTATGGGATGGACCCGCGTCTGATTAGCTAGTTGGTGAGGTAACGGCTCACCAAGGCGACGATCAGTAGCCGACCTGAGAGGGTGATCGGCCACATTGGAACTGAGACACGGTCCAAACTCCTACGGG
Otu000965	ATGAACGCTGGCGGCGTGCTTAACACATGCAAGTCGAGCGAAGCACCTAAGAAAGATTCTTCGGATGAATTCTTTTGTGACTGAGCGGCGGACGGGTGAGTAACGCGTGGGTAACCTGCCTCATACAGGGGGATAACAGTTAGAAATGACTGCTAATACCGCATAAGACCACGGTACCGCATGGTACAGTGGTAAAAACTCCGGTGGTATGAGATGGACCCGCGTCTGATTAGCTAGTTGGTGGGGTAACGGCCTACCAAGGCGACGATCAGTAGCCGACCTGAGAGGGTGACCGGCCACATTGGGACTGAGACACGGCCCAAACTCCTACGGG
Otu000966	ATGAACGCTGGCGGCGTGCTTAACACATGCAAGTCGAACGAAGCACTTTATTTGATTTCTTTGGAATGATTATTTAGTGACTGAGTGGCGGACGGGTGAGTAACGCGTGGGTAACCTGCCTCATACAGGGGGATAACAGCTGGAAACGGCTGCTAATACCGCATAAGCGCACAGCATCGCATGATGCAGTGTGAAAAACTCCGGTGGTATGAGATGGACCCGCGTCTGATTAGCTGGTTGGTGGGGTAACGGCCTACCAAGGCAACGATCAGTAGCCGACCTGAGAGGGTGACCGGCCACATTGGGACTGAGACACGGCCCAAACTCCTACGGG
Otu000967	ACGAACGCTGGCGGCGTGCCTAACACATGCAAGTCGAACGAAGCTTGATCACGGATTCTTCGGATGAAGTGTGATATGACTTAGTGGCGGACGGGTGAGTAACGCGTGAGCAACCTGCCTTTCAGAGGGGGATAACAGTTGGAAACGACTGCTAATACCGCATAAAATATATTTAAGGCATCTTAGATATATCAAAGCTGAGGCGCTGAAAGATGGGCTCGCGTCCGATTAGGTAGTTGGTGGGGTAACGGCCTACCAAGCCGACGATCGGTAGCCGGACTGAGAGGTTGAACGGCCACATTGGGACTGAGACACGGCCCAGACTCCTACGGG
Otu000968	ATGAACGCTGGCGGCGTGCCTAACACATGCAAGTTGAGCGATCTTCTTCGGAAGAGAGCGGCGGACGGGTGAGTAACGCGTGGGTAACCTACCCCATACACACGGATAACATACCGAAAGGTATGCTAATACGGGATAATATATTTCATTCGCATGTTTGAAATATCAAAGCTCCGGCGGTATGGGATGGACCCGCGTCTGATTAGCTAGTTGGTGAGGTAACGGCTCACCAAGGCGACGATCAGTAGCCGACCTGAGAGGGTGATCGGCCACATTGGAACTGAGACACGGTCCAAACTCCTACGGG
Otu000969	ATGAACGCTGGCGGCGTGCCTAACACATGCAAGTCGAACGAAGCACTTAAGTTTGATTCTTCGGATGAAGACTTATTTGACTGAGTGGCGGACGGGTGAGTAACGCGTGGATAACCTGCCTCATACAGGGGGATAACAGTTAGAAATGACTGCTAATACCGCATAAGCGCACGGTACCGCATGGTACAGTGTGAAAAACTCCGGTGGTATGAGATGGATCCGCGTCTGATTAGCTGGTTGGCGGGGTAACGGCCCACCAAGGCGACGATCAGTAGCCGACCTGAGAGGGTGACCGGCCACATTGGGACTGAGACACGGCCCAAACTCCTACGGG
Otu000970	ACGAACGCTGGCGGCGTGCCTAACACATGCAAGTCGAACGGGACTTTTAAAATGAAGTTTTCGGATGGATTTTTAGAAGTTTAGTGGCGGACGGGTGAGTAACGCGTGAGCAACCTGCCTTTCAGAGGGGGACAACAGTTGGAAACGACTGCTAATACCGCATAATGTATCGAAGCCGCATGGCATTGATACCAAAGATTCTATCGCTGAAAGATGGGCTCGCGTATGATTAGATAGTTGGTGAGGTAACGGCTCACCAAGTCGACGATCATTAGCCGGACTGAGAGGTTGAACGGCCACATTGGGACTGAGACACGGCCCAGACTCCTACGGG
Otu000971	ATGAACGCTGGCGGCGTGCTTAACACATGCAAGTCGAACGGAGAGCTATTGACGGAGTTTTCGGACAACGGATATAGTTTCTTAGTGGCGGACGGGTGAGTAACGCGTGAGGAACCTGCCTTGGAGAGGGGAATAACACAGAGAAATTTGTGCTAATACCGCATAATGCAGTTGGGTCGCATGGCCCTGACTGCCAAAGATTTTATCGCTCTGAGATGGCCTCGCGTCTGATTAGGTAGTTGGCGGGGTAACGGCCCACCAAGCCGACGATCAGTAGCCGGACTGAGAGGTTGACCGGCCACATTGGGACTGAGACACGGCCCAGACTCCTACGGG
Otu000972	ATGAACGCTGGCGGCGTGCCTAACACATGCAAGTCGAGCGGGAAATTCCTGATTGAAACTTCGGTCGATTGAAGGAATGGAGAGCGGCGGACGGGTGAGTAACGCGTAGGCAACCTGCCCTTTGCAGAGGGATAGCCATTGGAAACGATGATTAAAACCTCATAATGCCGGGAGTTCACATGGACATCCGGCCAAAGATTTATCGGCAAAGGATGGGCCTGCGTCTGATTAGCTAGTTGGTGGGGTAACGGCCTACCAAGGCGACGATCAGTAGCCGACCTGAGAGGGTGATCGGCCACATTGGAACTGAGACACGGTCCAAACTCCTACGGG
Otu000973	ACGAACGCTGGCGGCGCGCCTAACACATGCAAGTCGAACGAGCGAGAGAGAGCTTGCTTTCTCGAGCGAGTGGCGAACGGGTGAGTAACGCGTGAGGAACCTGCCTCAAAGAGGGGGACAACAGTTGGAAACGACTGCTAATACCGCATAAGCCCACGGTGCCGCATGGCACAGAGGGAAAAGGAGCAATCCGCTTTGAGATGGCCTCGCGTCCGATTAGCTGGTTGGTGAGGTAACGGCCCACCAAGGCGACGATCGGTAGCCGGACTGAGAGGTTGAACGGCCACATTGGGACTGAGACACGGCCCAGACTCCTACGGG
Otu000974	ATGAACGCTGGCGGCGTGCCTAACACATGCAAGTCGAACGGAGTGTTGAGAGCTTGCTTTTAACACTTAGTGGCGGACGGGTGAGTAATGTATGAGCAACCTGCCTTTCAGAGGGGGACAACAGTTGGAAACGACTGCTAATACCGCATAATGTACGTTGAAGGCATCTTCGATGTACCAAAGGAGCAATCCGCTGAAAGATGGGCTCATATCTGATTAGCTAGTTGGTGAGGTAACGGCTCACCAAGGCTGCGATCAGTAGCCGGACTGAGAGGTTGAACGGCCACATTGGGACTGAGATACGGCCCAGACTCCTACGGG
Otu000975	ATAAACGCTGGCGGCGTGCATAACACATTCAAGTCGAACGAAGCGCTGATTGCGGAGACTTCGGTCAAAGCAAGAGGATGACTTAGTGGCGGACGGGTGAGTAACGCGTGAGCAACCTGCCTGTAAGAGGGGAATAACGTTTGGAAACGAACGCTAATACCGCATAACGCATATTTGTCGCATGGTGAATATGCCAAAGATTTATCGCTTACAGATGGGCTCGCGTCCGATTAGGCAGTTGGTGAGGTAACGGCCCACCAAACCGACGATCGGTAGCCGGACTGAGAGGTTGAACGGCCACATTGGAACTGAGAAACGGTCCAGACTCCTACGGG
Otu000976	ATGAACGCTGGCGGCGTGCTTAACACATGCAAGTCGAACGAAGCACTTTACTTGATTTTCTTCGGAACTGATTGTACTGTGACTGAGTGGCGGACGGGTGAGTAACGCGTGGATAACCTGCCTCACACAGGGGGATAACAGTTGGAAACGGCTGCTAATACCGCATAAGCGCACAGCACCGCATGGTGCAGTGTGAAAAACTCCGGTGGTGTGAGATGGATCCGCGTCTGATTAGGCAGTTGGCGGGGTAACGGCCCACCAAACCGACGATCAGTAGCCGGCCTGAGAGGGCGACCGGCCACATTGGGACTGAGACACGGCCCAGACTCCTACGGG
Otu000977	ATGAACGCTAGCTACAGGCTTAACACATGCAAGTCGTGGGGCAGCATGGCTGAAGCTTGCTTCAGCTGATGGCGACCGGCGCACGGGTGAGTAACGCGTATCCAACCTTCCCATGACAGGGGAATAACCTTGCGAAAGTAAGACTAATGCCCCATGGTCTCCGACGACGGCATCAGACTCGGAGTAAAGGCCTCGGCCGGTGATGGATGGGGATGCGTCCGATTAGCTTGACGGCGGGGTAACGGCCCACCGTGGCACCGATCGGTAGGGGTTCTGAGAGGAAGGTCCCCCACATTGGAACTGAGACACGGTCCAAACTCCTACGGG
Otu000978	ACGAACGCTGGCGGCGTGCTTAACACATGCAAGTCGAACGGAGCGCTTTTGATAGAGACTTCGGTCAATGGATAAAGTTGCTTAGTGGCGGACTGGTGAGTAACGCGTGAGGAACCTGCCTTTCAGAGGGGGACAACAGTTGGAAACGACTGCTAATACCGCATGATACATTTGGGCGGCATCGCCCGGATGTCAAAGATTTTATCGCTGAAAGATGGCCTCGCGTCTGATTAGATAGTTGGCGGGGTAACGGCCCACCAAGTCGACGATCAGTAGCCGGACTGAGAGGTTGACCGGCCACATTGGGACTGAGATACGGCCCAGACTCCTACGGG
Otu000979	ACGAACGCTGGCGGCGTGCCTAACACATGCAAGTCGAGCGGAGACAGTTGGAAGCTTGCTTCTGGCTGTTTTAGCGGCGGACGGGTGAGTAACGCGTGAGCAACCTCTCCTTTACTGGGGAATAACACACCGAAAGGTGTACTAATACCGCATGAGACCACAGAGGGGCATCCCTTAGGGGTCAAAGATTAATCGGTAAAGGGTGGGCTCGCGTCTGATTAGATAGTTGGTGGGGTAACGGCCTACCAAGTCGACGATCAGTAGCCGACCTGAGAGGGTGATCGGCCACATTGGGACTGAGACACGGCCCAAACTCCTACGGG
Otu000980	ACGAACGCTGGCGGCGTGCTTAACACATGCAAGTCGAACGAGGTGAGGGAGGAAGCTTGCTTCTGACCTGACCGAGTGGCGGACGGGTGAGTAACGCGTGAACAATCTGTCTCATACAGGGGGATAACGCGCCGAAAGGCGTGCTAATACCGCATAAGACCACAGCACCGCATGATGCAGGGGTCAAAGAAGCAATTCGGTATGAGGTGAGTTCGCGTCCGATTAGATAGTTGGTGAGGTAACGGCTCACCAAGTCAACGATCGGTAGCCGACCTGAGAGGGTGATCGGCCACATTGGAACTGAGACACGGTCCAGACTCCTACGGG
Otu000981	ATGAACGCTAGCGGCAGGCTTAACACATGCAAGTCGAGGGGCAGCGCGGGGTAGCAATACTCTGGCGGCGACCGGCGGAAGGGTGCGTAACACGTGAGCAACTTGCCCGTATCAGGGGGATAACCGATGGAAACGTCGACTAATACCCCATAACAACAATTTCCGCATGGAAGATGTTTGAAAGCTACGGCGGATACGGATAGGCTCGCGGGACATTAGCTAGTTGGAGTGGTAACGGCACACCAAGGCGACGATGTCTAGGGGTTCTGAGAGGAAGGTCCCCCACATTGGAACTGAGACACGGTCCAAACTCCTACGGG
Otu000982	ATAAACGCTGGCGGCGCACATAAGACATGCAAGTCGAACGAACTTAACCATAAGTTTACTTTTGGAGCGGTTAGTGGCGGACTGGTGAGTAACACGTAAGCAACCTGCCTATCAGAGGGGAACAACAGTTAGAAATGACTGCTAATACCGCATATGCCATGAGTATCGCATGATACAAATGGGAAAGGAGCAATCCGCTGATAGATGGGCTTGCGTCTGATTAGATAGTTGGTGGGGTAACGGCCTACCAAGTCAACGATCAGTAGCCGGACTGAGAGGTTGAACGGCCACATTGGGACTGAGATACGGCCCAGACTCCTACGGG
Otu000983	ACGAACGCTGGCGGCGTGCTTAACACATGCAAGTCGAACGAGAATCTACTGAAAGAGGATTCGTCCAATGGAAGTAGAGGAAAGTGGCGGACGGGTGAGTAACGCGTGAGGAACCTGCCTTGAAGAGGGGGACAACAGTTGGAAACGACTGCTAATACCGCATGAAGCATAGGGGTCGCATGATTTTTATGCCAAAGATTTATCGCTTCAAGATGGCCTCGCGTCTGATTAGCTTGTTGGCGGGGTAACGGCCCACCAAGGCGACGATCAGTAGCCGGACTGAGAGGTTGAACGGCCACATTGGGACTGAGATACGGCCCAGACTCCTACGGG
Otu000984	ATGAACGCTGGCGGCGTGCTTAACACATGCAAGTCGAACGGACTTACATTGAAACCTAGTGATATGTAAGTTAGTGGCGGACGGGTGAGTAACGCGTGGGTAACCTGCCTCACACTGGGGGATAACACTTAGAAATAGGTGCTAATACCGCATAAGCGCACGAAAGCGCATGCTTTTGTGTGAAAAACTCCGGTGGTGTGAGATGGACCCGCGTCTGATTAGCTGGTTGGCGGGGTAACGGCCCACCAAGGCGACGATCAGTAGCCGGCCTGAGAGGGTGAACGGCCACATTGGGACTGAGACACGGCCCAAACTCCTACGGG
Otu000985	ATGAACGCTGGCGGCGTGCCTAACACATGCAAGTCGAACGAGACTGATTGGATTGAAACTTCGGTTGATTTCTATGAAAGTCGAGTGGCGGACGGGTGAGTAACACGTGGGTAACCTGCCTTACAGAGGGGGATAACAGTTTGAAAAGACTGCTAATACCGCATAAGCACACAGTACCGCATGGTACGGGGTGAAAAGATTTATCGCTGTAAGATGGACCCGCGTCTGATTAGCTAGTTGGCAGGGTAACGGCCTACCAAGGCGACGATCAGTAGCCGACCTGAGAGGGTGATCGGCCACATTGGGACTGAGACACGGCCCAAACTCCTACGGG
Otu000986	ACGAACGCTGGCGGCGTGCTTAACACATGCAAGTCGAACGAGAATCTGCGGAAAGAGGATTCGTCCAATTGAAGCAGAGGACAGTGGCGGACGGGTGAGTAACGCGTGAGGAACCTGCCTTTCAGAGGGGGACAACAGTTGGAAACGACTGCTAATACCGCATAACGCGTAGAGATCGCATGGTCTTTACGCCAAAGATTTATCGCTGAAAGATGGCCTCGCGTCTGATTAGCTGGTTGGTGAGGTAACGGCCCACCAAGGCGACGATCAGTAGCCGGACTGAGAGGTTGAACGGCCACATTGGGACTGAGATACGGCCCAGACTCCTACGGG
Otu000987	ACGAACGCTGGCGGCGCGCCTAACACATGCAAGTCGAACGAGCAAAGAGGAGCTTGCTTCTCTGAGCGAGTGGCGAACGGGTGAGTAACGCGTGAGGAACCTGCCTCAAAGAGGGGGACAACAGTTGGAAACGACTGCTAATACCGCATAAGCCCACGGGTCGGCATCGACCAGAGGGAAAAGGAGTGATCCGCTTTGAGATGGCCTCGCGTCCGATTAGCTAGTTGGTGAGGTAACGGCCCACCAAGGCGACGATCGGTAGCCGGACTGAGAGGTTGAACGGCCACATTGGGACTGAGACACGGCCCAGACTCCTACGGG
Otu000988	ATGAACGCTAGCGACAGGCCTAACACATGCAAGTCGAGGGGCAGCGGGAGCGAAGCTTGCTTTGCTTGCCGGCGACCGGCGCACGGGTGAGTAACACGTATGGAACCTGCCCGCCACAGGGGGATAACCGGGAGAAATTCCGACTAATACCCCGTATGCTCACGGTAGCGCATGCTACAGAGAGGAAACCGCGAGGGGTGGCGGATGGCCATGCGGCGCATTAGCTAGTTGGCGGGGTAATGGCCCACCAAGGCGACGATGCGTAGGGGTTCTGAGAGGAAGGTCCCCCACATTGGTACTGAGACACGGACCAAACTCCTACGGG
Otu000989	ACGAACGCTGGCGGCGTGCCTAACACATGCAAGTCGAACGAAGCTCCCAGAAGGGCGACTTCGGTCAAACGGACGGGATGACTTAGTGGCGGACGGGTGAGTAACGCGTGAGGAACCTGCCTTTCAGAGGGGGACAACAGTTGGAAACGACTGCTAATACCGCATAATGCAATCGGATCGCATGGTCTGGTTGCCAAAGATTTATCGCTGAAAGATGGCCTCGCGTCTGATTAGATAGTTGGTGAGGTAACGGCCCACCAAGTCGACGATCAGTAGCCGGACTGAGAGGTTGAACGGCCACATTGGGACTGAGATACGGCCCAGACTCCTACGGG
Otu000990	ATGAACGCTAGCGACAGGCCTAACACATGCAAGTCGAGGGGCAGCAGGAAGTAGCAATACTTTGCTGGCGACCGGCGCACGGGTGCGTAACGCGTATGCAATCTGGCTCGAACAGGGGAACAGCCTTCCGAAAGGAAGATTAATGCCCCGTACGAAACTCCCCCGCATGAGAGAGTTTGGAAAGAAGCAATTCGGTTCGAGATGGGCATGCGTCCCATTAGCTAGTTGGCGGTGCAACGGACCACCAAGGCGACGATGGGTAGGGGTTCTGAGAGGAAGGTCCCCCACACTGGTACTGAGACAGGGACCAGACTCCTACGGG
Otu000991	ACGAACGCTGGCGGCGTGCCTAACACATGCAAGTCGAACGGGGCAGAGAGCTTCGGTTTTCTGCTTAGTGGCGAACGGGTGAGTAACGCGTGAGGAACCTGCCTTTCAGTGGGGGACAACAGTTGGAAACGACTGCTAATACCGCATAACGTCATTTTCTGGCATCGGAGAATGACCAAAGCTTTATGTGCTGAAAGATGGCCTCGCGTCTGATTAGATAGTTGGTGGGGTAACGGCCTACCAAGTCGACGATCAGTAGCCGGTCTGAGAGGATGAACGGCCACATTGGGACTGAGATACGGCCCAGACTCCTACGGG
Otu000992	ATGAACGCTGGCGGCGTGCCTAACACATGCAAGTCGAACGAAGCACATATCCTTCGGGAGATGTGACTGAGTGGCGGACGGGTGAGTAACGCGTGGGTAACCTGCCCTGTACAGGGGGATAACAGCTGGAAACGGCTGCTAATACCGCATAAGCGCACGGAAGGACATCCTTTTGTGTGAAAAACTCCGGTGGTACAGGATGGGCCCGCGTCTGATTAGCTTGTTGGCGGGGTAATGGCCCACCAAGGCGACGATCAGTAGCCGGTCTGAGAGGATGAACGGCCACATTGGAACTGAGACACGGTCCAAACTCCTACGGG
Otu000993	ACGAACGCTGGCGGCGTGCCTAACACATGCAAGTCGAACGGGGTTAGCCCTTCGGGACTAACTTAGTGGCGAACGGGTGAGTAACGCGTGAAGAACCTGCCTTTCAGTGGGGGACAACAGTTGGAAACGACTGCTAATACCGCATGACACTTCTTGGAGGCATCTCTGAGAAGTCAAAGCTTTATGTGCTGAAAGATGGCTTCGCGTCTGATTAGCTAGATGGCGGGGTAACGGCCCACCATGGCGACGATCAGTAGCCGGTCTGAGAGGATGAACGGCCACATTGGGACTGAGATACGGCCCAGACTCCTACGGG
Otu000994	ATGAACGCTGGCGGCGTGCCTAACACATGCAAGTCGAACGATTAAACCGCTTCGGCGGATATAGAGTGGCGAACGGGTGAGTAACACGTGACCAACCTGCCCCCTCCTCCGGGACAACAGCTGGAAACGGCTGCTAATACCGGATACTCCGGGATCATCGCATGATCTTCCCGGGAAAGCCTTCACGGGAGGGGATGGGGTCGCGGCCCATTAGGTAGACGGCGGGGTAACGGCCCACCGTGCCCGCGATGGGTAGCCGGGCTGAGAGGCTGATCGGCCACATTGGGACTGAGATACGGCCCAGACTCCTACGGG
Otu000995	ACGAACGCTGGCGGCGCGCCTAACACATGCAAGTCGAACGAGCGAGAGAGAGCTTGCTTTCTCGAGCGAGTGGCGAACGGGTGAGTAACGCGTGAGGAACCTGCCTCAAAGAGGGGGACAACAGTTGGAAACGACTGCTAATACCGCATAAGCCCACGGCTCGGCATCGAGCAGAGGGAAAAGGAGCAATCCGCTTTGAGATGGCCTCGCGTCCGATTAGCTAGTTGGTGAGGTAACGGCCCACCAAGGCGACGATCGGTAGCCGGACTGAGAGGTTGAACGGCCACATTGGGACTGAGACACGGCCCAGACTCCTACGGG
Otu000996	ATGAACGCTGGCGGCGTGCTTAACACATGCAAGTCGAACGGACTTTACATGAAGCCTAGCGATTGTAAAGTTAGTGGCGGACGGGTGAGTAACGCGTGAATAACCTGCCCTGTACCGGGGGACAACAGTTGGAAACGGCTGCTAATACCGCATAAGCGCACGGTTCCGCATGGAACAGTGTGAAAAACTCCGGTGGTACAGGATGGATTCGCGTCTGATTAGCCAGTTGGTGGGGTAACGGCCTACCAAAGCAACGATCAGTAGCCGGCCTGAGAGGGTGAACGGCCACATTGGGACTGAGACACGGCCCAAACTCCTACGGG
Otu000997	ATGAACGCTGGCGGCGTGCTTAACACATGCAAGTCGAACGAAGCACTATATTACGATTTCTTCGGAATGACGATTTAGTGACTGAGTGGCGGACGGGTGAGTAACGCGTGGGTAACCTACCCTATACAGGGGGACAACAGTTGGAAACGACTGCTAATACCGCATAAGCGCACAGGACCGCATGGTCTGGTGTGAAAAACTCCGGTGGTATAGGATGGACCCGCGTCTGATTAGCTAGTTGGTGAGGTAACGGCCCACCAAGGCAACGATCAGTAGCCGACCTGAGAGGGTGACCGGCCACATTGGGACTGAGACACGGCCCAAACTCCTACGGG
Otu000998	ACGAACGCTGGCGGCGTGCCTAACACATGCAAGTCGAACGGAGCGACTATGGAAAGCCCTTCGGGGCCGGAAGTTTTCGCTTAGTGGCGAACGGGTGAGTAACGCGTGAGGAACCTGCCTTTCAGAGGGGGACAACAGTTGGAAACGACTGCTAATACCGCATGACGCAGCGAGATCGCATGATTTTGCTGCCAAAGATTTATCGCTGAAAGATGGCCTCGCGTCTGATTAGATAGTTGGTGGGGTAACGGCTCACCAAGTCGACGATCAGTAGCCGGACTGAGAGGTTGAACGGCCACATTGGGACTGAGATACGGCCCAGACTCCTACGGG
Otu000999	ATGAACGCTGGCGGCGTGCTTAACACATGCAAGTCGAACGGACGATGAAGAGCTTGCTCTTCAGAGTTAGTGGCGGACGGGTGAGTAACGCGTGGGTAACCTGCCTCATACAGGGGGATAGCAGCTGGAAACGGCTGATAAAACCGCATAAGCGCACAGCATCGCATGATGCAGTGTGAAAAACTCCGGTGGTATGAGATGGACCCGCGTCTGATTAGCTGGTTGGTGAGGTAACGGCCCACCAAGGCGACGATCAGTAGCCGGCCTGAGAGGGTGACCGGCCACATTGGGACTGAGACACGGCCCAAACTCCTACGGG
Otu001000	ATGAACGCTGGCGGCATGCCTAAGACATGCAAGTCGAACGAGGCGGCCCAATGAAGAATCTGTACTTGTACAAATTTGGATTTGGATCCCCGCCTAGTGGCGCAAGGGTGAGTAACACGTGGGTAATCTGCCTTTGAGTCTGGAATAACAGTTAGAAATGATTGCTAATGCCGGATGATATACAGAATGATACATCTTTCTATATTAAAAGGAGCCTCAAAGCTCCGCTTAAAGATGAGCCTGCGTCGTATTAGCTAGTTGGTGGGGTAAAGGCCTACCAAGGCAACGATGCGTAGCCGACCTGAGAGGGTGATCGGCCACACTGGGACTGAGACACGGCCCAGACTCCTACGGG
Otu001001	ATGAACGCTGGCGGCGTGCTTAACACATGCAAGTCGAACGGACTTTTCATGAAACCTAGTGATTGAAAAGTTAGTGGCGGACGGGTGAGTAACGCGTGGGTAACCTGCCTCACACTGGGGGATAACACTTAGAAATAGGTGCTAATACCGCATAAGCGCACGAAGCTGCATGGCTTTGTGTGAAAAACTCCGGTGGTGTGAGATGGACCCGCGTCTGATTAGCTGGTTGGCGGGGTAACGGCCCACCAAGGCGACGATCAGTAGCCGGCCTGAGAGGGTGAACGGCCACATTGGGACTGAGACACGGCCCAAACTCCTACGGG
Otu001002	ATGAACGCTGGCGGCGTGCTTAACACATGCAAGTCGAGCGAAGCACTTGAATTCGATTCTTCGGATGAAGATTCATTTGACTGAGCGGCGGACGGGTGAGTAACGCGTGGGTAACCTGCCTCATACAGGGGGATAACAGTTAGAAATGACTGCTAATACCGCATAAGACCACGGTACCGCATGGTAGAGTGGTAAAAACTCCGGTGGTATGAGATGGACCCGCGTCTGATTAGGTAGTTGGTGAGGTAACGGCTCACCAAGCCGACGATCAGTAGCCGACCTGAGAGGGTGACCGGCCACATTGGGACTGAGACACGGCCCAGACTCCTACGGG
Otu001003	ACGAACGCTGGCGGCGTGCCTAACACATGCAAGTCGAACGAAGCTTGATAATAGATTTCTTCGGAATGAAATTTGATATGACTGAGTGGCGGACGGGTGAGTAACGCGTGAGCAACCTGCCCTTCGGAACGGGATAGTGTCTGGAAACGGACAGTAATACCGTATAACATATATTAATCGCATGGTTGATATATCAAAACTGAGGTGCCGAAGGATGGGCTCGCGTCTGATTAGATAGTTGGTGGGGTAACGGCCTACCAAGTCGACGATCAGTAGCCGGACTGAGAGGTTGATCGGCCACATTGGGACTGAGACACGGCCCAGACTCCTACGGG
Otu001004	ACGAACGCTGGCGGCGCGCCTAACACATGCAAGTCGAACGGAGTTTACGGGACTGATCCTTCGGGTGATCGAACGCAAACTTAGTGGCGGACGGGTGAGTAACACGTGAGCAACCTGCCCTACAGTGGGGGATAACGTTTTGAAAAGAACGCTAATACCGCATAACGTACCGGAAGGGCATCCTTCCGGTACCAAAGGAGCAATCCGCTGTAAGATGGGCTCGCGTCCGATTAGCCAGTTGGCGGGGTAACGGCCCACCAAAGCGACGATCGGTAGCCGGACTGAGAGGTTGATCGGCCACATTGGGACTGAGACACGGCCCAGACTCCTACGGG
Otu001005	ATGAACGCTGGCGGCGTGCCTAACACATGCAAGTCGAGCGAGAAACCTTTCAATGAAGCTTCGGTAGATTTGAGAGGCGGAAAGCGGCGGACGGGTGAGTAACGCGTAGGCAACCTGCCCCTTGCAGAGGGATAGCCTCGGGAAACCGGGATTAAAACCTCATAAAGCCTTTGGAGCACATGCTTTGAAGGTCAAAGATTTATCGGCAAGGGATGGGCCTGCGTCTGATTAGCTAGTAGGTGGGGTAACGGCCTACCTAGGCGACGATCAGTAGCCGACCTGAGAGGGTGATCGGCCACATTGGAACTGAGACACGGTCCAAACTCCTACGGG
Otu001006	TTCAAGTCGAACGGGACTCATTTGATTAATCCTTCGGGAAGCGTCGAATGAGTTTAGTGGCGGACGGGTGAGTAACGCGTGAGCAATCTGCCTTTGTGAGTGGAATAACACCCGGAAACAGGTGCTAATACCGCATAACGTATCGATGTCGCATGGCAATGATACCAAAGAGAAATCGCACAAAGATGAGCTCGCGTCCGATTAGATAGTTGGTGAGGTAACGGCCCACCAAGTCGACGATTGGTAGCCGGACTGAGAGGTTGAACGGCCACATTGGAACTGAGAAACGGTCCAGACTCCTACGGG
Otu001007	ATAAACGCCGGCGGCGTGCCTAATACATGCAAGTCGAACGAGGGGAGCAATCCCCGAGTGGCGTACGGGTGAGTAACACGTTGGTAACCTGCCCTCCGGACCGGAATACCAGGCGGAAACGCCTGCTAATGCCGGATGAAGCCGCAGAGGCGAAAGCCTCCGCGATGAAAGGCGGCCTCAAAGCCGCGCCGGGGGATGGACCTGCGTCGCATTAGCTAGTTGGCGGGATAAAGGCCCACCAAGGCGAGGATGCGTAGCCGAGCTGAGAGGCTAAACGGCCACATTGGGACTGAGACACGGCCCAGACTCCTACGGG
Otu001008	ACGAACGCTGGCGGCGTGCCTAACACATGCAAGTCGAACGAAGCTTGATTGCGGATTCTTCGGAAGAAGCATGATATGACTTAGTGGCGGACGGGTGAGTAACGCGTGAGCAACCTGCCTTTCAGAGGGGGATAACAGTTGGAAACGACTGCTAATACCGCATAACGTGTTGATATCGCATGGTATTAACACCAAAGCTGAGGCGCTGAAAGATGGGCTCGCGTCCGATTAGGTAGTTGGTGGGGTAATGGCCTACCAAGCCGACGATCGGTAGCCGGACTGAGAGGTTGAACGGCCACATTGGGACTGAGACACGGCCCAGACTCCTACGGG
Otu001009	ACGAACGCTGGCGGCGTGCCTAACACATGCAAGTCGAACGGGGTTGAGTGCTTCGGTATTCAACTTAGTGGCGAACGGGTGAGTAACGCGTGAAGAACCTGCCTTTCAGTGGGGGACAACAGTTGGAAACGGCTGCTAATACCGCATGACACTTCTGAGTGGCATCACTTAGAAGTCAAAGCTTTATGTGCTGAAAGATGGCTTCGCGTCTGATTAGCTAGTTGGCGGGGTAACGGCCCACCAAGGCGACGATCAGTAGCCGGTCTGAGAGGATGAACGGCCACATTGGGACTGAGATACGGCCCAGACTCCTACGGG
Otu001010	ATGAACGCTAGCTACAGGCTTAACACATGCAAGTCGCGGGGCAGCATGTATCTGGCTTGCCAGATACGATGGCGACCGGCGCACGGGTGAGTAACGCGTATCCAACCTGCCCATAACCACGGCACAGCCCGTCGAAAGGCGGATTAATGCCGTATGAGGTTCCAGAGTAGCATTATTATGGAACGAAAGGATTGGCGGTTATGGATGGGGATGCGTCCGATTAGCTTGTTGGCGGGGTAACGGCCCACCAAGGCGACGATCGGTAGGGGTTCTGAGAGGAAGGTCCCCCACACTGGAACTGAGACACGGTCCAGACTCCTACGGG
Otu001011	ATGAACGCTGGCGGCGTGCTTAACACATGCAAGTCGAACGAAGCACATTTGATTGATTTCTTCGGAAAGAAAGAGATTGTGACTGAGTGGCGGACGGGTGAGTAACGCGTGGGTAACCTGCCTCATACAGGGGGATAACAGTTAGAAATGACTGCTAATACCGCATAAGCACACAGCTTCGCATGAAGCAGTGTGAAAAACTCCGGTGGTATGAGATGGACCCGCGTCTGATTAGGTAGTTGGTGGGGTAACGGCCTACCAAGCCGACGATCAGTAGCCGACCTGAGAGGGTGACCGGCCACATTGGGACTGAGACACGGCCCAAACTCCTACGGG
Otu001012	ACGAACGCTGGCGGCGTGCTTAACACATGCAAGTCGAGCGGGGATATTGATTGGAAGGTTTCGGCCGGAAGGTTGATATTCCAGCGGCGGACGGGTGAGTAACGCGTGAGCAATCTGTCCCAGACAGGGGGATAACAGATGGAAACATCTGCTAATACCGCATAAGACCACGAGGTCACATGATCTTGGGGTAAAAGGAGAAATCCGGTTTGGGGTGAGCTCGCGTCCGATTAGGTAGTTGGTGAGGTAACGGCCCACCAAGCCCGCGATCGGTAGCCGACCTGAGAGGGTGATCGGCCACATTGGAACTGAGACACGGTCCAAACTCCTACGGG
Otu001013	ACGAACGCTGGCGGCGTGCTTAACACATGCAAGTCGAACGGAGCGCCTATGATAGAGGTTTCGGCCAATTGATTAGGTTGCTTAGTGGCGGACTGGTGAGTAACGCGTGAGGAACCTGCCTTTCAGAGGGGGACAACAGTTGGAAACGACTGCTAATACCGCATGACATATATTAAGGGCATCCTTGATATATCAAAGATTTATCGCTGAAAGATGGCCTCGCGTCTGATTAGATAGTTGGTGAGGTAACGGCCCACCAAGTCGACGATCAGTAGCCGGACTGAGAGGTTGACCGGCCACATTGGGACTGAGATACGGCCCAGACTCCTACGGG
Otu001014	ACGAACGCTGGCGGCGTGCCTAACACATGCAAGTCGAACGGAGCTGGCCCCGCAAGGGACTGGCTTAGTGGCGAACGGGTGAGTAACGCGTGAGGAACCTGCCTTTCAGTGGGGGACAACAGTTGGAAACGACTGCTAATACCGCATGACGCTTCTTGGGGGCATCCCCGGGGAGTCAAAGCTTTATGTGCTGAAAGATGGCCTCGCGTCTGATTAGCTAGTTGGCGGGGTAACGGCCCACCAAGGCGACGATCAGTAGCCGGTCTGAGAGGATGAACGGCCACATTGGGACTGAGATACGGCCCAGACTCCTACGGG
Otu001015	ATGAACGCTGGCGGCGTGCCTAACACATGCAAGTCGAACGGAACTTGCAGAATGAAGTTCTTCGGAACGGAAGGCTGTAAGTTTAGTGGCGGACGGGTGAGTAACGCGTGAGTAACCTGCCTTTGAGAGGGGAATAACTTCCCGAAAGGGATGCTAATACCGCATAACACATATTTGTCGCATGGCAGATATGTCAAAGATTTTATCGCTCAAAGATGGACTCGCGTCCGATTAGCCAGTTGGCGGGGTAACGGCCCACCAAAGCAACGATCGGTAGCCGGACTGAGAGGTTGAACGGCCACATTGGGACTGAGACACGGCCCAGACTCCTACGGG
Otu001016	ATGAACGCTGGCGGCGTGCTTAACACATGCAAGTCGAACGAAGCACTTTATCACGATTTCTTCGGAATGACGATCTAGTGACTGAGTGGCGGACGGGTGAGTAACGCGTGGGTAACCTGCCTCATACAGGGGGATAACAGTTGGAAACGACTGCTAATACCGCATAAGCGCACGGTATCGCATGATACAGTGTGAAAAACTCCGGTGGTATGAGATGGACCCGCGTCTGATTAGCTAGTTGGCGAGGTAACGGCCCACCAAGGCAACGATCAGTAGCCGACCTGAGAGGGTGACCGGCCACATTGGGACTGAGACACGGCCCAAACTCCTACGGG
Otu001017	ACGAACGCTGGTAGCGTGGATTAGGCATGCAAGTCGAACGGGATCCGTGAAGTAGCAATACTGAGCGGTGAGAGTGGCGGATTGGGGAGGAACACGTGAGCAACCTGCCTTTGAGTTGGGGAAAACCATTGGAAACGATGGCTAATACCGAATGTGGCGCCTGGTGACATCACCGGAGCGCTAAAGGGGGCCGCAAGGCTCTCGCTCTTAGAGGGGCTCGCGCACCATCAGCTTGTTGGCGGGGTAACGGCCCACCAAGGCTTACGGTTAGCTGGTCTGAGAGGATGACCAGCCCCACTGGGACTGAGATACTGCCCAGACTCCTACGGG
Otu001018	ACGAACGCTGGCGGCGTGCCTAACACATGCAAGTCGAGCGGAGCCAACTGAAAGAATCCTTCGGGATGATTTCGGGGAAGCTTAGCGGCGGACGGGTGAGTAACACGTGAGTAACCTGCCCTTCAGAGGAGGATAACATACCGAAAGGTATGCTAATACTGCATAATATATTGGAATCGCATGGTTTTGATATCAAAGATTTATCGCTGAAGGATGGACTCGCGTCCGATTAGGTAGTTGGTGAGGTAACGGCTCACCAAGCCGACGATCGGTAGCCGGACTGAGAGGTTGAACGGCCACATTGGGACTGAGACACGGCCCAGACTCCTACGGG
Otu001019	ACGAACGCTGGCGGCGTGCTTAACACATGCAAGTCGAACGGAGTGCCTAAGAAAGAGGTTTCGGCCAATGGATTAGGTTACTTAGTGGCGGACTGGTGAGTAACGCGTGAGGAACCTGCCTTTCAGAGGGGGACAACAGTTGGAAACGACTGCTAATACCGCATGACGCATGACTGGGGCATCCCGGACATGCCAAAGATTTATCGCTGAAAGATGGCCTCGCGTCTGATTAGCTGGTTGGCGGGGTAACGGCCCACCAAGGCGACGATCAGTAGCCGGACTGAGAGGTTGACCGGCCACATTGGGACTGAGATACGGCCCAGACTCCTACGGG
Otu001020	ACGAACGCTGGCGGCGTGCTTCATACATGCAAGTCGAACGAGAAGCTTACTTCGGTGAGTGGAAAGTGGCGGACGGGTGAGTAATATGTAGAGAATCTGCCCTAGAGTGGGGGACAACAGTTGGAAACGACTGCTAATACCCCATATGAGGTTACTTGTGATAGTAATCTTGAAAACTCCGGTGCTCTAGGATGAGTCTGCATCTGATTAGCTAGTTGGGGGTGTAATGGACCACCAAGGCGACGATCAGTAGCTGGTTTGAGAGGATGATCAGCCACAATGGGACTGAGACACGGCCCATACTCCTACGGG
Otu001021	ACGAACGCTGGCGGCGTGCTTCATACATGCAAGTCGAACGAGAAGCTCACTTCGGTGAGTGGAAAGTGGCGGACGGGTGAGTAATGTGTAGAGAATCTGCCCTTGAGTGGGGGACAACAGCTGGAAACGGTTGCTAATACCCCATATGAGATATTTTGCAATAAATATCTTGAAAACTCTGGTGTTCAAGGATGAGTCTGCATCTGATTAGCTAGTTGGGGGTGTAATGGACCACCAAGGCGACGATCAGTAGCTGGTTTGAGAGGATGATCAGCCACAATGGGACTGAGACACGGCCCATACTCCTACGGG
Otu001022	ATGAACGCTGGCGGCGTGCCTAATACATGCAAGTCGAACGGGGGTAGCAATACCCTAGTGGCGAACGGGTGAGTAACACGTAGGTAACCTGCCTTTCAGCTTGGGATACCCGAGGGAAACCTTGGCTAATACCGGATAACTGATTTAGAGGCATCTCTAGATTATAAAAGGGGCTCCAAAGCCTCACTGAAAGATGGACCTGCGGCGCATTAGCTAGTTGGTGAGATAACAGCCCACCAAGGCGAGGATGCGTAGCCGATCTGAGAGGATGAACGGCCACACTGGAACTGAGACACGGTCCAGACTCCTACGGG
Otu001023	ATGAACGCTGGCGGCGTGCTTAACACATTCAAGTCGAACGGAGAAGGGGGGGCTTGCTCCCCCGGATCAGTGGCGGACGGGTGAGTAACGCGTGAGCAACCTGCCTGTATGTGGGGAATAACATCTGGAAACGGGTGCTAATACCGCATAAAGCATTTGTGGCGCATGCTGCGGATGCCAAAGATTTATTGCGTACAGATGGGCTCGCGTCTGATTAGATAGTTGGTGAGGTAACGGCTCACCAAGTCGACGATCAGTAGCCGGACTGAGAGGTTGAACGGCCACATTGGAACTGAGAGACGGTCCAGACTCCTACGGG
Otu001024	ACGAACGCTGGCGGCACGCCTAACACATGCAAGTCGAACGGACGAGAGAGAAGCTTGCTTTTCTCAAGTTAGTGGCGGACGGGTGAGTAACACGTGAGCAACCTGCCTCTGAGAGGGGGATAGCTTCTGGAAACGGATGGTAATACCCCATAACATAGCAGTACCGCATGATATTGCTATCAAATGAATTTTCGCTCAGAGATGGGCTCGCGTCTGATTAGATAGTTGGTGAGGTAACGGCTCACCAAGTCAACGATCAGTAGCCGGACTGAGAGGTTGAACGGCCACATTGGGACTGAGACACGGCCCAGACTCCTACGGG
Otu001026	ATGAACGCTAGCGACAGGCTTAACACATGCAAGTCGAGGGGCATCGGGGTGTGGCAACACGCCGCCGGCGACCGGCGCACGGGTGAGTAACGCGTATGCAACTTGCCTATCAGAGGGGGATAACCCGTCGAAAGACGGACTAATACCGCATGAAACAGGGGTCCCGCATGGGGATATTTGTTAAAGATTTTATCGCTGATAGATAGGCATGCGTTCCATTAGGTAGTTGGCGGGGCAACGGCCCACCAAGCCGACGATGGATAGGGGTTCTGAGAGGAAGGTCCCCCACACTGGTACTGAGACACGGACCAGACTCCTACGGG
Otu001027	ATGAACGCTAGCGACAGGCTTAACACATGCAAGTCGAGGGGCAGCGAGGGCGTAGCAATACGCCTGTCGGCGACCGGCGCACTGGTGAGTAACACGTATGCGACCTGCCCCCTACAGGGGTATAACCCGTAGAAATGCGGACTAATCCCCCATAGTCCTGGGTGCTGCATGGCATTCAGGGGAAAGGTCAGCCGGTAGGGGATGGGCATGCGGCGCATTAGCTAGTTGGCGGGGCAACGGCCCACCAAGGCGACGATGCGTAGGGGTTCTGAGAGGAAGGTCCGCCACACTGGTACTGAGACACGGCCCAGACTCCTACGGG
Otu001028	ACGAACGCTGGCGGCGTGCCTAACACATGCAAGTCGAGCGGGGATGTAGAGGAGCTTGCTCCGATACATTCCAGCGGCGGACGGGTGAGTAACGCGTGAGCAACCTGCCTCAAACAGGGGGATAACGCATCGAAAGATGTGCTAATACCGCGTAAGACCACAGCATCACATGGTGCAGGGGTCAAAGGAGCAATCCGGTTTGAGATGGGCTCGCGTCCGATTAGCTAGTTGGTGAGACAACAGCCCACCAAGGCGACGATCGGTAGCCGACCTGAGAGGGTGATCGGCCACATTGGAACTGAGAGACGGTCCAGACTCCTACGGG
Otu001029	ACGAACGCTGGCGGCACGCTTAACACATGCAAGTCGAACGGAGAATATTGAGCTTGCTTAATATTCTTAGTGGCGGACGGGTGAGTAACACGTGAGTAACCTGCCTCTGAGAGAGGGATAGCTTCTGGAAACGGATGGTAATACCTCATAACATCATGGATTCGCATGTTTTCATGATCAAAGATTTATCGCTCAGAGATGGACTCGCGTCTGATTAGCTAGTTGGTGAGGTAACGGCTCACCAAGGCGACGATCAGTAGCCGGACTGAGAGGTTGAACGGCCACATTGGGACTGAGACACGGCCCAGACTCCTACGGG
Otu001030	ATGAACGCTGGCGGCGTGCCTAATACATGCAAGTCGTGCGAGAAATGTAGCAATATATTTCGAGCGGCGAACGGGTGAGTAACACGTAGGTAACCTGCCTTTTAGATTGGGATACCCGATGGAAACGTCGGCTAATACCGGATATGAGGTTCTTGGGCATCCAAGAACTTTGAAAGGAGCCTCAAAGCTTCACTAAAAGATGGACCTGCGGCGCATTAGCTAGTTGGTGAGATAACAGCCCACCAAGGCAAAGATGCGTAGCCGACCTGAGAGGGTGATCGGCCACATTGGAACTGAGACACGGTCCAGACTCCTACGGG
Otu001031	ATGAACGCTGGCGGCGTGCCTAACACATGCAAGTCGAGCGAGAAGCTTTTAAATGACGCTTCGGTAGATTTTAGAAGTGGAAAGCGGCGGACGGGTGAGTAACGCGTAGGCAACCTGCCCTTTGCAGAGGGATAGCCTCGGGAAACCGGGATTAAAACCTCATAACGCCTTTAAGAGACATCTTTTAAAGGCCAAAGATTTATCGGCAAAGGATGGGCCTGCGTCTGATTAGTTAGTTGGTGGGGTAACGGCCTACCAAGGCGACGATCAGTAGCCGACCTGAGAGGGTGATCGGCCACATTGGAACTGAGACACGGTCCAAACTCCTACGGG
Otu001032	ACGAACGCTGGCGGCGTGCCTAACACATGCAAGTCGAGCGGGGATTGTGGAGAGCTTGCTCAAAGCAATTCTAGCGGCGGACGGGTGAGTAACGCGTGAGCAACCTGCCTTTCACAGGGGGATAACGCATCGAAAGATGTGCTAATACCGCGTAAGACCACAGCACCGCATGGTGCAGGGGTCAAAGGAGCAATCCGGTGAGAGATGGGCTCGCGTCCGATTAGCTAGTTGGTGAGATAACAGCCCACCAAGGCGACGATCGGTAGCCGACCTGAGAGGGTGATCGGCCACATTGGAACTGAGAGACGGTCCAGACTCCTACGGG
Otu001033	ACGAACGCTGGCGGCAGGCTTAACACATGCAAGTTGAGCGGGATTGATTGATAGCTTGCTATTAATCATGAGAGCAGCGCACTGGTGAGTAACACGTGGGAATATACCTATTGGTGGGGGACAACAATTGGAAACGATTGCTAATACCGCATAAGCCCTGAGGGGGAAAGATTTATTGCCAATAGATTAGCCCGCGGAAGATTAGGTAGTTGGTGGGGTAACGGCCTACCAAGCCGACGATCTATAGCTGGTCTGAGAGGACGATCAGCCACATTGGAACTGAGACACGGTCCAGACTCCTACGGG
Otu001034	ATGAACGCTGGCGGCATGCCTAAGACATGCAAGTCGAACGAAGTGGCCCATTGAAGATTGAGTGCTTGCACGATTTCGGATTTGGATTCCCACTTAGTGGCAGACGGGTGAGTAACACGTGGGTAACCTACCCTGAAGACTGGGATAACTACTGGAAACGGTAGCTAATACCGGATAATTCATAATTAGATAACTAATTATGCTAAAAGGAGCGTTTGCTTCACTTCAGGATGGGCTTGCGTTGTATTAGCTAGTTGGTGGGGTAATGGCCTACCAAGGCAACGATGCATATCCGAGCTGAGAGGCTGATCGGACACATTGGGACTGAGACACGGCCCAGACTCCTACGGG
Otu001035	ATGAACGCTGGCGGCGTGCTTAACACATGCAAGTCGAACGGAGATCAATTTAACGGAGACTTCGGTTGAAGTTGTTTTGATCTTAGTGGCGGACGGGTGAGTAACGCGTGGGTAACCTGCCTCATACAGGGGGATAACACTTAGAAATAGGTGCTAATACCGCATAAGCGCACAGGACCGCATGGTCCGGTGTGAAAAGCTCCGGCGGTATGAGATGGACCCGCGTTGGATTAGCCAGTTGGCAGGGTAACGGCCTACCAAAGCGACGATCCATAGCCGGCCTGAGAGGGTGAACGGCCACATTGGGACTGAGACACGGCCCAGACTCCTACGGG
Otu001036	ATGAACGCTGGCGGCGTGCTTAACACATGCAAGTCGAACGGAGTTAACCCGCTGACGAGACTTCGGTCAAATCTTGGGATAACTTAGTGGCGGACGGGTGAGTAACGCGTGGGTAACCTGCCATATACAGGGGGATAACAGTCAGAAATGACTGCTAATACCGCATAAGCGCACAGTGCTGCATGGCACAGTGTGAAAAACTCCGGTGGTATATGATGGACCCGCGTCTGATTAGCTAGTTGGTGAGGTAACGGCCCACCAAGGCGACGATCAGTAGCCGGCCTGAGAGGGTGAACGGCCACATTGGGACTGAGACACGGCCCAAACTCCTACGGG
Otu001037	ATGAACGCTGGCGGCGTGCTTAACACATGCAAGTCGAACGGACTTAGATGAAACCTAGTGATTCTAAGTTAGTGGCGGACGGGTGAGTAACGCGTGGGTAACCTGCCGTATACAGGGGGATAACACTTAGAAATAGGTGCTAAAACCGCATAAGCGCACAGCATCGCATGATGCAGTGTGAAAAACTCCGGTGGTATACGATGGACCCGCGTCTGATTAGCTAGTTGGTGAGATAGCGGCCCACCAAGGCAACGATCAGTAGCCGGCCTGAGAGGGTGAACGGCCACATTGGGACTGAGACACGGCCCAAACTCCTACGGG
Otu001038	ACGAACGCTGGCGGCGTGCTTAACACATGCAAGTCGAGCGGGGACATGAAGCGGAAGGTTTCGGCTGGAAGGTTTATGTTCTAGCGGCGGACGGGTGAGTAACGCGTGAACAATCTGTCCCAGACAGGGGGATAACACTTGGAAACAGGTGCTAATACCGCATAAGACCACGAGACCACATGATCTTGAGGTAAAAGGAGCAATCCGGTTTGGGGTGAGTTCGCGTCCGATTAGCTAGTTGGCGAGGTAACGGCCCACCAAGGCGACGATCGGTAGCCGACCTGAGAGGGTGATCGGCCACATTGGAACTGAGAGACGGTCCAAACTCCTACGGG
Otu001039	ACGAACGCTGGCGGCGTGCCTAACACATGCAAGTCGAGCGGAGACAGTTGGTAGCTTGCTACTGGCTGTTTTAGCGGCGGACGGGTGAGTAACGCGTGAGCAACCTCTCCTTTACTGGGGAATAACACACCGAAAGGTGTACTAATACCGCATGAGACCACAGAGGGGCATCCCTTAGGGGTCAAAGATTAATCGGTAAAGGGTGGGCTCGCGTCTGATTAGATAGTTGGTGGGGTAACGGCCTACCAAGTCGACGATCAGTAGCCGACCTGAGAGGGTGATCGGCCACATTGGGACTGAGACACGGCCCAAACTCCTACGGG
Otu001040	ACGAACGCTGGCGGCGTGCCTAACACATGCAAGTCGAGCGGGGATTGTGGAGAGCTTGCTCAAAGCAATTCTAGCGGCGGACGGGTGAGTAACGCGTGAGCAACCTGCCTCAAACAGGGGGATAACGCATCGAAAGATGTGCTAATACCGCGTAAGACCACAGCTTCACATGGAGCAGGGGTCAAAGGAGCAATCCGGTTTGAGATGGGCTCGCGTCCGATTAGCTAGTTGGTGAGATAACAGCCCACCAAGGCGACGATCGGTAGCCGACCTGAGAGGGTGATCGGCCACATTGGAACTGAGATACGGTCCAGACTCCTACGGG
Otu001041	ACGAACGCTGGCGGCGCGCCTAACACATGCAAGTCGAACGGAGCATACGGGAGGAAGTTTTCGGATGGAATCCGGTATTGCTTAGTGGCGGACGGGTGAGTAACACGTGAGCAACCTGCCTATCAGAGGGGGATAACGATTGGAAACGATCGCTAATACCGCATAACGCAGCGAGGAGGCATCTTCTTGCTGCCAAAGATTTATCGCTGATAGATGGGCTCGCGTCCGATTAGATAGTTGGTGAGGTAACGGCCCACCAAGTCGACGATCGGTAGCCGGACTGAGAGGTCGAACGGCCACATTGGGACTGAGACACGGCCCAGACTCCTACGGG
Otu001042	ATGAACGCTGGCGGCGTGCCTAACACATGCAAGTCGAACGAAGCACTGCAGACGGAGATTCGTCGAAGCCTGCTTTGACTTAGTGGCGGACGGGTGAGTAATGCGTGAGCAACCTGCCTTTCAGAGGGGGACAACAGTTGGAAACGACTGCTAATACCGCATAATGTACATTAGGGGCATCCCTGATGTACCAAAGGAGCAATCCGCTGAAAGATGGGCTCACGTCTGATTAGCTAGTTGGTGAGGTAACGGCTCACCAAGGCTGCGATCAGTAGCCGGACTGAGAGGTTGAACGGCCACATTGGGACTGAGATACGGCCCAGACTCCTACGGG
Otu001043	ACGAACGCTGGCGGCGCGCCTAACACATGCAAGTCGAACGGAGCTTAGAGAGCTTGCTTTTTAAGCTTAGTGGCGAACGGGTGAGTAACGCGTGAGTAACCTGCCCTGGAGTGGGGGACAACGGTTGGAAACGACTGCTAATACCGCATAAGCCCACGGTACCGCATGGTACTGAGGGAAAAGGATTTATTCGCTTTAGGATGGACTCGCGTCCAATTAGCTGGTTGGTGAGGTAACGGCCCACCAAGGCGACGATTGGTAGCCGGACTGAGAGGTTGAACGGCCACATTGGGACTGAGACACGGCCCAGACTCCTACGGG
Otu001044	ACGAACGCTGGCGGCGTGCCTAACACATGCAAGTCGAACGGACTGATTTTCTTCGGAAATGAAAGTTAGTGGCGGACGGGTGAGTAACGCGTGAGTAACCTGCCTTACAGAGGGGGATAACGTTTGGAAACGAACGCTAATACCGCATAACATATTTGAGTCGCATGGCTTAGATATCAAAGGAGCAATCCGCTGTAAGATGGACTCGCGTCCGATTAGATAGTTGGCGGGGTAACGGCCCACCAAGTCGACGATCGGTAGCCGGACTGAGAGGTTGATCGGCCACATTGGGACTGAGACACGGCCCAGACTCCTACGGG
Otu001045	ACGAACGCTGGCGGCACGCTTAACACATGCAAGTCGAACGGTGAAGAGAAGCTTGCTTCTTGGAACAGTGGCGGACGGGTGAGTAACACGTGAGCAACCTGCCTTTAAGAGGGGGATAACGTCTGGAAACGGACGCTAATACCGCATAACATATGGAATTCGCATGTTTTTCATATCAAAGAATTATCGCTTAAAGATGGGCTCGCGTCTGATTAGCTAGTTGGTGAGGTAACGGCCCACCAAGGCGACGATCAGTAGCCGGACTGAGAGGTTGAACGGCCACATTGGGACTGAGACACGGCCCAGACTCCTACGGG
Otu001046	ATGAACGCTGGCGGCGTGCCTAACACATGCAAGTCGAACGAAGCACTGTAAACGGAGATTCGTCGAAGTTTACTTTGACTTAGTGGCGGACGGGTGAGTAATGTATGAGCAACCTGCCTTTCAGTGGGGGACAACAGTTGGAAACGACTGCTAATACCGCATGATGTCAATTGGGGGCATCCCCGAATGACCAAAGGATTTATTCGCTGAAAGATGGGCTCATATCTGATTAGCTAGTTGGTGAGGTAACGGCTCACCAAGGCTGCGATCAGTAGCCGGACTGAGAGGTTGAACGGCCACATTGGGACTGAGATACGGCCCAGACTCCTACGGG
Otu001047	ATGAACGCTGGCGGCGTGCTTAACACATGCAAGTCGAACGAAGCACTTTACTTCGATTCTTCGGATGAAGAGTATTGTGACTGAGTGGCGGACGGGTGAGTAACGCGTGGGTAACCTGCCTCATACAGGGGGATAACAGTTAGAAATGACTGCTAATACCGCATAAGACCACGGTGCCGCATGGCAGAGTGGTAAAAACTCCGGTGGTATGAGATGGACCCGCGTCTGATTAGGTAGTTGGTGGGGTAACGGCCTACCAAGCCGACGATCAGTAGCCGACCTGAGAGGGTGACCGGCCACATTGGGACTGAGACACGGCCCAAACTCCTACGGG
Otu001048	ACGAACGCTGGCGGTATGCTTAACACATGCAAGTCGAACGAGAAGCTGTCTAATGAACCTTCGGGTGATTTAGAGAGTGGATAGTGGCGAACGGGTGAGTAACGCGTGGGCAACCTGCCTTTCGGAGCGGAATAGCCTCGGGAAACCGGGAGTAAAGCCGCATAACATTGTATTTTCGCATGAAGATACAATCAAAACTCCGGTGCCGAAAGATGGGCCCGCGTCCTATTAGCTAGTTGGTGAGGCAACGGCTCACCAAGGCGACGATAGGTAGCCGGTCTGAGAGGGCGAACGGCCACACTGGAACTGAGACACGGTCCAGACTCCTACGGG
Otu001049	ATAAACGCTGGCGGCGTGCTTAACACATGCAAGTCGAACGAAGTTTTTCTTTCGGGAGGAACTTAGTGGCGGACGGGTGAGTAACGCGTGGGTAACCTGCCCTGTACAGGGGGACAACAGCTGGAAACGGCTGCTAATACCGCATAAGCCCTTAACACCGCATGGTGTATAGGGAAAAGGAGCAATCCGGTACAGGATGGACCCGCGTCTGATTAGCCAGTTGGCAGGGTAACGGCCTACCAAAGCGACGATCAGTAGCCGATCTGAGAGGATGTACGGCCACATTGGGACTGAGACACGGCCCAGACTCCTACGGG
Otu001051	ATGAACGCTGGCGGCGTGCTTAACACATGCAAGTCGAACGAAGCAACTAAGACAGAAGCCTTCGGGTGGAAGATTTAGTTGACTGAGTGGCGGACGGGTGAGTAACGCGTGGGTAACCTGCCTTACACAGGGGGATAACAGTTAGAAATGACTGCTAATACCGCATAAGCGCACAGTATCGCATGATACAGTGTGAAAAACTCCGGTGGTGTAAGATGGACCCGCGTCTGATTAGCTAGTTGGTGAGGTAACGGCTTACCAAGGCAACGATCAGTAGCCGACCTGAGAGGGTGACCGGCCACATTGGGACTGAGACACGGCCCAAACTCCTACGGG
Otu001052	ACGAACGCTGGCGGCGTGCCTAACACATGCAAGTCGAGCGGGGATTGTGGAAGAGCTTGCTCGGAAACAATTCTAGCGGCGGACGGGTGAGTAACGCGTGAGCAACCTGCCTCAAACAGGGGGATAACGCATCGAAAGATGTGCTAATACCGCGTAAGACCACGGCATCACATGGTGCAGGGGTCAAAGGAGCAATCCGGTTTGAGATGGGCTCGCGTCCGATTAGCTAGTTGGTGAGATAACAGCCCACCAAGGCGACGATCGGTAGCCGACCTGAGAGGGTGATCGGCCACATTGGAACTGAGAGACGGTCCAGACTCCTACGGG
Otu001053	ATGAACGCTGGCGGCGTGCTTAACACATGCAAGTCGAACGAAGCACTTACGACAGAACTTTTCGGAGGGAAGATGTTTGTGACTGAGTGGCGGACGGGTGAGTAACGCGTGGGTAACCTGCCTTGCAGAGGGGGACAACAGTTGGAAACGACTGCTAATACCGCATAATAAATCGAAACCGCATGATTTTGATTTTAAAGATTTATCGCTGCAAGATGGACCCGCGTCTGATTAGCTAGTTGGTGAGGTAACGGCCCACCAAGGCGACGATCAGTAGCCGGCTTGAGAGAGTGAACGGCCACATTGGGACTGAGACACGGCCCAGACTCCTACGGG
Otu001054	ATGAACGCTGGCGGCGTGCCTAACACATGCAAGTCGAACGAAGCACCTTAACGGATCCTTCGGGTGAAGATAAAGTGACTGAGTGGCGGACGGGTGAGTAACGCGTGGGTAACCTGCCCTGTACAGGGGGATAACAGCTGGAAACGGCTGCTAATACCGCATAAGCGCACAGGAAGACATCTTCCGGTGTGAAAAACTCCGGTGGTACAGGATGGGCCCGCGTCTGATTAGCTGGTTGGCGGGGTAACGGCCCACCAAGGCGACGATCAGTAGCCGGTCTGAGAGGATGAACGGCCACATTGGAACTGAGACACGGTCCAAACTCCTACGGG
Otu001055	ATGAACGCTAGCTACAGGCTTAACACATGCAAGTCGAGGGGTAACGACAGCGAAAGCTTGCTTTTGCTGGGCGACGACCGGCGCACGGGTGAGTAACGCGTATCCAACCTGCCCATAACTAAGGGATAATCCGTAGAAATGCGGTCTAATACCTTATGTGTTCCGACGAAGACATCTGAATTGGAATAAAGATTTATCGGTTATGGATGGGGATGCGTCTGATTAGATTGTTGGCGGGGCAACGGCCCACCAAGTCTACGATCAGTAGGGGTTCTGAGAGGAAGGTCCCCCACATTGGAACTGAGACACGGTCCAAACTCCTACGGG
Otu001056	ATGAACGCTGGCGGCGTGCTTAACACATGCAAGTCGAGCGAAGCGCTTTGAAGTTTTCGGACGGAGAAGTGACTGAGCGGCGGACGGGTGAGTAACGCGTGGGTAACCTGCCTCATACAGGGGGATAACAGTTAGAAATGACTGCTAATACCGCATAAGCGCACAGTACCGCATGGTACGGTGTGAAAAACTCCGGTGGTATGAGATGGACCCGCGTCTGATTAGGTAGTTGGCGGGGTAACGGCCCACCAAGCCGACGATCAGTAGCCGACCTGAGAGGGTGACCGGCCACATTGGGACTGAGACACGGCCCAAACTCCTACGGG
Otu001057	ATGAACGCTGGCGGCGTGCCTAACACATGCAAGTCGAACGGAGTGTTGAGAGCTTGCTTTTAACACTTAGTGGCGGACGGGTGAGTAATGTATGAGCAACCTGCCTTTCAGAGGGGGACAACAGTTGGAAACGACTGCTAATACCGCATAAAGTATTTAGGAGGCATCTCTTGAATACCAAAGGAGCAATCCGCTGAAAGATGGGCTCATATCTGATTAGCTAGTTGGTGAGGTAACGGCTCACCAAGGCTGCGATCAGTAGCCGGACTGAGAGGTTGAACGGCCACATTGGGACTGAGATACGGCCCAGACTCCTACGGG
Otu001058	ACGAACGCTGGCGGCACGCCTAACACATGCAAGTCGAACGATGAAGATTAGCTTGCTAATCGGATTAGTGGCGGACGGGTGAGTAACGTGTGAGTAATCTGCCTTTAGGACAGGGATAGCTTTTGGAAACGAATGGTAATACCTGATAATATATTTCATTCGCATGTTTGAAATATCAAAGTTTTTCGCCTAAAGATGAACTCGCATCTGATTAGATAGTTGGTGAGGTAACGGCTCACCAAGTCGACGATCAGTAGCCGGACTGAGAGGTTGAACGGCCACATTGGGACTGAGACACGGCCCAGACTCCTACGGG
Otu001059	ATAAACGCTGGCGGCGTGCTTAACACATGCAAGTCGAACGGAGCTTTTCCTTCGGGGGAAGCTTAGTGGCGGACGGGTGAGTAACGCGTGGGTAACCTGCCCTGTACAGGGGGACAACAGCTGGAAACGGCTGCTAATACCGCATAAGCCCTTAACACTGCATGGTGTATAGGGAAAAGGAGCAATCCGGTACAGGATGGACCCGCGTCTGATTAGCCAGTTGGCAGGGTAACGGCCTACCAAAGCGACGATCAGTAGCCGATCTGAGAGGATGTACGGCCACATTGGGACTGAGACACGGCCCAGACTCCTACGGG
Otu001060	ACGAACGCTGGCGGCGTGCTTAACACATGCAAGTCGAACGAGAATCTATGGAAAGAGGATTCGTCCAATTGAAATAGAGGACAGTGGCGGACGGGTGAGTAACGCGTGAGGAACCTGCCTTTCAGAGGGGGACAACAGTTGGAAACGACTGCTAATACCGCATAACGCATAGAGGTCGCATGGTCTTTATGCCAAAGATTTATCGCTGAAAGATGGCCTCGCGTCTGATTAGCTAGTTGGTGAGGTAACGGCCCACCAAGGCGACGATCAGTAGCCGGACTGAGAGGTTGAACGGCCACATTGGGACTGAGATACGGCCCAGACTCCTACGGG
Otu001061	ACGAACGCTGGCGGCGTGCTTAACACATGCAAGTCGAACGAGAATCTAATGACGGAGTTTTCGGACAACTGATTTAGAGGACAGTGGCGGACTGGTGAGTAACGCGTGAGGAACCTGCCTTTCAGAGGGGGACAACAGTTGGAAACGACTGCTAATACCGCATGATGTGTAACTGGGACATCCCGGATACACCAAAGATTTATCGCTGAAAGATGGCCTCGCGTCTGATTAGCTAGTTGGTGAGGTAACGGCCCACCAAGGCGACGATCAGTAGCCGGACTGAGAGGTTGACCGGCCACATTGGGACTGAGATACGGCCCAGACTCCTACGGG
Otu001062	ATGAACGCTGGCGGCGTGCTTAACACATGCAAGTCGAACGAAGCACTTCGGTTTTAATCTTCGGAAGCGGACCGATTTGACTGAGTGGCGGACGGGTGAGTAACGCGTGGGTAACCTGCCCTGTACAGGGGGATAACAGTTAGAAATGACTGCTAACACCGCATAAGCGCACAGAGAGGCATCTTTCGGTGTGAAAATATTTATAGGTACAGGATGGGCCCGCGTCTGATTAGCCAGTTGGCAGGGTAACGGCCTACCAAAGCAACGATCAGTAGCCGGCTTGAGAGAGTGAACGGCCACATTGGGACTGAGACACGGCCCAAACTCCTACGGG
Otu001063	ACGAACGCTGGCGGCGTGCCTAACACATGCAAGTCGAGCGGGGATGCAGAGGAGCTTGCTCCGATACATTCTAGCGGCGGACGGGTGAGTAACGCGTGAGCAACCTGCCTCAAACAGGGGGATAACGCATCGAAAGATGTGCTAATACCGCGTAAGACCACAGCATCACATGGTGCAGGGGTCAAAGGAGCGATCCGGTTTGAGATGGGCTCGCGTCCGATTAGCTAGTTGGTGAGACAACAGCCCACCAAGGCGACGATCGGTAGCCGACCTGAGAGGGTGATCGGCCACATTGGAACTGAGAGACGGTCCAGACTCCTACGGG
Otu001064	ACGAACGCTGGCGGCGTGCTTCATACATGCAAGTCGAACGAGAAGCTAGAGCTTGCTCTAGTGGAAAGTGGCGGACGGGTGAGTAATATGTAGGAAATCTGCCCTAGAGAGGGGGACAACAGAAGGAAACTTCTGCTAATACCCCATATGAGCTTGGTTGAAATACCAATCTTGAAAACTCCGGTGCTCTAGGATGAGCCTGCACCTGATTAGCTTGTTGGTGGTGTAATGGACTACCAAGGCGACGATCAGTAGCTGGTTTGAGAGGATGATCAGCCACAATGGGACTGAGACACGGCCCATACTCCTACGGG
Otu001065	ACGAACGCTGGCGGCGTGCCTAACACATGCAAGTCGAGCGGGGACAATGACTTCGGTTGTTGTTCTAGCGGCGGACGGGTGAGTAACGCGTGAGCAATCTGTCCTCTACAGGGGGATAACACTTGGAAACAGGTGCTAATACCGCATAAGACCACAATGTCGCATGACGAAGGGGTCAAAGGAGCAATCCGGTAGAGGGTGAGCTCGCGTCCCATTAGATAGTTGGTGAGGTAACGGCCCACCAAGTCAACGATGGGTAGCCGACCTGAGAGGGTGATCGGCCACACTGGGACTGAGACACGGCCCAGACTCCTACGGG
Otu001066	ATGAACGCTAGCGATAGGCTTAACACATGCAAGTCGAGGGGCAGCATTAATCAAGCTTGCTTGATTAGATGGCGACCGGCGCACGGGTGCGTAACACGTATGCAACCTACCCATAAAAGCAGGATAACCCGGAGAAATTCGGACTAATACTGCATGGTCTTCATAAGAGGCATCTTTTATGGAGTAAAGATTTATCGATTATGGATGGGCATGCGCATGATTAGCTAGTTGGTGAGGTAACGGCTCACCAAGGCGACGATCATTAGGGGTTCTGAGAGGAAGGTCCCCCACATTGGTACTGAGACACGGACCAAACTCCTACGGG
Otu001067	ATGAACGCTGGCGGCGTGCCTAACACATGCAAGTCGAACGGAGTTAAACGCTGAATTGATGGTAGCTTGCTATTGGATTTTCTTGTTTAACTTAGTGGCGGACGGGTGAGTAACACGTGAGCAACCTGCCTTTCAGAGGGGGATAACGGCTGGAAACGGTCGCTAATACCGCATGACATATTCGAGTGGCATCGCTTGAATATCAAAGGAGCAATCCGCTGAAAGATGGGCTCGCGTCTGATTAGATAGTTGGTGGGGTAACGGCCTACCAAGTCGACGATCAGTAGCCGGACTGAGAGGTTGAACGGCCACATTGGGACTGAGATACGGCCCAGACTCCTACGGG
Otu001068	ATGAACGCTGGCGGCACGCCTAACACATGCAAGTCGAACGGAGAATTTTGATTTATTGAAATTCTTAGTGGCGGACGGGTGAGTAACACGTGAGTAACCTGCCTCCAAGTGGGGAATAGCTTCTGGAAACGGATGGTAATGCCCTATAATATAATCTGATGGCATCATCAGATTATCAAAGATTTATCGCTTGGAGATGGACTCGCGTCTGATTAGATAGTTGGTGGGGTAACGGCTCACCAAGTCGACGATCAGTAGCCGGACTGAGAGGTTGAACGGCCACATTGGGACTGAGACACGGCCCAGACTCCTACGGG
Otu001069	ATGAACGCTGGCGGCGTGCCTAACACATGCAAGTTGAGCGATCTTCTTCGGAAGAGAGCGGCGGACGGGTGAGTAACGCGTGGGTAACCTACCCTGTACACACGGATAACATACCGAAAGGTATGCTAATACGAGATGATATGTTTCATTCGCATGTTTGAAACATCAAAGCTCCGGCGGTATAGGATGGACCCGCGTCTGATTAGCTAGTTGGTGAGGTAACGGCTCACCAAGGCGACGATCAGTAGCCGACCTGAGAGGGTGATCGGCCACATTGGAACTGAGACACGGTCCAAACTCCTACGGG
Otu001070	ATAAACGCTGGCGGCGTGCATAACACATTCAAGTCGAACGGTGCGAGGTGAAGCTTGCTTCACCGAAGCATAGTGGCGGACGGGTGAGTAACGCGTGAGCAACCTGCCTGTGTGAGGGGAATAACGTCCGGAAACAGACGCTAATACCGCATGAAGCACGGACACCGCATGGTGACCGTGCCAAAGATTTATCGCACACAGATGGGCTCGCGTCCGATTAGGCAGTTGGCGGGGTAACGGCCCACCAAACCGACGATCGGTAGCCGGACTGAGAGGTTGAACGGCCACATTGGAACTGAGAAACGGTCCAGACTCCTACGGG
Otu001071	ATGAACGCTGGCGGCGTGCCTAATACATGCAAGTCGAACGCAACACTTCGGTGTTGAGTGGCGAACGGGTGAGTAACACGTAGGTAACCTACCCTTAAGACGAGGATAACTACTGGAAACGGTAGATAAGACTGGATAGGATATTTGATCGCATGATTAAATATTTAAAGACGCTTCAAAGCGTCACTTAAGGAGGGGCCTGCGGCGCATTAGTTAGTTGGCGGGGTGAAGGCCCACCAAGACGATGATGCGTAGCCGGACTGAGAGGTTGAACGGCCACATTGGGACTGAGACACGGCCCAGACTCCTACGGG
Otu001072	ATGAACGCTGGCGGCATGCCTAAGACATGCAAGTCGAACGAGAGGGCCCACTGATAATTATTGAAACTTGGAGTGCTTGCACAAAGAGTCGATTTAATTTGATGTGGATTTTCCCTCGAGTGGCAGACGGGTGAGTAACACGTGGGTAATCTACCTCAGAGCCTGGAATAACGTTTGGAAACGAACGCTAATACCGGATAATTCATGTTTAGATAACTAGATATGCTAAAAGGAGCTTCGGCTTCACTTTGAGATGAGCTTGCGGTGCATTAGCTAGTTGGTGGGGCAATGGCCTACCAAGGCAACGATGCATAGCCGGACTGAGAGGTCGATCGGCCACATTGGAATTGAGATACGGTCCAAACTCCTACGGG
Otu001073	ATGAACGCTAGCGACAGGCTTAACACATGCAAGTCGAGGGGCAGCGGGGTTGAAAGCTTGCTTTTAACTGCCGGCGACCGGCGCACGGGTGAGTAACACGTATGCAACCTGCCCATAGCAGGGGGATAAGCGGGAGAAATTCCGTCTAATACCGCGTAACATTGAAGGAAGGCATCTTTCATCAATCAAAGATTTATCGGCTATGGATGGGCATGCGGCGCATTAGCTAGTTGGCGGGGTAACGGCCCACCAAGGCGACGATGCGTAGGGGTTCTGAGAGGAAGGTCCCCCACATTGGTACTGAGACACGGACCAAACTCCTACGGG
Otu001074	ACGAACGCTGGCGGCGTGCCTAACACATGCAAGTCGAGCGGGGATTGTGGAGAGCTTGCTCAAAGCAATTCTAGCGGCGGACGGGTGAGTAACGCGTGAGCAACCTGCCTCAAACAGGGGGATAACGCATCGAAAGATGTGCTAATACCGCGTAAGACCACGGCTTCACATGGAGCAGGGGTCAAAGGAGCAATCCGGTTTGAGATGGGCTCGCGTCCGATTAGCTAGTTGGTGAGATAACAGCCCACCAAGGCGACGATCGGTAGCCGACCTGAGAGGGTGATCGGCCACATTGGAACTGAGATACGGTCCAGACTCCTACGGG
Otu001075	ACGAACGCTGGCGGCGCGCCTAACACATGCAAGTCGAACGGAATGCGGCTTGATTCTTTCGGGATGAAGGTTGTATTTAGTGGCGAACGGGTGAGTAACGCGTGAGTAACCTGCCTCAGAGTGGGGGACAACAGTTGGAAACGACTGCTAATACCGCATAAGACCACGGCCCGGCATCGGGGAGTGGTAAAAGGATTTATTCGCTTTGAGATGGACTCGCGTCCAATTAGCTAGTTGGTGAGGTAACGGCCCACCAAGGCGACGATTGGTAGCCGGACTGAGAGGTTGAACGGCCACATTGGGACTGAGACACGGCCCAGACTCCTACGGG
Otu001076	ACGAACGCTGGCGGCGTGCCTAACACATGCAAGTCGAACGAAGCTTGAGGAAGGAATCTTCGGATGAATTCTGATATGACTGAGTGGCGGACGGGTGAGTAACGCGTGAGCAACCTGCCCTTCAGAGGGGGATAGCGTCTGGAAACGGACGGTAATACCGCATAACGTATAAATACGGCATCGTAGATATACCAAAGATTTATCGCTGAAGGATGGGCTCGCGTCTGATTAGATAGTTGGTGGGGTAACGGCCTACCAAGTCGACGATCAGTAGCCGGACTGAGAGGTTGAACGGCCACATTGGGACTGAGACACGGCCCAGACTCCTACGGG
Otu001077	ACGAACGCTGGCGGCGTGCTTCATACATGCAAGTCGAACGAGAATCTCTAGCTTGCTAGAGAGGAAAGTGGCGGACGGGTGAGTAATATGTAGAGAATCTGCCCTTGAGAGGGGGACAACAGCTGGAAACGGTTGCTAATACCCCATATGAGCGTACCTGAGATGGTATTCTTGAAAACTCTGGTGCTCAAGGATGAGTCTGCATCTGATTAGCTAGTTGGCGGGGTAATGGCCCACCAAGGCGACGATCAGTAGCTGGTTTGAGAGGATGATCAGCCACAATGGGACTGAGACACGGCCCATACTCCTACGGG
Otu001078	ATGAACGCTGGCGGCGTGCTTAACACATGCAAGTCGAACGGAGATCCAAATAACGGAGATTTCGGTCAAAGTTGTCTGGATCTTAGTGGCGGACGGGTGAGTAACGCGTGGGGAACCTGCCTCATACTGGGGGATAACAGCCAGAAATGGCTGCTAATACCGCATAAGCGCACAGTACCGCATGGTACAGTGTGAAAAACTCCGGTGGTATGAGATGGACCCGCGTTGGATTAGCTTGTTGGCGGGGTAACGGCCCACCAAGGCGACGATCCATAGCCGGCCTGAGAGGGTGAACGGCCACATTGGGACTGAGACACGGCCCAGACTCCTACGGG
Otu001079	ACGAACGCTGGCGGCGTGCCTAACACATGCAAGTCGAACGGGGTGAAGCCCTTCGGGACTTCACTTAGTGGCGAACGGGTGAGTAACGCGTGAGGAACCTGCCTTTCAGTGGGGGACAACAGTTGGAAACGACTGCTAATACCGCATAACACTTCTGAGTGGCATCACTTAGAAGTCAAAGCTTTATGTGCTGAAAGATGGCCTCGCGTCTGATTAGCTTGTTGGCGGGGTAACGGCCCACCAAGGCGACGATCAGTAGCCGGTCTGAGAGGATGAACGGCCACATTGGGACTGAGATACGGCCCAGACTCCTACGGG
Otu001080	ATGAACGCTAGCGGCAGGCTTAACACATGCAAGTCGAGGGGCAGCGGGAGGAGTGCTTGCACTTCTTGCCGGCGACCGGCGCACGGGTGAGTAACACGTATGCAACCTGCCTCCGTCAGGGGGACAACCCGGCGAAAGCCGGGCTAATCCCGCGTATATTCCGTGAGGGCATCCTTACGGAAGGAAAGGCTTCGGCCGGACGGGGATGGGCATGCGGCGCATTAGGTAGTCGGGGGTGTAACGGACCACCGAGCCGACGATGCGTAGGGGTTCTGAGAGGAAGGTCCCCCACACTGGTACTGAGACACGGACCAGACTCCTACGGG
Otu001081	ACGAACGCTGGCGGCGTGCCTAACACATGCAAGTCGAGCGGAGACACATTGGCGGAAGTTTTCGGATGGAAGCGGGTGTGTTTTAGCGGCGGACGGGTGAGTAACGCGTGAGCAACCTGTCCCAAACAGGGGGATAAGATACCGAAAGGTGTTCTAATACCGCATGAGACCACGGGGCCACATGGCACAGGGGTCAAAGGAGCAATCCGGTTTGGGGTGGGCTCGCGTCCGATTAGGTAGTTGGTGAGGTAACGGCCCACCAAGCCGACGATCGGTAGCCGACCTGAGAGGGTGATCGGCCACATTGGGACTGAGACACGGCCCAAACTCCTACGGG
Otu001082	ACGAACGCTGGCGGCGTGCCTAACACATGCAAGTCGAACGGGACTCAGCCCTTCGGGACTGAGTTTAGTGGCGAACGGGTGAGTAACGCGTGAGGAACCTGCCTTTCAGTGGGGGACAACAGTTGGAAACGACTGCTAATACCGCATGACACTTTTGAGGGACATCCCTTAAAAGTCAAAGCTTTATGTGCTGAAAGATGGCCTCGCGTCTGATTAGCTAGTTGGCGGGGTAACGGCCCACCAAGGCGACGATCAGTAGCCGGTCTGAGAGGATGAACGGCCACATTGGGACTGAGATACGGCCCAGACTCCTACGGG
Otu001083	ATGAACGCTGGCGGCGTGCTTAACACATGCAAGTCGAACGAAGCACTTTGCTTGATCCCTTCGGGGTGATTGCTTTGTGACTGAGTGGCGGACGGGTGAGTAACGCGTGGGTAACCTGCCTCATACAGGGGGATAACAGCTGGAAACGGCTGCTAATACCGCATAAGCGCACAGTACCGCATGGTACGGTGTGAAAAACTCCGGTGGTATGGGATGGACCCGCGTCTGATTAGCCAGTTGGCGGGGTAACGGCCCACCAAAGCGACGATCAGTAGCCGACCTGAGAGGGTGACCGGCCACATTGGGACTGAGACACGGCCCAAACTCCTACGGG
Otu001084	ACGAACGCTGGCGGCGTGCCTAACACATGCAAGTTGAACGGGAAAAGGGAGCTTGCTTTCTTTTCTAGTGGCGGACGGGTGAGTAATGCGTGAGCAACCTGCCTGTTAGAGGGGGATAACGTTCGGAAACGAATGCTAATACCGCATATAGTACATAATTCGCATGAATAAGTGTATGAAAGGAGCAATCCGCTAACAGATGGGCTCGCGTCCGATTAGTTAGTTGGTGGGGTAAAGGCCTACCAAGGCAGCGATCGGTAGCCGGGCTGAGAGGCTGAACGGCCACATTGGGACTGAGACACGGCCCAGACTCCTACGGG
Otu001085	ATGAACGCTGGCGGCGTGCTTAACACATGCAAGTCGAACGGAGAGCTATTGACGGAGTTTTCGGACAACTGAAATAGTTTCTTAGTGGCGGACGGGTGAGTAACGCGTGAGGAACCTGCCTTGGAGAGGGGAATAACACAGAGAAATTTGTGCTAATACCGCATAATGCAGTTGGGTCGCATGGCCCTGACTGCCAAAGATTTTATCGCTCTGAGATGGCCTCGCGTCTGATTAGGTAGTTGGCGGGGTAACGGCCCACCAAGCCGACGATCAGTAGCCGGACTGAGAGGTTGACCGGCCACATTGGGACTGAGACACGGCCCAGACTCCTACGGG
Otu001086	ACGAACGCTGGCGGCGCGCCTAACACATGCAAGTCGAACGGGACTGTTCAATCGGAAGTTTTCGGACAGAAGAGTGGACAGTTTAGTGGCGAACGGGTGAGTAACGCGTGAGTAACCTGCCCTTCAGAGGGGGACAACAGTTGGAAACGACTGCTAATACCGCATAAGCCCACGGTACCACATGGTACAGTGAGAAAAGGAGAAATCCGCTGAAAGATGGACTCGCGTCTGATTAGATAGTTGGTGGGGTAACGGCCTACCAAGTCGACGATCAGTAGCCGGACTGAGAGGTTGAACGGCCACATTGGGACTGAGAGACGGCCCAGACTCCTACGGG
Otu001087	ATGAACGCTGGCGGCGTGCTTAACACATGCAAGTCGAACGGGAAACATTTCATTGAGGCTTCGGCGGATTTGGTCTGTTTCTAGTGGCGGACGGGTGAGTAACGCGTGGGTAACCTGCCTTGTACTGGGGGATAACAGTCAGAAATGACTGCTAATACCGCATAAGCGCACAGAAGCGCATGCTTCCGTGTGAAAAACTCCGGTGGTACAAGATGGACCCGCGTTGGATTAGCTAGTTGGCAGGGCAGCGGCCTACCAAGGCGACGATCCATAGCCGGCCTGAGAGGGTGAACGGCCACATTGGGACTGAGACACGGCCCAGACTCCTACGGG
Otu001088	ACGAACGCTGGCGGCGTGCCTAACACATGCAAGTCGAACGGACGAGGCCCCTTCGGGGACCGAGTTAGTGGCGAACGGGTGAGTAACGCGTGAGGAACCTGCCTTTCAGAGGGGGACAACAGTTGGAAACGACTGCTAATACCGCATGACACACGGATACCGCATGGTAACCGTGTCAAAGATTTATCGCTGAAAGATGGCCTCGCGTCTGATTAGCTAGTTGGTGAGGTAACGGCCCACCAAGGCGACGATCAGTAGCCGGTCTGAGAGGATGAACGGCCACATTGGGACTGAGATACGGCCCAGACTCCTACGGG
Otu001089	ATGAACGCTGGCGGCGTGCTTAACACATGCAAGTCGAGCGAAGCACTTTTGATGATCCTTCGGGTGAATCATTTGTGACTGAGCGGCGGACGGGTGAGTAACGCGTGAGTAACCTGCCTCATACAGGGGAATAACAGTTAGAAATGACTGCTAATGCCGCATAAGCGCACAGGACCACATGGTCTGGTGTGAAAAACTCCGGTGGTATGAGATGGACTCGCGTCTGATTAGCTAGTTGGTGAGGTAACGGCCCACCAAGGCGACGATCAGTAGCCGGCCTGAGAGGGTGAACGGCCACATTGGGACTGAGACACGGCCCAAACTCCTACGGG
Otu001090	ATGAACGCTGGCGGCGTGCCTAACACATGCAAGTCGAGCGATTCACTTCGGTGAAGAGCGGCGGACGGGTGAGTAACGCGTGGGTAACCTGCCCTATACACACGGATAACATACCGAAAGGTATGCTAATACGAGATAATATAAGAGATTCACATGGATTTCTTATCAAAGTTGAGGCGGTATAGGATGGACCCGCGTCTGATTAGCTAGTTGGTAAGGTAACGGCTTACCAAGGCGACGATCAGTAGCCGACCTGAGAGGGTGATCGGCCACATTGGAACTGAGACACGGTCCAAACTCCTACGGG
Otu001091	ATAAACGCTGGCGGCGTGCATAACACATTCAAGTCGAACGAAGCGCCGATTGCCGAGACTTCGGTCAAAGCAAGAGGATGACTTAGTGGCGGACGGGTGAGTAACGCGTGAGCAACCTGCCTGTTAGTGGGGAATAACGTTTGGAAACGAACGCTAATACCGCATAATATATACATGGCGCATGCTAAGTATATCAAAGATATATTGCTGACAGATGGGCTCGCGTCCGATTAGGCAGTTGGTGAGGTAACGGCTCACCAAACCGACGATCGGTAGCCGGACTGAGAGGTTGAACGGCCACATTGGAACTGAGAAACGGTCCAGACTCCTACGGG
Otu001092	ATAAACGCTGGCGGCGCACATAAGACATGCAAGTCGAACGGAAGTCGTTATACAAGGAGAGAAGATTTATCGGATTGAATTATATAACAATGGCTTTAGTGGCGGACTGGTGAGTAACGCGTAAGAAATCTACCTATCAGAGGGGAACAACAATGAGAAATCATTGCTAATACCGCATATGCCATAAACATCGCATGATGAAAGTGGGAAAGGAGCAATCCGCTGATAGATGATCTTGCGTCTGATTAGTTAGTTGGTGGGGTAATGGCCTACCAAGACGACGATCAGTAGCCGGACTGAGAGGTTGAACGGCCACATTGGGACTGAGATACGGCCCAGACTCCTACGGG
Otu001093	ATGAACGCTGGCGGCGCGCCTAACACATGCAAGTCGAACGGAGTTAAGAGGAGCTTGCTTTTCTTGACTTAGTGGCGAACGGGTGAGTAACGCGTGAGTAACCTGCCTCAGAGTGGGGGACAACAGTTGGAAACGACTGCTAATACCGCATAAGACCACGGTCTCGCATGGGACTGGGGTAAAAGGATTTATTCGCTTTGAGATGGACTCGCGTCCAATTAGCTGGTTGGTGAGGTAACGGCCCACCAAGGCGACGATTGGTAGCCGGACTGAGAGGTTGAACGGCCACATTGGGACTGAGACACGGCCCAGACTCCTACGGG
Otu001094	ACGAACGCTGGCGGCGTGCTTAACACATGCAAGTCGAGCGGGGACATGAAGCGGAAGGTTTCGGCTGGAAGGTTTATGTTCTAGCGGCGGACGGGTGAGTAACGCGTGAGCAATCTGTCCCGGACAGGGGGATAACACTTGGAAACAGGTGCTAATACCGCATAAGACCACAGAGCCACATGGTTCAGGGGTAAAAGGTGCAAACCGGTTCGGGGTGAGCTCGCGTCCGATTAGGTAGTTGGTGAGGTAACGGCCCACCAAGCCTGCGATCGGTAGCCGACCTGAGAGGGTGATCGGCCACATTGGAACTGAGAGACGGTCCAAACTCCTACGGG
Otu001095	ACGAACGCTGGCGGCGTGCTTAACACATGCAAGTCGAACGAAGCGATTTGGAGCTTGCTCCAGATTGACTTAGTGGCGGACTGGTGAGTAACGCGTGAGCAATCTGCCCTATGCAGGGGGACAACAGTTAGAAATGACTGCTAATACCGCATAAGACCACAGGGTCGCATGACCTAGGGGTAAAAGAGATAAGTATCGGCATAGGATGAGCTTGCGTTCTATTAGTTAGTTGGTGGGGTAATGGCCTACCAAGACGATGATAGATAGCCGACCTGAGAGGGTGACCGGCCACACTGGAACTGAGACACGGACCAGACTCCTACGGG
Otu001096	ATGAACGCTGGCGGCGTGCCTAACACATGCAAGTCGAACGGAGCACTGAGACTTCGGTTTTTGTGCTTAGTGGCGGACGGGTGAGTAACGCGTGAGCAATCTGCCTTTCAGAGGGGGATAACGATTGGAAACGATCGCTAATACCGCATAACGTATTTTTGAGGCATCTCTGAAATACCAAAGGAGCAATCCGCTGAAAGATGAGCTCGCGTCTGATTAGATAGTTGGTGAGGTAACGGCCCACCAAGTCGACGATCAGTAGCCGGACTGAGAGGTTGAACGGCCACATTGGGACTGAGACACGGCCCAGACTCCTACGGG
Otu001097	ATGAACGCTGGCGGCGTGCTTAACACATGCAAGTCGAACGGAGTTATCCCGCTGACGAGACTTCGGTCAAATCTTGGGGTAACTTAGTGGCGGACGGGTGAGTAACGCGTGGGTAACCTGCCATATACAGGGGGATAACAGTCAGAAATGACTGCTAATACCGCATAAGCGCACAGTGCTGCATGGCACAGTGTGAAAAACTCCGGTGGTATATGATGGACCCGCGTCTGATTAGCTAGTTGGTGAGGTAACGGCCCACCAAGGCGACGATCAGTAGCCGGCCTGAGAGGGTGAACGGCCACATTGGGACTGAGACACGGCCCAAACTCCTACGGG
Otu001098	ATGAACGCTGGCGGCGTGCCTAACACATGCAAGTCGAACGAAGCACATATCCTTCGGGAGATGTGACTGAGTGGCGGACGGGTGAGTAACGCGTGGGTAACCTGCCCTGTACAGGGGGATAACAGCTGGAAACGGCTGCTAATACCGCATAAGCGCACGGAAGGACATCCTTTTGTGTGAAAAACTCCGGTGGTACAGGATGGGCCCGCGTCTGATTAGCTTGTTGGCGGGGTAAGGGCCCACCAAGGCGACGATCAGTAGCCGGTCTGAGAGGATGAACGGCCACATTGGAACTGAGACACGGTCCAAACTCCTACGGG
Otu001099	ACGAACGCTGGCGGCGTGCCTAACACATGCAAGTCGAACGGAGTTAAGCCCTTCGGGACTTAACTTAGTGGCGAACGGGTGAGTAACGCGTGAGGAACCTGCCTTTCAGTGGGGGACAACAGTTGGAAACGACTGCTAATACCGCATGACACTTTTGGGGGACATCCCCTGGAAGTCAAAGCTTTATGTGCTGAAAGATGGCCTCGCGTCTGATTAGCTAGTTGGCGGGGTAACGGCCCACCAAGGCGACGATCAGTAGCCGGTCTGAGAGGATGAACGGCCACATTGGGACTGAGATACGGCCCAGACTCCTACGGG
Otu001100	ACGAACGCTGGCGGCGTGCCTAACACATGCAAGTCGAACGGAGTTCTTGTGGATTTCCCTTCGGGGTTTGAAGCTTGAACTTAGTGGCGAACGGGTGAGTAACGCGTGAGCAACCTGCCTTTCAGTGGGGGACAACAGTTGGAAACGACTGCTAATACCGCATAACATCCTTTTGGGGCATCCCTTTTGGATCAAAGATTTATTGCTGAAAGATGGGCTCGCGTCTGATTAGCTAGTTGGTGGGGTAACGGCCTACCAAGGCGACGATCAGTAGCCGGACTGAGAGGTTGATCGGCCACATTGGGACTGAGATACGGCCCAGACTCCTACGGG
Otu001101	ATGAACGCTGGCGGCGTGCTTAACACATGCAAGTCGAACGAAGCACTTTATTTGATTTTCTTCGGAAATGAAGATTCTGTGACTGAGTGGCGGACGGGTGAGTAACGCGTGGATAACCTGCCTCATACAGGGGGATAACAGCCGGAAACGGCTGCTAATACCGCATAAGCGCACGGTACCGCATGGTACAGTGTGAAAAACTCCGGTGGTATGGGATGGATCCGCGTCTGATTAGCCAGTTGGCGGGGTAACGGCCCACCAAAGCGACGATCAGTAGCCGACCTGAGAGGGTGACCGGCCACATTGGGACTGAGACACGGCCCAAACTCCTACGGG
Otu001102	ACGAACGCTGGCGGCGTGCCTAACACATGCAAGTCGAGCGAATGAAGTTCCTTCGGGAATGGATTTAGCGGCGGACGGGTGAGTAACACGTGGGCAACCTGCCTCATAGAGGGGAATAGCCTTCCGAAAGGGAGATTAATACCGCATAAGATTGTAGTACCGCATGGTACAGCAATTAAAGGAGCAATCCGCTATGAGATGGGCCCGCGGCGCATTAGCTAGTTGGTGAGGTAACGGCTCACCAAGGCGACGATGCGTAGCCGACCTGAGAGGGTGAACGGCCACACTGGGACTGAGACACGGCCCAGACTCCTACGGG
Otu001103	ACGAACGCTGGCGGCGTGCCTAACACATGCAAGTCGAGCGAATGAAGTTCCTTCGGGAATGGATTTAGCGGCGGACGGGTGAGTAACACGTGGGCAACCTGCCTCATAGAGGGGAATAGCCTTCCGAAAGGGAGATTAATACCGCATAAGATTGTAGTGCCGCATGGTGCAGCGATTAAAGGAGCAATCCGCTATGAGATGGGCCCGCGGCGCATTAGCTAGTTGGTGAGGTAACGGCTCACCAAGGCGACGATGCGTAGCCGACCTGAGAGGGTGATCGGCCACATTGGGACTGAGACACGGCCCAGACTCCTACGGG
Otu001104	ACGAACGCTGGCGGCGTGCCTAACACATGCAAGTCGAACGGAGTGAAGCCCTTCGGGACTTTACTTAGTGGCGAACGGGTGAGTAACGCGTGAGGAACCTGCCTTTCAGTGGGGGACAACAGTTGGAAACGACTGCTAATACCGCATAACACTTCTGGGTGGCATCACTTAGAAGTCAAAGCTTTATGTGCTGAAAGATGGCCTCGCGTCTGATTAGCTGGTTGGCGGGGTAACGGCCCACCAAGGCGACGATCAGTAGCCGGTCTGAGAGGATGAACGGCCACATTGGGACTGAGATACGGCCCAGACTCCTACGGG
Otu001105	ATGAACGCTAGCGACAGGCTTAACACATGCAAGTCGAGGGGCAGCGGGGCAGTCAGCTTGCTGAATGCTGCCGGCGACCGGCGCACGGGTGAGTAACACGTATGCAACCTGCCTGCCACAGGGGGATAACCGGGAGAAATCCCGACTAATACCGCGTAGTCCGCGATGAGGCATCTTATCGCGGGGAAAGGAGTAATCCGGTGGCGGATGGGCATGCGGCGCATTAGCTAGTTGGCGGGGTAACGGCCCACCAAGGCGACGATGCGTAGGGGTTCTGAGAGGAAGGTCCCCCACATTGGTACTGAGACACGGACCAAACTCCTACGGG
Otu001106	ACGAACGCTGGCGGCGTGCTTAACACATGCAAGTCGAACGGAGTGCTCATGACAGAGGTTTCGGCCAATAGATTGAGTTACTTAGTGGCGGACTGGTGAGTAACGCGTGAGGAACCTGCCTTTCAGAGGGGGACAACAGTTGGAAACGACTGCTAATACCGCATGACGCATGACTGGGGCATCCCGGACATGCCAAAGATTTTATCGCTGAAAGATGGCCTCGCGTCTGATTAGATAGTTGGCGGGGTAACGGCCCACCAAGTCGACGATCAGTAGCCGGACTGAGAGGTTGACCGGCCACATTGGGACTGAGATACGGCCCAGACTCCTACGGG
Otu001107	ATGAACGCTGGCGGCGTGCCTAACACATTCAAGTCGAACGGAGCTGCGAGGGAGCTTGCTTTCGAACAGCTTAGTGGCGGACGGGTGAGTAATGCATGAGCAACCTGCCTTACAGAGAGGAATAACACAGAGAAATTTGTGCTAATACCGCATATACCATGGATACGGCATCGTGACTATGGGAAAGGAGCAATCCGCTGTAAGATGGGCTCATGTCTGATTAGATAGTTGGTAGGGTAACGGCCTACCAAGTCTGCGATCAGTAGCCGGACTGAGAGGTTGAACGGCCACATTGGAACTGAGATACGGTCCAGACTCCTACGGG
Otu001108	ATGAACGCTGGCGGCGTGCCTAACACATGCAAGTCGAGCGATTTTCTTCGGAAGAGAGCGGCGGACGGGTGAGTAACGCGTGGGTAACCTGCCCTGTACACACGGATAACATACCGAAAGGTATGCTAATACGAGATAACATAAGAAATTCGCATGTTTTTCTTATCAAAGCTCCGGCGGTACAGGATGGACCCGCGTCTGATTAGCTAGTTGGTGAGGTAACGGCTCACCAAGGCGACGATCAGTAGCCGACCTGAGAGGGTGATCGGCCACATTGGAACTGAGACACGGTCCAAACTCCTACGGG
Otu001109	ACGAACGCTGGCGGCGTGCTTAACACATGCAAGTCGAGCGATGAAGTTTCCTTCGGGAAACGGATTAGCGGCGGACGGGTGAGTAACACGTGGGTAACCTGCCTCATAGAGGGGAATAGCCTTTCGAAAGGAAGATTAATACCGCATAAGATTGTAGTACCGCATGGTACAGCAATTAAAGGAGCAATCCGCTATGAGATGGACCCGCGTCGCATTAGCTAGTTGGTGAGGTAACGGCTCACCAAGGCGACGATGCGTAGCCGACCTGAGAGGGTGATCGGCCACATTGGGACTGAGACACGGCCCAGACTCCTACGGG
Otu001110	ACGAACGCTGGCGGCGTGCCTAACACATGCAAGTCGAACGGGACTTTTAAAATGAAGTTTTCGGATGGATTTTTAAAAGTTTAGTGGCGGACGGGTGAGTAACGCGTGAGCAACCTGCCTTTCAGAGGGGGACAACAGTTGGAAACGACTGCTAATACCGCATAATGTATCGAAGCCGCATGACTTTGATACCAAAGATTTTATCGCTGAAAGATGGGCTCGCGTATGATTAGATAGTTGGTGAGGTAACGGCTCACCAAGTCGACGATCATTAGCCGGACTGAGAGGTTGAACGGCCACATTGGGACTGAGACACGGCCCAGACTCCTACGGG
Otu001111	ATGAACGCTGGCGGCGCATTTAAGACATGCAAGTCGAACGAAAATTTTTCACCGAACGGATATGAAGATTTATCAGATTTGAAGTTCACCGAAGAATTTTAGTGGCGGACGGGTGAGTAATACGTAGATAATCTGCCTTTCAGAGGGAAATAACAGAGGGAAACTTTTGCTAATGTCCCATAAGACCACATTATGGCATCATAAAGTGATCAAAGGAGTAATCCGCTGAAAGATGAGTCTACGGCTGATTAGCCAGTTGGTGGGGTAATAGCCTACCAAAGCTATGATCAGTAGCCGAGCTGAGAGGCTGGCCGGCCACATTGGGACTGAGATACGGCCCAGACTCCTACGGG
Otu001112	ATGAACGCTGGCGGCGTGCCTAACACATGCAAGTCGAGCGATTCACTTCGGTGAAGAGCGGCGGACGGGTGAGTAACGCGTGGGTAACCTGCCTCATACACATGGATAACATACCGAAAGGTATGCTAATACAAGATGATATAAGAGATTCGCATGGATTTCTTATCAAAGCTCCGGCGGTATGAGATGGACCCGCGTCTGATTAGCTAGTTGGTAAGGTAACGGCTTACCAAGGCGACGATCAGTAGCCGACCTGAGAGGGTGATCGGCCACATTGGAACTGAGACACGGCCCAGACTCCTACGGG
Otu001113	ACGAACGCTGGCGGCGCGTCTTAAGCATGCAAGTCGAACGGCAAGATTGGTGCTTGCACCGATCCTAGAGTGGCGGACTGGTGAGTAACGCGTGGGTGACATACCCTCTGGATGGGGATAGCTGATAGAAATATCAGGTAATACCGAATAAGATTCTGTAGGTTAGAGATGCAGAAAGAAAGGTGCGTCAGCACCGCCGGAGGAATGGCCCGCGTACTATTAGCTAGTTGGTGAGGTAAAGGCTCACCAAGGCGACGATAGTTATCCGGCCTAAGAGGGTGAACGGACACATTGGGACTGAGATACGGCCCAGACTCCTACGGG
Otu001114	ATGAACGCTGGCGGCGTGCCTAACACATGCAAGTCGAACGGAGTTACTTTGGTGAAGTTTTCGGACGGATCTGATTTAACTTAGTGGCGGACGGGTGAGTAATGCGTGAGCAACCTGCCCTTCAGAGGGGGACAACAGTTGGAAACGACTGCTAATACCGCATAATGTATCCGGGAGGCATCTTCTGGATACCAAAGGAGAAATCCGCTGATGGATGGGCTCACGTCTGATTAGCTAGTTGGTGAGGTAACGGCTCACCAAGGCTGCGATCAGTAGCCGGACTGAGAGGTTGAACGGCCACATTGGGACTGAGATACGGCCCAGACTCCTACGGG
Otu001115	ATGAACGCTGGCGGCGTGCTTAACACATGCAAGTCGAACGGAGGACCCTTGACGGAGTTTTCGGACAACGGATAGGAATCCTTAGTGGCGGACGGGTGAGTAACGCGTGAGGAACCTGCCTTGGAGAGGGGAATAACACAGTGAAAATTGTGCTAATACCGCATAATGCAGTTGGGTCGCATGGCTCTGACTGCCAAAGATTTATCGCTCTGAGATGGCCTCGCGTCTGATTAGGTAGTTGGTGGGGTAACGGCCCACCAAGCCGACGATCAGTAGCCGGACTGAGAGGTTGACCGGCCACATTGGGACTGAGACACGGCCCAGACTCCTACGGG
Otu001116	ACGAACGCTGGCGGCGCGCCTAACACATGCAAGTCGAACGGAGTTTACAAGCGGAAGTTTTCGGATGGAAGCTTGTAAACTTAGTGGCGGACGGGTGAGTAACACGTGAGCAACCTGCCTATCAGAGGGGGATAACGATTGGAAACGATCGCTAATACCGCATAACGTAGCGGAAAGGCATCTTTATGCTACCAAAGATTTATCGCTGATAGATGGGCTCGCGTCCGATTAGATAGTTGGTGAGGTAACGGCCCACCAAGTCGACGATCGGTAGCCGGACTGAGAGGTCGAACGGCCACATTGGGACTGAGACACGGCCCAGACTCCTACGGG
Otu001117	ACGAACGCTGGCGGCGTGCCTAACACATGCAAGTCGAACGGAGCGAAGGGAGCTTGCTCTCTGAGCTTAGTGGCGAACGGGTGAGTAACGCGTGAGCAACCTGTCCTTCAGAGGGGGATAACAGTGAGAAATCACTGCTAATACCGCATGAGACCACGCTTTCGCATGGAAGAGGGGTCAAAGGAGCAATCCGCTGAAGGAGGGGCTCGCGTCCCATTAGATAGTTGGTGAGGTAACGGCTCACCAAGTCGACGATGGGTAGCCGAGCTGAGAGGCTGATCGGCCACACTGGAACTGAGACACGGTCCAGACTCCTACGGG
Otu001118	ACGAACGCTGGCGGCGTGCTTAACACATGCAAGTCGAACGAGAATCTGTGGAAAGAGGATTCGTCCAATTGAAACAGAGGACAGTGGCGGACGGGTGAGTAACGCGTGAGGAACCTGCCTTTCAGAGGGGGACAACAGTTGGAAACGACTGCTAATACCGCATAACGCATAGAAGTCGCATGGCTTTTATGCCAAAGATTTATCGCTGAAAGATGGCCTCGCGTCTGATTAGCTGGTTGGTGAGGTAACGGCCCACCAAGGCGACGATCAGTAGCCGGACTGAGAGGTTGAACGGCCACATTGGGACTGAGATACGGCCCAGACTCCTACGGG
Otu001119	ATGAACGCTGGCGGCGTGCCTAACACATGCAAGTCGAACGGAGCACTGAGACTTCGGTTTTTGTGCTTAGTGGCGGACGGGTGAGTAACGCGTGAGCAATCTGCCTTTCAGAGGGGGATAACGATTGGAAACGATCGCTAATACCGCATAACGTATTTTTGAGGCATCTCTGAAATACCAAAGGAGCAATCCGCTGAAAGATGAGCTCGCGTCTGATTAGATAGTTGGTGAGGTAACGGCCCACCAAGTCAACGATCAGTAGCCGGACTGAGAGGTTGAACGGCCACATTGGGACTGAGACACGGCCCAGACTCCTACGGG
Otu001120	ACGAACGCTGGCGGCGTGCCTAACACATGCAAGTCGAACGGAGACTAACGCTGAATTGATGGTAGCTTGCTATTGGATTTTCTTGTTAGTCTTAGTGGCGGACGGGTGAGTAACACGTGAGCAACCTGCCTTTCAGAGGGGAATAACGGCTGGAAACGGTCGCTAATACCGCATAATATGTATTTAAGGCATCTTAGATACATCAAAGATTTTATCGCTGAAAGATGGGCTCGCGTCTGATTAGATAGTTGGTGAGGTAACGGCTCACCAAGTCGACGATCAGTAGCCGGACTGAGAGGTTGAACGGCCACATTGGGACTGAGACACGGCCCAGACTCCTACGGG
Otu001121	ACGAACGCTGGCGGCGTGCTTAACACATGCAAGTCGAACGAGAATCTGTGGAAAGAGGATTTGTCCAATTGAAACAGAGGACAGTGGCGGACGGGTGAGTAACGCGTGAGGAACCTGCCTTTCAGAGGGGGACAACAGTTGGAAACGACTGCTAATACCGCATGACACATATTGGGGGCATCCCTGATATGTCAAAGATTTATCGCTGAAAGATGGCCTCGCGTCTGATTAGCTAGTTGGTGAGGTAACGGCCCACCAAGGCGACGATCAGTAGCCGGACTGAGAGGTTGAACGGCCACATTGGGACTGAGATACGGCCCAGACTCCTACGGG
Otu001122	ATGAACGCTGGCGGCGTGCCTAACACATGCAAGTCGAACGAAGCTTGAGGAATGATTTCTTCGGAATGAATTCTGATATGACTTAGTGGCGGACGGGTGAGTAACACGTGAGCAACCTGCCTTTCAGAGGGGGATAACGGCTGGAAACGGTCGCTAATACCGCATGAAATGTTTGGATGGCATCGTCTGAACATCAAAGATTTATCGCTGAAAGATGGGCTCGCGTCTGATTAGATAGTTGGTGAGGTAACGGCTCACCAAGTCGACGATCAGTAGCCGGACTGAGAGGTTGAACGGCCACATTGGGACTGAGATACGGCCCAGACTCCTACGGG
Otu001123	ACGAACGCTGGCGGCGCGCCTAACACATGCAAGTCGAACGGAGCTTAGAGAGCTTGCTTTTTAAGCTTAGTGGCGAACGGGTGAGTAACGCGTGAGTAACCTGCCCTGGAGTGGGGGACAACAGTTGGAAACGACTGCTAATACCGCATAAGCCCACGGTGCCGCATGGCACTGAGGGAAAAGGATTTATTCGCTTTAGGATGGACTCGCGTCCAATTAGCTAGTTGGTGAGGTAACGGCCCACCAAGGCGACGATTGGTAGCCGGACTGAGAGGTTGAACGGCCACATTGGGACTGAGACACGGCCCAGACTCCTACGGG
Otu001124	ATGAACGCTGGCGGCGTGCTTAACACATGCAAGTCGAACGGAGTGAATATTCTTCGGAAGATTCACTTAGTGGCGGACGGGTGAGTAACGCGTGGGTAACCTGCCTCATACAGGGGGATAGCAGCTGGAAACGGCTGATAAAACCGCATAAGCGCACAGTGCCGCATGGCACAGTGTGAAAAACTCCGGTGGTATGAGATGGACCCGCGTCTGATTAGCTGGTTGGTGAGGTAACGGCCCACCAAGGCGACGATCAGTAGCCGGCCTGAGAGGGTGACCGGCCACATTGGGACTGAGACACGGCCCAAACTCCTACGGG
Otu001125	ACGAACGCTGGCGGCGCGCCTAACACATGCAAGTCGAACGGAGATCATTTGGTAGAAGTTTTCGGATGGACACCGGGTGATCTTAGTGGCGAACGGGTGAGTAACGCGTGAGCAATCTGCCTCAGAGTGGGGGACAACAGTTGGAAACGACTGCTAATACCGCATAAGCCCACAGCACCGCATGGTGCAGGGGGAAAAGATTTATTGCTTTGAGATGAGCTCGCGTCCAATTAGCTAGTTGGTGAGGTAACGGCCCACCAAGGCGACGATTGGTAGCCGGACTGAGAGGTTGAACGGCCACATTGGGACTGAGATACGGCCCAGACTCCTACGGG
Otu001126	ATGAACGCTGGCGGCGTGCCTAACACATGCAAGTCGAACGGAGTTACGAGAGCTTGCTTTTGTAACTTAGTGGCGAACGGGTGAGTAATGCGTGAGCAACCTGCCCTTCAGAGGGGGACAACAGTTGGAAACGACTGCTAATACCGCATAATGTATTTGGGAGGCATCTCTTGGATACCAAAGGAGAAATCCGCTGAAGGATGGGCTCACGTCTGATTAGCTAGTTGGTGAGGTAACGGCTCACCAAGGCTGCGATCAGTAGCCGGACTGAGAGGTTGAACGGCCACATTGGGACTGAGATACGGCCCAGACTCCTACGGG
Otu001127	ATGAACGCTAGCGGCAGGCTTAACACATGCAAGTCGAGGGGCAGCATGAGGAGTCAGCAATGACACCTTGATGGCGACCGGCGCAAGGGTGCGTAACGCGTGAGCAACCTGCCCGTCACGGGGGGATAACCGGTGGAAACGCCGACTAATATCCCATAGTTCTTTTTAGGGGCATCCCTTTAAAGATAAAGGCTTCGGCCGGTGACGGATGGGCTCGCGTGACATTAGGCAGTAGGTGGGGTAACGGCCCACCTAACCGACGATGTCTAGGGGTTCTGAGAGGAAGGTCCCCCACACTGGAACTGAGACACGGTCCAGACTCCTACGGG
Otu001128	ACGAACGCTGGCGGCGTGCCTAACACATGCAAGTCGAACGGACGAGGGGAGCTTGCTCCCTGAGTTAGTGGCGAACGGGTGAGTAACGCGTGAGGAACCTGCCTTTCAGTGGGGGACAACAGTTGGAAACGACTGCTAATACCGCATGATGCTTTCGGGAGACATCTTCTGAAAGCCAAAGCTTTATGTGCTGAAAGATGGCCTCGCGTCTGATTAGCTAGTTGGTGGGGTAACGGCCCACCAAGGCGACGATCAGTAGCCGGTCTGAGAGGATGAACGGCCACATTGGGACTGAGATACGGCCCAGACTCCTACGGG
Otu001130	ATGAACGCTGGCGGCGTGCTTAACACATGCAAGTCGAACGAAGCATTTTACTACGATTCCTTCGGGATGACGGTGATTTGACTGAGTGGCGGACGGGTGAGTAACGCGTGGGTAACCTGCCTTATACAGGGGGATAACAGTTGGAAACGACTGCTAATACCGCATAAGCGCACGGTATCGCATGATACAGTGTGAAAAACTCCGGTGGTATAAGATGGACCCGCGTCTGATTAGCTAGTTGGTGGGGTAACGGCCCACCAAGGCGACGATCAGTAGCCGACCTGAGAGGGTGACCGGCCACATTGGGACTGAGACACGGCCCAAACTCCTACGGG
Otu001131	ACGAACGCTGGCGGCGCGCCTAACACATGCAAGTCGAACGGAGCATTTTGAGCTTGCTTAGAATGCTTAGTGGCGAACGGGTGAGTAACGCGTGAGCAATCTGCCTCAGAGTGGGGGACAACAGTTGGAAACGGCTGCTAATACCGCATAAGCCCACGGATCCGCATGGATCTGCGGGAAAAGATTTATCGCTTTGAGATGAGCTCGCGTCCGATTAGGTAGATGGTGAGGTAACGGCCCACCATGCCGACGATCGGTAGCCGGACTGAGAGGTTGAACGGCCACATTGGGACTGAGACACGGCCCAGACTCCTACGGG
Otu001132	ATGAACGCTGGCGGCGTGCCTAACACATGCAAGTCGAGCGATTCTCTTCGGAGAAGAGCGGCGGACGGGTGAGTAACGCGTGGGTAACCTGCCCTGTACACACGGATAACATACCGAAAGGTATGCTAATACGAGATAATATACTTTTATCGCATGGTAGAAGTATCAAAGCTTTTGCGGTACAGGATGGACCCGCGTCTGATTAGCTAGTTGGTAAGGTAACGGCTTACCAAGGCGACGATCAGTAGCCGACCTGAGAGGGTGATCGGCCACATTGGAACTGAGACACGGTCCAAACTCCTACGGG
Otu001133	ATGAACGCTGGCGGCATGCCTAAGACATGCAAGTCGAACGAGAAAGCCTGATGAAGTTGGAGTGCTTGCACGAAGATGGAAACAGATACTTTCTAGTGGCAGACGGGTGAGTAACACGTGGGTAACCTGCCTTTATGATGGGGATAACAGTTGGAAACGACTGCTAATACCGAATAATATGTAATGGTTAAAGTTATATAGAAAGGAGCCTTTAAAGCTTCGCATAAAGATGGGCCTGCGGCGTATTAACTAGTTGGTGGGGTAATGGCCTACCAAGGTAACGATGCGTAGCCGAACTGAGAGGTTGAACGGCCACACTGGGACTGAGACACGGCCCAGACTCCTACGGG
Otu001134	ACGAACGCTGGCGGCGCGTTTTAAGCATGCAAGTCGAGCGGTAAGGTCCTTCGGGACCCCAGAGCGGCGGACGGGTGAGTAACACGTGGATAATCTGCCTTCCAGTCCGGGATAGCACATGGAAACATGTGATAATACCGGATACGATGTGCCGGTCAGATGACCGGTGCAGGAAAGGTCCTGCGGGATCGCTGGGAGATGAGTCCGCGGCCCATTAGCTGGTTGGCGGGGTAAAGGCCCACCAAGGCGACGATGGGTAGCCGGCCTGAGAGGGTGGACGGCCACATTGGGACTGAGACACGGCCCAGACTCCTACGGG
Otu001135	ATAAACGCTGGCGGCGCACATAAGACATGCAAGTCGAACGGACAGAAGCACATTCTTTTAGATTGAGTGGAAGTTAGTGGCGGACTGGTGAGTAACACGTAAGCAACCTGCCTATTAGAGGGGAACAACAGTGAGAAATCACTGCTAATACCGCATAAGCTGATAGAATCGCATGATTTAGTCAGAAAAGGAGAAATCCGCTAATAGATGGGCTTGCGTCTGATTAGCTAGTTGGTAGGGTAAAGGCCTACCAAGGCGACGATCAGTAGCCGAGCTGAGAGGCTCAACGGCCACATTGGGACTGAGATACGGCCCAGACTCCTACGGG
Otu001136	ATGAACGCTGGCGGCGTGCCTAACACATGCAAGTCGAACGGAGTTACGAGAGCTTGCTTTTGTAACTTAGTGGCGAACGGGTGAGTAATGCGTGAGCAACCTGCCCTTCAGAGGGGGACAACAGTTGGAAACGACTGCTAATACCGCATAATGTATTTAGGAGGCATCTTCTGGATACCAAAGGAGAAATCCGCTGAAGGATGGGCTCACGTCTGATTAGCTAGTTGGTGAGGTAACGGCTCACCAAGGCTGCGATCAGTAGCCGGACTGAGAGGTTGAACGGCCACATTGGGACTGAGATACGGCCCAGACTCCTACGGG
Otu001137	ACGAACGCTGGCGGCGTGCCTAACACATGCAAGTCGAGCGGGGACAGGGAGGAGCTTGCTCCGAACTGTTCTAGCGGCGGACGGGTGAGTAACGCGTGAGCAACCTGCCTCAAACAGGGGGATAACGCATCGAAAGATGTGCTAATACCGCGTAAGACCACAGTGCCACATGGCACAGGGGTCAAAGGAGCAATCCGGTTTGAGATGGGCTCGCGTCCGATTAGCTAGTTGGTGAGATAACAGCCCACCAAGGCGACGATCGGTAGCCGACCTGAGAGGGTGATCGGCCACATTGGAACTGAGAAACGGTCCAGACTCCTACGGG
Otu001138	ACGAACGCTGGCGGCGTGCCTAACACATGCAAGTCGAACGGAACTTATTCGAAAGATTCTTTCGGGATGATTTTGGTTAAGTTTAGTGGCGGACGGGTGAGTAACGCGTGAGTAACCTGCCTTTGAGAGGGGAATAACAATCTGAAAAGATTGCTAATACCGCATAATATATGTTTACCGCATGGTAGATATATCAAAGATTTTATCGCTCAAAGATGGACTCGCGTCCGATTAGTTAGTTGGTGAGGTAACGGCTCACCAAGACCGCGATCGGTAGCCGGACTGAGAGGTTGAACGGCCACATTGGGACTGAGACACGGCCCAGACTCCTACGGG
Otu001139	ATGAACGCTGGCGGCGTGCTTAACACATGCAAGTCGAGCGAAGCACTTAAGTTTGATTCTTCGGATGAAGACTTAATTGACTGAGCGGCGGACGGGTGAGTAACGCGTGGGTAACCTGCCTCATACAGGGGGATAACAGTTAGAAATGACTGCTAATACCGCATAAGACCACGGTACCGCATGGTACAGTGGTAAAAACTCCGGTGGTATGAGATGGACCCGCGTCTGATTAGGTAGTTGGTGGGGTAACGGCCTACCAAGCCGACGATCAGTAGCCGACCTGAGAGGGTGACCGGCCACATTGGGACTGAGACACGGCCCAGACTCCTACGGG
Otu001140	ATGAACGCTGGCGGCATGCCTAAGACATGCAAGTCGAACGAAGTGGCCCAATGAAGTGGAGTGCTTGCACAAAGCGGATTTGGATTCCCACTTAGTGGCAGACGGGTGAGTAACACGTGGGTAACCTGCCAAAGAGACTGGGATAACAGTTAGAAATGACTGCTAATACCGGATGATTCATAACTACACAAGTAGATATGCTAAAAGGAGCGTTTGCTTCACTCTTTGATGGGCTTGCGTTGTATTAGCTAGTTGGTGAGGTAATGGCCCACCAAGGCAACGATGCATATCCGGGCTGAGAGGCTGAACGGACACACTGGGACTGAGACACGGCCCAGACTCCTACGGG
Otu001141	ATGAACGCTGGCGGCGTGCCTAATACATGCAAGTCGAACGGAGCGGGGCGACCCGCTCAGTGGCGAACGGGTGAGTAACACGTAGGTAACCTGCCCCCGGGTCCGGGATACCCAGGCGAAAGCTTGGCTAATACCGGATGACGCCGGAGCCCGCATGGGCCCCGGCTGAAAGGCGCTTCGGCGCCGCCCCCGGATGGACCTGCGGCGCATTAGCTAGTTGGCGGGACAAAGGCCCACCAAGGCGAGGATGCGTAGCCGACCTGAGAGGGTGAACGGCCACAATGGGACTGAGACACGGCCCATACTCCTACGGG
Otu001142	ACGAACGCTGGCGGCGTGCTTCATACATGCAAGTCGAACGAGAAGCTTACTTCGGTAAGTGGAAAGTGGCGGACGGGTGAGTAATATGTAGAGAATCTGCCCTTGAGAGGGGGACAACAGTTGGAAACGACTGCTAATACCCCATATGAGCGTACCTGAGATGGTATTCTTGAAAACTCCGGTGCTCAAGGATGAGTCTGCATCTGATTAGCTAGTTGGTAGTGTAATGGACTACCAAGGCGACGATCAGTAGCTGGTTTGAGAGGATGATCAGCCACAATGGGACTGAGACACGGCCCATACTCCTACGGG
Otu001143	ATGAACGCTGGCGGCATGCCTAATACATGCAAGTCGAACGGGATATCTTATGATATCCAGTGGCGAACGGGTGAGTAACACGTAGGTAACCTGCCCATGTGCCCGGGATAACGCCTGGAAACGGGTGCTAAAACCGGATAGGTATCGCTTCTGCATGGAAGAGATATTAAAGGAGCTGCAAGGCTCTGAACATGGATGGACCTGCGGTGCATTAGCTGGTTGGTGAGGTAACGGCCCACCAAGGCGACGATGCATAGCCGGCCTGAGAGGGTGAACGGCCACATTGGGACTGAGACACGGCCCAGACTCCTACGGG
Otu001145	ACGAACGCTGGCGGCGTGCCTAACACATGCAAGTCGAACGGGGTGAAGCCCTTCGGGACTTTACTTAGTGGCGAACGGGTGAGTAACGCGTGAGGAACCTGCCTTTCAGTGGGGGACAACAGTTGGAAACGACTGCTAATACCGCATAACACTTTTTGGGGACATCCCTGAAAAGTCAAAGCTTTATGTGCTGAAAGATGGCCTCGCGTCTGATTAGCTGGTTGGCGGGGTAACGGCCCACCAAGGCGACGATCAGTAGCCGGTCTGAGAGGATGAACGGCCACATTGGGACTGAGATACGGCCCAGACTCCTACGGG
Otu001146	ATGAACGCTGGCGGCGTGCTTAACACATGCAAGTCGAACGGAGCTGCTTTGAAAGAGGATTCGTCCAATTGATGAGTATGCTTAGTGGCGGACGGGTGAGTAACGCGTGAGTAACCTGCCTTGGAGTGGGGAATAACACAGTGAAAATTGTGCTAATACCGCATGATGCAGTTGAGTCGCATGACTCTGACTGCCAAAGATTTATCGCTCTGAGATGGACTCGCGTCTGATTAGATAGTTGGCGGGGTAACGGCCCACCAAGTCGACGATCAGTAGCCGGACTGAGAGGTTGGCCGGCCACATTGGGACTGAGACACGGCCCAGACTCCTACGGG
Otu001147	ACGAACGCTGGCGGCGTGCTTAACACATGCAAGTCGAACGAAGCTTGATTTAGGATTTCTTCGGAATGAATAATGATATGACTTAGTGGCGGACGGGTGAGTAACGCGTGAGTAACCTGCCTTTCAGAGGGGGATAACGTTTGGAAACGAACGCTAATACCGCATAACATATATTTAAGGCATCTTAGATATATCAAAGATTTATCGCTGAAAGATGGACTCGCGTCTGATTAGGTAGTTGGTGAGGTAACGGCTCACCAAGCCGACGATCAGTAGCCGGACTGAGAGGTTGAACGGCCACATTGGGACTGAGACACGGCCCAGACTCCTACGGG
Otu001148	ACGAACGCTGGCGGCGTGCCTAACACATGCAAGTCGAGCGGGGACAGTGAGGAGCTTGCTTCGAGCTGTTCTAGCGGCGGACGGGTGAGTAACGCGTGAGCAACCTGCCTTTCACAGGGGGATAACGCATCGAAAGATGTGCTAATACCGCGTAAGACCACAGCTTCACATGGAGCAGGGGTCAAAGGAGCAATCCGGTGAGAGATGGGCTCGCGTCCGATTAGCTAGTTGGTGAGATAACAGCCCACCAAGGCGACGATCGGTAGCCGACCTGAGAGGGTGATCGGCCACATTGGAACTGAGAGACGGTCCAGACTCCTACGGG
Otu001149	ACGAACGCTGGCGGCGCGCCTAACACATGCAAGTCGCGCGGTTAAAGCCCCCTCGGGGGTGCATAAAGCGGCGAACGGGCGAGTAACGCGTGGGCAACCTGCCCCCCTCCCGGGAATAGCCGGGGGAAACCCCGGGTAAGGCCCGGCGACCCCTCACCGAGGCATCTCGGGGAGGGCATACGGAGGGGAGGGGGATGGGCCCGCGTCCGATTAGCCAGACGGCGGGGTGACGGCCCACCGTGGCGACGATCGGTAGCCGGGCTGAGAGGCCGGACGGCCGCATTGGGACTGAGACACGGCCCAGACTCCTACGGG
Otu001150	ATGAACGCTGGCGGCGTGCATAACACATTCAAGTCGAACGAAGAAGGTTGGAGCTTGCTCCGACCGGATTAGTGGCGGACGGGTGAGTAACGCGTGAGTAACCTGCCTGCAAGAGGGGGATAACAACGGGAAACTGTTGCTAATACCGCATAAATCATGATGACCGCATGGTCGACATGGCAAAGAGAGATCGCTTGCAGATGGACTCGCGTCTGATTAGGTAGTTGGTGAGGTAACGGCTCACCAAGCCGACGATCAGTAGCCGGACTGAGAGGTTGAACGGCCACATTGGAACTGAGAAACGGTCCAGACTCCTACGGG
Otu001151	ATGAACGCTGGCGGCGTGCTTAACACATGCAAGTCGAACGAAGCATCTCTACCGAAGAAAGGATTAGCTTGCTAAGAATGGATTCACTTGAGGTGACTGAGTGGCGGACGGGTGAGTAACGCGTGGGTAACCTGCCTCATAGAGGGGGACAACAGTTGGAAACGACTGCTAATACCGCATAGTAACGTACCGGCGCATGCCGGTGCGTTGAAAGATTTATCGCTATGAGATGGACCCGCGTCTGATTAGCTAGTTGGTAAGGTAACGGCCTACCAAGGCGACGATCAGTAGCCGGCTTGAGAGAGTGAACGGCCACATTGGGACTGAGACACGGCCCAAACTCCTACGGG
Otu001152	ATGAACGCTAGCGACAGGCTTAACACATGCAAGTCGAGGGGCAGCGGGGGATAAGCTTGCTTTTCCTGCCGGCGACCGGCGCACGGGTGAGTAACACGTATGCAACCTGCCTCTGTCAGAGGGATAATCCGGAGAAATCCGGTCTAATATCGCATAAAGCGTTTGCGGGGCATCCTGCGAGCGCCAAAGGAGAAATCCGGACAGGGATGGGCATGCGGCGCATTAGCTAGTTGGGGGGGTAACGGCCCACCAAGGCGACGATGCGTAGGGGTTCTGAGAGGAAGGTCCCCCACATTGGTACTGAGACACGGACCAAACTCCTACGGG
Otu001153	ACGAACGCTGGCGGCGTGCCTAACACATGCAAGTCGAACGGGGTAACTCCTTCGGGGGTTACTTAGTGGCGAACGGGTGAGTAACGCGTGAAGAACCTGCCTTTCAGTGGGGGACAACAGTTGGAAACGACTGCTAATACCGCATGACACTTCTTAGGGGCATCCCTGAGAAGTCAAAGCTTTATGTGCTGAAAGATGGCTTCGCGTCTGATTAGCTAGTTGGCGGGGTAACGGCCCACCAAGGCGACGATCAGTAGCCGGTCTGAGAGGATGGACGGCCACATTGGGACTGAGATACGGCCCAGACTCCTACGGG
Otu001154	ATGAACGCTAGCGGCAGGCTTAACACATGCAAGTCGAAGGGTAACAGGGAAGAGCTTGCTCTTCTGCTGACGACTGGCGCACGGGTGAGTAACACGTATGCAACCTGCCCTCCACAGGGGGACAACCTTCCGAAAGGGAGGCTAATCCCGCGTAAATCATCGGGAGGCATCTCCGGGTGAGGAAAGACACGTCGGTGGAGGATGGGCATGCGGCGCATTAGCTTGTCGGCGGGGTAACGGCCCACCGAGGCTACGATGCGTAGGGGTTCTGAGAGGAAGGTCCCCCACACTGGTACTGAGACACGGACCAGACTCCTACGGG
Otu001155	ATGAACGCTGGCGGCATGCCTAAGACATGCAAGTCGTACGAGATGGCCCATTGAAGTTTGAGTGCTTGCACAATTTCTGATTTGGATTTTCCATCTAGTGGCGGACGGGTGAGTAACACGTGGGTGACCTACCTTTGAGTTTGGGATAACTACTGGAAACGGTAGCTAATACCGGATGATATGCAGTTTCGTTTCTGCATTAAAAGGCGCTTTACAGCGTCGCTTAAAGATGGGCCTGCGGCGTATTAGCTAGTTGGTGGGGTAATGGCCTACCAAGGCAACGATGCGTAGCCGGACTGAGAGGTTGAACGGCCACATTGGGACTGAGACACGGCCCAAACTCCTACGGG
Otu001156	ATGAACGCTGGCGGCGTGCCTAACACATGCAAGTCGAGCGATCTTCTTCGGAAGAGAGCGGCGGACGGGTGAGTAACGCGTGGGTAACCTGCCTCATACACATGGATAACATACCGAAAGGTATGCTAATACAAGATGATATAAGAGATCCGCATGAATTTCTTATCAAAGCTCCGGCGGTATGAGATGGACCCGCGTCTGATTAGCTAGTTGGTAAGGTAACGGCTTACCAAGGCAACGATCAGTAGCCGACCTGAGAGGGTGATCGGCCACATTGGAACTGAGACACGGTCCAAACTCCTACGGG
Otu001157	ATGAACGCTGGCGGCGTGCTTAACACATGCAAGTCGAGCGAAGCACTTATGGAGATTCTTCGGATGATCCATTTGTGACTGAGCGGCGGACGGGTGAGTAACGCGTGAGTAACCTGCCTCATACAGGGGAATAACAGTTAGAAATGACTGCTAATGCCGCATAAGCGCACAGGACCACATGGTCTGGTGTGAAAAACTCCGGTGGTATGAGATGGACTCGCGTCTGATTAGCTAGTTGGTGAGGTAACGGCCCACCAAGGCGACGATCAGTAGCCGGCCTGAGAGGGTGAACGGCCACATTGGGACTGAGACACGGCCCAAACTCCTACGGG
Otu001158	ACGAACGCTGGCGGCGTGCTTCATACATGCAAGTCGAACGAGAAATTCACTTCGGTGGATGGAAAGTGGCGGACGGGTGAGTAATGTGTAGAGAATCTGCCCTGGAGTGGGGGACAACAGAGGGAAACTTCTGCTAATACCCCATATGCGCGTAGTTGCGATACTATTCGTGAAAGATTTATTGCTCCAGGATGAGTCTGCATCTGATTAGCTAGTTGGGGGTGTAATGGACCACCAAGGCGACGATCAGTAGCTGGTTTGAGAGGATGATCAGCCACAATGGGACTGAGACACGGCCCATACTCCTACGGG
Otu001159	ACGAACGCTGGCGGCGTGCCTAACACATGCAAGTCGAACGGAGTCGGCCCCGCAAGGGACTGACTTAGTGGCGAACGGGTGAGTAACGCGTGAGCAACCTGCCTTTCAGTGGGGGACAACAGTTGGAAACGACTGCTAATACCGCATAAAGCATTTTGACCGCATGATCGAGATGCCAAAGATTTATTGCTGAAAGATGGGCTCGCGTCTGATTAGATAGTTGGTGAGGTAACGGCCCACCAAGTCGACGATCAGTAGCCGGACTGAGAGGTTGAACGGCCACATTGGGACTGAGATACGGCCCAGACTCCTACGGG
Otu001160	ACGAACGCTGGCGGCGTGCTTAACACATGCAAGTCGAACGAGAATCTGCGGAAAGAGGATTCGTCCAATTGAAACAGAGGACAGTGGCGGACGGGTGAGTAACGCGTGAGGAACCTGCCTTTCAGAGGGGGACAACAGTTGGAAACGACTGCTAATACCGCATGACACATTGAGGTCGCATGGCCTTAATGTCAAAGATTTATCGCTGAAAGATGGCCTCGCGTCTGATTAGCTAGTTGGTGAGGTAACGGCCCACCAAGGCGACGATCAGTAGCCGGACTGAGAGGTTGAACGGCCACATTGGGACTGAGATACGGCCCAGACTCCTACGGG
Otu001161	ATGAACGCTGGCGGCGTGCTTAACACATGCAAGTCGAACGGAGTTATTTAGAAGCTTGCTTTTGAATAACTTAGTGGCGGACGGGTGAGTAACGCGTGGGTGACCTGCCTTATACTGGGGGATAACACTTAGAAATAGGTGCTAATACCGCATAAGCGCACAGTTCTGCATGGAACAGTGTGAAAAACTGAGGTGGTATAAGATGGACCCGCGTCTGATTAGCTAGTTGGTGAGGTAACGGCCCACCAAGGCGACGATCAGTAGCCGGCCTGAGAGGGTGAACGGCCACATTGGGACTGAGACACGGCCCAAACTCCTACGGG
Otu001162	ACGAACGCTGGCGGCGTGCTTAACACATGCAAGTCGAACGGGCTGAAGTGATAGCTTGCTATTATGGATGCTAGTGGCAAACGGGTGAGTAACGCGTAGGCAACCTGCCCTTCAGATGGGGACAACACTTCGAAAGAGGTGCTAATACCGAATGACGTATCCATTCCGCATGGAGAGGATACCAAAGGCCGGGCAACCGGTCACTGAAGGATGGGCCTGCGTCTGATTAGCTAGTTGGTGGGGTAACGGCCCACCAAGGCGACGATCAGTAGCCGGTCTGAGAGGATGAACGGCCACATTGGGACTGAGACACGGCCCAAACTCCTACGGG
Otu001163	ACGAACGCTGGCGGCGTGCCTAACACATGCAAGTCGAACGGAGAGCTTATGAGCAAGACTTCGGTCAAGCGAGTAAGTTTCTTAGTGGCGGACGGGTGAGTAACGCGTGAGTAACCTGCCGTTCAGAGGGGGATAACACTCTGAAAAGAGTGCTAATACCGCATAACGTATTTTGGTGGCATCATCGAAATACCAAAGGAGCAATCCGCTGAATGATGGACTCGCGTCTGATTAGATAGTTGGCGGGGTAACGGCCCACCAAGTCGACGATCAGTAGCCGGACTGAGAGGTTGAACGGCCACATTGGGACTGAGACACGGCCCAGACTCCTACGGG
Otu001164	ACGAACGCTGGCGGCGTGCTTAACACATGCAAGTCGAACGAGAATCTGTGGAAAGAGGATTCGTCCAATTGAAGCAGAGGACAGTGGCGGACGGGTGAGTAACGCGTGAGGAACCTGCCTTTCAGAGGGGGACAACAGTTGGAAACGACTGCTAATACCGCATAACGCGTAGAGATCGCATGGTCTTTACGCCAAAGATTTATCGCTGAAAGATGGCCTCGCGTCTGATTAGCTAGTTGGTGAGGTAACGGCCCACCAAGGCGACGATCAGTAGCCGGACTGAGAGGTTGAACGGCCACATTGGGACTGAGATACGGCCCAGACTCCTACGGG
Otu001165	ATGAACGCTGGCGGCGTGCTTAACACATGCAAGTCGAGCGAAGCAGTTAAGAAGATTCTTCGGATGATTCCTGACTGACTGAGCGGCGGACGGGTGAGTAACGCGTGGGTGACCTGCCCCATACCGGGGGATAACAGCTGGAAACGGCTGCTAATACCGCATAAGCGCACAGAGCTGCATGGCTCGGTGTGAAAAACTCCGGTGGTATGGGATGGGCCCGCGTCTGATTAGGCAGTTGGCGGGGTAACGGCCCACCAAACCGACGATCAGTAGCCGGCCTGAGAGGGCGACCGGCCACATTGGGACTGAGACACGGCCCAAACTCCTACGGG
Otu001166	ACGAACGCTGGCGGCGTGCCTAACACATGCAAGTCGAGGGGCAGCGAGGGCGTAGCAATACGCCTGTCGGCGACCGGCGCACTGGTGAGTAACACGTATGCGACCTGCCCCCTACAGGGGTATAACCCGTAGAAATGCGGACTAATCCCCCATAGTCCTGAGTGCTGCATGGCATTCAGGGGAAAGGGTTTCCGGTAGGGGATGGGCATGCGGCGCATTAGCTAGTTGGCGGGGCAACGGCCCACCAAGGCGACGATGCGTAGGGGTTCTGAGAGGAAGGTCCCCCACACTGGTACTGAGACACGGACCAGACTCCTACGGG
Otu001167	ACGAACGCTGGCGGCACGCCTAACACATGCAAGTCGAACGGTGACGAGGAGCTTGCTCCTCCGAACAGTGGCGGACGGGTGAGTAACACGTGAGCAACCTGCCTTTCTGAGGGGGATAACGTTTGGAAACGAACGCTAATACCGCATAACATATTGAAGTCGCATGGCTTTAATATCAAAGGAGCAATCCGCAGAAAGATGGGCTCGCGTCTGATTAGCTAGATGGTGAGGTAACGGCCCACCATGGCGACGATCAGTAGCCGGACTGAGAGGTTGAACGGCCACATTGGGACTGAGACACGGCCCAGACTCCTACGGG
Otu001168	ATGAACGCTGGCGGCGTGCTTAACACATGCAAGTCGAACGAAGCACTTTACTTGATTTCTTCGGAATGATTGTTCTGTGACTGAGTGGCGGACGGGTGAGTAACGCGTGGGTAACCTGCCTCATACAGGGGGATAACAGTTGGAAACGGCTGCTAATACCGCATAAGCGCACAGCATCGCATGATGCAGTGTGAAAAACTCCGGTGGTATGAGATGGACCCGCGTCTGATTAGCTAGTTGGTGGGGTAACGGCCTACCAAGGCGACGATCAGTAGCCGACCTGAGAGGGTGACCGGCCACATTGGGACTGAGACACGGCCCAAACTCCTACGGG
Otu001169	ACGAACGCTGGCGGCGTGCCTAACACATGCAAGTCGAACGGGGTTGAGTGCTTCGGTATTCAACTTAGTGGCGAACGGGTGAGTAACGCGTGAAGAACCTGCCTTTCAGTGGGGGACAACAGTTGGAAACGACTGCTAATACCGCATGACACTTCTGGGTGGCATCACTTAGAAGTCAAAGCTTTATGTGCTGAAAGATGGCTTCGCGTCTGATTAGCTAGTTGGCGGGGTAACGGCCCACCAAGGCGACGATCAGTAGCCGGTCTGAGAGGATGAACGGCCACATTGGGACTGAGATACGGCCCAGACTCCTACGGG
Otu001170	ATGAACGCTGGCGGCGTGCTTAACACATGCAAGTCGAACGGGAATTAACTTATTGAAACTTCGGTCGATTTAAATTAATTCTAGTGGCGGACGGGTGAGTAACGCGTGGGGAACCTGCCTTATACTGGGGGATAACAGCCAGAAATGGCTGCTAATACCGCATAAGCGCACAGAGGCGCATGCCTCAGTGTGAAAAACTCCGGTGGTATAAGATGGACCCGCGTTGGATTAGCTAGTTGGCGGGGCAACGGCCCACCAAGGCGACGATCCATAGCCGGCCTGAGAGGGTGAACGGCCACATTGGGACTGAGACACGGCCCAGACTCCTACGGG
Otu001171	ATGAACGCTGGCGGCGCATTTAAGACATGCAAGTCGAACGAAAATTTTTCACCGAATAGATATGAAGATTTATCAGATTTGAAGTTCACTGAAAAATTTTAGTGGCGGACGGGTGAGTAATACGTAGATAATCTGCCTTTTAGAGGGAAATAACAGAGGGAAACTTTTGCTAATGTCCCATAAGACCACGTTATGGCATCATAAAGTGATCAAAGGAGTAATCCGCTAAAAGATGAGTCTACGGCTGATTAGCCAGTTGGTGGGGTAAGAGCCTACCAAAGCTATGATCAGTAGCCGAGCTGAGAGGCTGGCCGGCCACATTGGGACTGAGATACGGCCCAGACTCCTACGGG
Otu001172	ACGAACGCTGGCGGCGTGCCTAACACATGCAAGTCGAACGGGGTTAGCCTTTCGGGACTAACTTAGTGGCGAACGGGTGAGTAACGCGTGAGGAACCTGCCTTTCAGCGGGGGACAACAGTTGGAAACGACTGCTAATACCGCATAATACTTTTGGGGGACATCCCCTGGAAGTCAAAGCTTTATGTGCTGAAAGATGGCCTCGCGTCTGATTAGCTAGTTGGCGGGGTAACGGCCCACCAAGGCGACGATCAGTAGCCGGTCTGAGAGGATGAACGGCCACATTGGGACTGAGATACGGCCCAGACTCCTACGGG
Otu001173	ATGAACGCTGGCGGCGTGCCTAACACATGCAAGTCGAACGAAGCACCATGACGGATCCCTCCGGGGTGAAGACGTGGTGACTGAGTGGCGGACGGGTGAGTAACGCGTGGGTAACCTGCCCTGTACAGGGGGATAACAGCTGGAAACGGCTGCTAATACCGCATAAGCGCACAGGAAGACATCTTCCGGTGTGAAAAACTCCGGTGGTACAGGATGGGCCCGCGTCTGATTAGCTTGTTGGCGGGGTAACGGCCCACCAAGGCGACGATCAGTAGCCGGTCTGAGAGGATGAACGGCCACATTGGAACTGAGACACGGTCCAAACTCCTACGGG
Otu001174	ACGAACGCTGGCGGCACGCCTAACACATGCAAGTCGAACGGAGAATGGAAGCTTGCTTCCGTTCTTAGTGGCGGACGGGTGAGTAACACGTGAGCAACCTGCCTTCCAGAGGGGGATAACGTTTGGAAACGAACGCTAATACCGCATGACATATCAGAGTCACATGGTTCTGATATCAAAGGAGCAATCCGCTGGAAGATGGGCTCGCGTCCGATTAGATAGTTGGCGGGGTAACGGCCCACCAAGTCGACGATCGGTAGCCGGACTGAGAGGTTGAACGGCCACATTGGGACTGAGACACGGCCCAGACTCCTACGGG
Otu001175	ATGAACGCTGGCGGCATGCCTAAGACATGCAAGTCGAACGAAGTGGTCCAATGAAGATAGAGTGCTTGCACAAAGTTGGATTTGGGTTGCCACTTAGTGGCGAAAGGGTGAGTAACACGTAGGTTATCTACCTTCGAGACTGGAATAACAATTAGAAATGATTGCTAATACCGGATGATATATAGAGTGATACGTTACTTTATATTAAAAGGAGCCTTTAAAGCTTCACTCGAAGATGAGCCTGCGACGTATTAGCTAGTTGGTGGGGTAAAGGCCTACCAAGGCAACGATGCGTAGCCGACCTGAGAGGGTGATCGGCCACACTGGGACTGAGACACGGCCCAGACTCCTACGGG
Otu001176	ATGAACGCTGGCGGCGTGCTTAACACATGCAAGTCGAACGAAGCACTTTATTTGATTTCCTTCGGGATTGATTATTTTGTGACTGAGTGGCGGACGGGTGAGTAACGCGTGGGTAACCTGCCTTGTACAGGGGGATAACAGTTGGAAACGGCTGCTAATACCGCATAAGCGCACGGCATCGCATGATGCAGTGTGAAAAACTCCGGTGGTATAAGATGGACCCGCGTTGGATTAGCTAGTTGGTGAGGTAACGGCCCACCAAGGCGACGATCCATAGCCGACCTGAGAGGGTGACCGGCCACATTGGGACTGAGACACGGCCCAAACTCCTACGGG
Otu001177	ACGAACGCTGGCGGCGTGCTTAACACATGCAAGTCGAGCGATGAAGCTTCTTCGGAAGTGGATTAGCGGCGGACGGGTGAGTAACACGTGGGTAACCTGCCTCATAGAGGGGAATAGCCTTCCGAAAGGAAGATTAATACCGCATAAGATTGTAGTACCGCATGGTACAGCAATTAAAGGAGCAATCCGCTATGAGATGGACCCGCGTCGCATTAGCTAGTTGGTGAGGTAACGGCTCACCAAGGCGACGATGCGTAGCCGACCTGAGAGGGTGATCGGCCACATTGGGACTGAGACACGGCCCAGACTCCTACGGG
Otu001178	ACGAACGCTGGCGGCGTGCCTAACACATGCAAGTCGAGCGGGGATGTGGAGGAGCTTGCTCCGATACATTCTAGCGGCGGACGGGTGAGTAACGCGTGAGCAACCTGCCTCAAACAGGGGGATAACGCATCGAAAGATGTGCTAATACCGCGTAAGACCACGGGATCACATGGTTCTGGGGTCAAAGGAGCAATCCGGTTTGAGATGGGCTCGCGTCCGATTAGCTAGTTGGTGAGATAACAGCCCACCAAGGCGACGATCGGTAGCCGACCTGAGAGGGTGATCGGCCACATTGGAACTGAGATACGGTCCAGACTCCTACGGG
Otu001179	ACGAACGCTGGCGGCGCGCCTAACACATGCAAGTCGAACGAGCGAGAGAGAGCTTGCTTTCTCGAGCGAGTGGCGAACGGGTGAGTAACGCGTGAGGAACCTGCCTCAAAGAGGGGGACAACAGTTGGAAACGACTGCTAATACCGCATAAGCCCACGGCTCGGCATCGAGCAGAGGGAAAAGGAGCAATCCGCTTTGAGATGGCCTCGCGTCCGATTAGCTGGTTGGTGAGGTAACGGCCCACCAAGGCGACGATCGGTAGCCGGACTGAGAGGTTGAACGGCCACATTGGGACTGAGACACGGCCCAGACTCCTACGGG
Otu001180	ACGAACGCTGGCGGCGTGCTTAACACATGCAAGTCGAACGATGAAACTATGACGGAGGCTTCGGCCAACTGAGTGGTGGATTAGTGGCGGACGGGTGAGTAACGCGTGAGTAACCTGCCTCTCAGAGAGGAATAACATTTGGAAACGAATGGTAATACCACATAACATTACGGGACCGCATGATCCTGTAATCAAAGATTTTATCGCTGAGAGATGGACTCGCGTCCGATTAGCTAGATGGTGAGGTAATGGCTCACCATGGCGACGATCGGTAGCCGGACTGAGAGGTTGAACGGCCACATTGGGACTGAGACACGGCCCAGACTCCTACGGG
Otu001181	ATAAACGCTGGCGGCGCACATAAGACATGCAAGTCGAACGGAAGTCGTTATAAAAAGGATTGAAGATTTATCTGATTGAAATTTTATAACAATGGCTTTAGTGGCGGACTGGTGAGTAACGCGTGAGCAACCTGCCTATTAGAGGGGAATAACAGTGAGAAATCATTGCTAATACCGCATATGCCATAAACATCACATGATGAAAGTGGGAAAGGAGCAATCCGCTGATAGATGGGCTCGCGTCTGATTAGATAGTTGGTGGGGTAATGGCCTACCAAGTCGACGATCAGTAGCCGAACTGAGAGGTTGAACGGCCACATTGGGACTGAGATACGGCCCAGACTCCTACGGG
[truncated: 2,326 more rows]
