# Supplementary material for: Dietary changes in nutritional studies shape the structural and functional composition of the pigs’ fecal microbiome—from days to weeks
Source: Microbiome. 2017 Oct 27;5:144. doi: 10.1186/s40168-017-0362-7 (PMC5659009; doi:10.1186/s40168-017-0362-7)
Supplement: Supplementary file 1 — Table report the fast sequence of each OTU. Table S2. Metaproteomic dataset. A) Table report a summary of information on the peptides/proteins identified. B) Table include further insights on peptide identification and their implication in protein IDs inference. Table S3. Glycosyl hydrolase and glycosyl transferase production. A) Panel reports the identified GHs and GTs. The relative abundance (%) is detailed for each GH and GT family in each adaptation period. B) Panel shows the relative contribution (%) of the bacterial specimens encoding for the major GH and GT families identified over the three adaptation periods. C) Panel report the list of proteins classified in each of the identified GH and GT, along with the LFQ index and the relative bacterial families. Table S4. SCFA concentration. Table of the total SCFA, acetate, propionate and butyrate concentration of all animals at days 3 and 32. (ZIP 108295 kb) [file 40168_2017_362_MOESM1_ESM.zip › Table S3_Glycosyl Hydrolase and Glycosyl Transferase.xlsx]

## Sheet: Table S3
A)							B)								C)
	Class	Zero	MA	EQ				Class	Bacteria	Zero	MA	EQ				Adaptation Phase	CAZy class	e-value	Coverage %	GI number	Protein name	LFQ	Family
	GH43	19.8914	18.3667	5.46532				GH43	Lachnospiraceae	68.9933	58.4792	12.2048				Zero	GH1	1.3e-152	98.8345	555267761	6-phospho-beta-glucosidase	6.49401e+07	Enterobacteriaceae
	GH4	1.1386	0.743079	0.0413426					Prevotellaceae	28.0013	39.5374	87.7952				Zero	GH1	1.1e-153	98.3683	817720204	beta-glucosidase	2.79536e+08	Sphingobacteriaceae
	GH51	12.4425	12.5764	17.8408					Ruminococcaceae	3.00542	1.98343	0				Zero	GH1	5.5e-148	98.8345	496431641	6-phospho-beta-glucosidase	1.67058e+07	Erysipelotrichaceae
	GH13	9.03158	12.9185	30.031												Zero	GH1	9.3e-147	98.8345	656032069	6-phospho-beta-glucosidase	44145000	Erysipelotrichaceae
	GH1	8.85291	6.20847	2.13443				GH4	Listeriaceae	2.28994	0	0				Zero	GH10	1.8e-100	99.3399	545444242	glycosyl hydrolase family 10	3386500	Ruminococcaceae
	GH65	7.72189	4.39834	5.35583					Lactobacillaceae	94.6045	100	100				Zero	GH10	1.1e-45	68.3168	671549177	MULTISPECIES: hypothetical protein	1.56523e+08	Bacteroidaceae
	GH3	7.21961	6.91734	1.83946					Eubacteriaceae	3.10553	0	0				Zero	GH109	2.6e-14	97.619	738427421	inositol 2-dehydrogenase	1.26632e+08	Acidaminococcaceae
	GH57	5.97629	7.10397	8.34409												Zero	GH120	7.5e-35	98.9011	736429087	membrane protein	335525	Lachnospiraceae
	GH95	5.15304	4.76001	0.942725				GH51	Lachnospiraceae	8.86963	12.3888	14.0155				Zero	GH120	6.7e-34	98.9011	933394897	Uncharacterised protein	1.28233e+06	Lachnospiraceae
	GH31	4.04725	3.82664	1.40318					Prevotellaceae	91.1304	85.9131	71.2803				Zero	GH13	1.6e-25	78.2609	492435927	1,4-alpha-glucan-branching protein	1.64212e+07	Prevotellaceae
	GH10	3.49264	3.60693	0.696954					Bacteroidaceae	0	1.69803	14.7042				Zero	GH13	5.1e-27	80.9365	545310073	alpha-amylase	2056000	Prevotellaceae
	GH133	3.42399	4.28735	5.88629												Zero	GH13	4.9e-27	80.602	769827779	1,4-alpha-glucan branching protein	2.01533e+06	Prevotellaceae
	GH94	2.77766	3.71768	4.42467				GH13	Prevotellaceae	11.5499	11.7547	12.5839				Zero	GH13	1e-25	78.2609	914735652	1,4-alpha-glucan-branching protein	21515000	Prevotellaceae
	GH109	2.76582	0	0					Bdellovibrionaceae	72.663	50.3784	35.1408				Zero	GH13	3.5e-31	86.9565	499477090	alpha-amylase	3.00467e+08	Bdellovibrionaceae
	GH97	1.92386	2.20742	1.31452					Streptococcaceae	12.0913	26.1798	15.0496				Zero	GH13	1.5e-17	84.9498	504059873	sucrose phosphorylase	4.99983e+07	Streptococcaceae
	GH48	1.75742	2.21164	0.015316					Ruminococcaceae	1.91198	6.1101	0.905869				Zero	GH13	1.4e-59	94.9833	584456790	Hypothetical protein CM240_1890	7376000	Clostridiaceae
	GH36	1.03724	4.48992	6.74096					Clostridiaceae	1.78377	4.36332	32.4717				Zero	GH13	3.9e-35	91.6388	524051099	1 4-alpha-glucan branching enzyme GlgB	7.90617e+06	Ruminococcaceae
	GH18	0.659806	0.679062	4.88398					Lachnospiraceae	0	1.21373	3.41331				Zero	GH13	1.4e-24	75.9197	739031533	1,4-alpha-glucan-branching protein	5.75217e+06	Prevotellaceae
	GH9	0.308648	0.721637	0					Bifidobacteriaceae	0	0	0.161612				Zero	GH133	1.4e-96	97.8495	505123369	glycogen debranching protein	6.58758e+06	Prevotellaceae
	GH77	0.173592	0.0748473	0.37179					Porphyromonadaceae	0	0	0.255797				Zero	GH133	2.1e-101	98.1183	748617688	4-alpha-glucanotransferase	1.50178e+08	Prevotellaceae
	GH2	0.0655807	0	0.0292301					Bacteroidaceae	0	0	0.017402				Zero	GH18	7.3e-60	86.1486	821176797	chitinase	3.02089e+07	Clostridiaceae
	GH32	0.0603114	0	0												Zero	GH2	8.6e-220	97.7394	510887555	hypothetical protein	3.00258e+06	Lachnospiraceae
	GH8	0.043104	0	0				GH1	Erysipelotrichaceae	15.0128	21.9233	0				Zero	GH3	6.8e-75	98.1481	530777079	glycoside hydrolase family 3	2.11268e+08	Other
	GH120	0.0353363	0.0134835	0					Enterobacteriaceae	16.0217	24.8426	20.2558				Zero	GH3	1.4e-70	98.1481	493903407	glycosyl hydrolase family 3	5.47832e+07	Prevotellaceae
	GH105	0	0.0779084	0.0753136					Sphingobacteriaceae	68.9656	51.9326	78.759				Zero	GH3	2.3e-65	97.6852	490493507	beta-glucosidase	6.44956e+07	Prevotellaceae
	GH28	0	0.0779084	0.0753136					Lactobacillaceae	0	1.2468	0				Zero	GH31	2.3e-169	99.7658	503204003	alpha-glucosidase	185301750	Lactobacillaceae
	GH25	0	0.0146756	0.382931					Veillonellaceae	0	0.0547071	0				Zero	GH32	1e-45	38.5666	507773559	hypothetical protein C804_02789	2.76133e+06	Lachnospiraceae
	GH74	0	0	1.30314					Clostridiaceae	0	0	0.98514				Zero	GH36	2.7e-257	99.7093	443302573	alpha-galactosidase	47489500	Streptococcaceae
	GH73	0	0	0.302687												Zero	GH4	6.6e-65	98.8827	490938768	6-phospho-alpha-glucosidase	1.61892e+06	Eubacteriaceae
	GH130	0	0	0.098758				GH65	Lactobacillaceae	100	100	100				Zero	GH4	7.3e-69	98.324	489645530	maltose-6'-phosphate glucosidase	49317500	Lactobacillaceae
																Zero	GH4	1.2e-42	60.3352	313620351	6-phospho-beta-glucosidase, partial	1193750	Listeriaceae
								GH3	Prevotellaceae	36.0853	39.4486	80.9933				Zero	GH43	1.8e-58	99.1935	291537014	Beta-xylosidase	6.28334e+08	Lachnospiraceae
	GT5	53.2951	48.7463	40.5089					Pseudoflavonifractor	0	0	18.5031				Zero	GH43	8e-16	83.4677	495892750	hypothetical protein	1.57358e+06	Prevotellaceae
	GT35	37.9272	40.8746	50.2041					Other	63.9147	60.5514	0.503572				Zero	GH43	1.5e-60	99.1935	493903046	glycoside hydrolase 43 family protein	2.1173e+08	Prevotellaceae
	GT28	6.10138	6.08458	4.06771												Zero	GH43	8.4e-68	99.1935	494107298	glycoside hydrolase 43 family protein	2.73709e+07	Ruminococcaceae
	GT2	2.49717	3.02078	3.07221				GH57	Prevotellaceae	100	88.8489	85.6033				Zero	GH43	7.7e-21	40.3226	932963074	Arabinoxylan arabinofuranohydrolase precursor	4.17087e+07	Prevotellaceae
	GT51	0.147647	1.27372	1.2602					Chlamydiaceae	0	11.1511	14.3967				Zero	GH48	1.6e-135	56.564	509093934	glycoside hydrolase 48 family protein, partial	80462500	Other
	GT4	0.0315152	0	0.886942												Zero	GH51	3.8e-81	50.1587	739017260	alpha-N-arabinofuranosidase, partial	2898750	Prevotellaceae
								GH95	Prevotellaceae	100	100	100				Zero	GH51	2.2e-105	70	493902262	alpha-L-arabinofuranosidase	111970250	Prevotellaceae
																Zero	GH51	3.5e-111	83.3333	493902783	arabinosidase	8900750	Prevotellaceae
								GH31	Lactobacillaceae	100	100	100				Zero	GH51	1.3e-141	72.2222	750261371	alpha-N-arabinofuranosidase	3.95376e+08	Prevotellaceae
																Zero	GH51	4e-144	73.3333	933098348	Alpha-N-arabinofuranosidase	5.05279e+07	Lachnospiraceae
								GH10	Bacteroidaceae	97.8822	99.1993	86.1993				Zero	GH57	6.7e-50	79.6345	495896366	alpha-amylase	2.73622e+08	Prevotellaceae
									Prevotellaceae	0	0.80066	7.19899				Zero	GH65	1.8e-150	99.4624	503204057	MULTISPECIES: maltose phosphorylase	3.53543e+08	Lactobacillaceae
									Ruminococcaceae	2.11776	0	0				Zero	GH77	2.5e-171	97.9757	524368301	4-alpha-glucanotransferase	7.94783e+06	Lachnospiraceae
									Cytophagaceae	0	0	6.60175				Zero	GH8	8.1e-84	92.8125	750636714	xylanase	1973500	Ruminococcaceae
																Zero	GH9	2.5e-109	99.0431	910007910	glycoside hydrolase	1.41313e+07	Ruminococcaceae
								GH133	Prevotellaceae	100	100	100				Zero	GH94	7.8e-301	74.6139	551038583	glycosyl transferase	127173750	Lachnospiraceae
																Zero	GH95	1.7e-255	98.1994	918437169	hypothetical protein	2.3593e+08	Prevotellaceae
								GH94	Lachnospiraceae	100	100	100				Zero	GH97	2.3e-249	97.7813	755582801	MULTISPECIES: alpha-glucosidase	8.80831e+07	Prevotellaceae
								GH36	Streptococcaceae	100	100	100				Zero	GT2	3.7e-32	98.8095	490516990	dolichyl-phosphate beta-D-mannosyltransferase	9.49633e+06	Prevotellaceae
																Zero	GT2	3.5e-24	85.119	916924026	dolichyl-phosphate beta-D-mannosyltransferase	6.84661e+07	Prevotellaceae
								GH18	Clostridiaceae	100	100	100				Zero	GT28	4.1e-46	98.0892	493901865	undecaprenyldiphospho-muramoylpentapeptide beta-N- acetylglucosaminyltransferase	1.90487e+08	Prevotellaceae
																Zero	GT35	5.7e-217	99.4065	489155790	MULTISPECIES: maltodextrin phosphorylase	46538000	Streptococcaceae
								GH74	Cytophagaceae	0	0	100				Zero	GT35	2e-220	99.5549	584455321	Maltodextrin phosphorylase	5.18633e+06	Clostridiaceae
																Zero	GT35	1.8e-115	66.1721	495896946	alpha-glucan phosphorylase	3183250	Prevotellaceae
								GH48	Other	100	100	100				Zero	GT35	9.1e-131	90.3561	493903783	alpha-glucan phosphorylase	9.68266e+08	Prevotellaceae
																Zero	GT35	1.7e-127	90.3561	496706202	alpha-glucan phosphorylase	741058	Prevotellaceae
								GH9	Ruminococcaceae	100	100	0				Zero	GT35	2.7e-219	99.7033	551044128	maltodextrin phosphorylase	2349000	Clostridiales
																Zero	GT35	1e-265	99.7033	653148505	maltodextrin phosphorylase	143303250	Acidaminococcaceae
								GH77	Lachnospiraceae	100	100	100				Zero	GT35	4.1e-253	99.4065	750636293	alpha-glucan phosphorylase	14535000	Ruminococcaceae
																Zero	GT4	1.1e-27	90	516359448	glycosyl transferase	983917	Scytonemataceae
								GH25	Erysipelotrichaceae	0	100	95.1346				Zero	GT5	1.1e-174	99.5763	492729529	starch synthase	5.32483e+07	Ruminococcaceae
									Clostridiaceae	0	0	4.9				Zero	GT5	4.8e-185	99.5763	493471411	starch synthase	2.62484e+08	Lachnospiraceae
																Zero	GT5	1.2e-170	99.3644	493552109	starch synthase	22233500	Erysipelotrichaceae
								GH73	Bacteroidaceae	0	0	100				Zero	GT5	2.4e-177	99.1525	493919244	starch synthase	250274750	Lachnospiraceae
																Zero	GT5	1.6e-185	99.5763	496262409	MULTISPECIES: starch synthase	5.80158e+08	Lachnospiraceae
																Zero	GT5	3.6e-184	99.7881	497331690	starch synthase	2.68203e+08	Veillonellaceae
								GT5	Ruminococcaceae	13.3153	13.0768	32.1163				Zero	GT5	9.9e-174	99.5763	499199715	glycogen synthase	13260000	Bacillaceae
									Bacteroidaceae	0	0	2.11329				Zero	GT5	9.9e-177	99.5763	505350245	glycogen synthase	1.38283e+07	Ruminococcaceae
									Lachnospiraceae	65.6844	55.2221	48.9057				Zero	GT5	1.2e-182	99.7881	653148503	starch synthase	26498000	Acidaminococcaceae
									Erysipelotrichaceae	1.44715	1.85734	1.8405				Zero	GT5	4.6e-176	99.5763	750635784	starch synthase	154476000	Ruminococcaceae
									Veillonellaceae	17.1636	22.6573	13.9909				Zero	GT5	1.4e-190	99.5763	764933467	starch synthase	1.73817e+07	Veillonellaceae
									Streptococcaceae	0	0	0.0374384				Zero	GT5	5.8e-176	99.1525	916944064	glycogen synthase, partial	1.84558e+06	Erysipelotrichaceae
									Acidaminococcaceae	1.59253	7.18651	0.964146				Zero	GT51	2e-59	99.435	493901492	transglycosylase	4.60958e+06	Prevotellaceae
									Bacillaceae	0.796927	0	0.0317267
																MA	GH1	2.1e-141	98.8345	489642497	6-phospho-beta-glucosidase	2.7679e+06	Lactobacillaceae
								GT35	Streptococcaceae	3.93024	9.17693	7.92128				MA	GH1	5.5e-148	98.8345	496431641	6-phospho-beta-glucosidase	2.83168e+07	Erysipelotrichaceae
									Prevotellaceae	82.1036	71.5453	59.5479				MA	GH1	2.1e-152	99.5338	497245162	6-phospho-beta-glucosidase	498312	Lactobacillaceae
									Clostridiales	0.198378	0	0				MA	GH1	2.8e-150	98.8345	504236512	6-phospho-beta-glucosidase	143315	Veillonellaceae
									Clostridiaceae	0.437997	0.416739	7.04204				MA	GH1	1.3e-152	98.8345	555267761	6-phospho-beta-glucosidase	6.50794e+07	Enterobacteriaceae
									Acidaminococcaceae	12.1023	16.4572	0.940537				MA	GH1	9.3e-147	98.8345	656032069	6-phospho-beta-glucosidase	29115000	Erysipelotrichaceae
									Ruminococcaceae	1.22751	2.17339	4.16575				MA	GH1	1.1e-153	98.3683	817720204	beta-glucosidase	1.36046e+08	Sphingobacteriaceae
									Bifidobacteriaceae	0	0.230428	18.8057				MA	GH10	4.6e-51	68.3168	494308554	hypothetical protein	1.21856e+06	Prevotellaceae
									Lachnospiraceae	0	0	1.4895				MA	GH10	1.1e-45	68.3168	671549177	MULTISPECIES: hypothetical protein	1.50976e+08	Bacteroidaceae
									Peptostreptococcaceae	0	0	0.0872762				MA	GH105	3.4e-107	98.1928	495842102	glycoside hydrolase	3.28735e+06	Prevotellaceae
																MA	GH120	8.9e-35	98.9011	511344928	putative uncharacterized protein	568938	Clostridiaceae
								GT28	Prevotellaceae	100	100	100				MA	GH13	1.1e-80	93.6455	491476161	oligo-1,6-glucosidase	6.61604e+06	Lachnospiraceae
																MA	GH13	1.6e-25	78.2609	492435927	1,4-alpha-glucan-branching protein	2.82618e+07	Prevotellaceae
								GT2	Prevotellaceae	100	100	100				MA	GH13	3.5e-31	86.9565	499477090	alpha-amylase	274611875	Bdellovibrionaceae
																MA	GH13	1.5e-17	84.9498	504059873	sucrose phosphorylase	1.42706e+08	Streptococcaceae
								GT51	Prevotellaceae	100	100	98.767				MA	GH13	3.9e-35	91.6388	524051099	1 4-alpha-glucan branching enzyme GlgB	3.33061e+07	Ruminococcaceae
									Lachnospiraceae	0	0	1.23303				MA	GH13	5.1e-27	80.9365	545310073	alpha-amylase	1.45656e+07	Prevotellaceae
																MA	GH13	1.4e-59	94.9833	584456790	Hypothetical protein CM240_1890	9.66669e+06	Clostridiaceae
								GT4	Bacteroidaceae	0	0	96.5193				MA	GH13	5.4e-47	91.6388	584457483	putative pullulanase, type I	7.23319e+06	Clostridiaceae
									Actinoplanaceae	0	0	3.48074				MA	GH13	1.4e-24	75.9197	739031533	1,4-alpha-glucan-branching protein	1.03342e+07	Prevotellaceae
									Scytonemataceae	100	0	0				MA	GH13	1e-25	78.2609	914735652	1,4-alpha-glucan-branching protein	1.09133e+07	Prevotellaceae
																MA	GH13	5.9e-29	84.6154	916876616	hypothetical protein	6.88454e+06	Clostridiaceae
																MA	GH133	1.4e-96	97.8495	505123369	glycogen debranching protein	1.63092e+07	Prevotellaceae
																MA	GH133	2.1e-101	98.1183	748617688	4-alpha-glucanotransferase	164595875	Prevotellaceae
																MA	GH18	7.3e-60	86.1486	821176797	chitinase	2.86531e+07	Clostridiaceae
																MA	GH25	2.1e-36	99.435	496266315	CHU large protein endoglucanase-related protein, glucosyl hydrolase family 9 protein	619240	Erysipelotrichaceae
																MA	GH28	4.1e-75	96	495842102	glycoside hydrolase	3.28735e+06	Prevotellaceae
																MA	GH3	2.3e-65	97.6852	490493507	beta-glucosidase	5.48301e+07	Prevotellaceae
																MA	GH3	1.4e-70	98.1481	493903407	glycosyl hydrolase family 3	6.03118e+07	Prevotellaceae
																MA	GH3	6.8e-75	98.1481	530777079	glycoside hydrolase family 3	1.75726e+08	Other
																MA	GH3	2.5e-60	88.8889	571051940	beta-glucosidase A	1.01055e+06	Other
																MA	GH31	2.3e-169	99.7658	503204003	alpha-glucosidase	161465625	Lactobacillaceae
																MA	GH36	2.7e-257	99.7093	443302573	alpha-galactosidase	1.89453e+08	Streptococcaceae
																MA	GH4	7.3e-69	98.324	489645530	maltose-6'-phosphate glucosidase	3.13543e+07	Lactobacillaceae
																MA	GH43	1.8e-58	99.1935	291537014	Beta-xylosidase	4.53205e+08	Lachnospiraceae
																MA	GH43	1.5e-60	99.1935	493903046	glycoside hydrolase 43 family protein	2.41611e+08	Prevotellaceae
																MA	GH43	8.4e-68	99.1935	494107298	glycoside hydrolase 43 family protein	15371250	Ruminococcaceae
																MA	GH43	7.7e-21	40.3226	932963074	Arabinoxylan arabinofuranohydrolase precursor	6.47978e+07	Prevotellaceae
																MA	GH48	1.6e-135	56.564	509093934	glycoside hydrolase 48 family protein, partial	9.33203e+07	Other
																MA	GH51	2.2e-105	70	493902262	alpha-L-arabinofuranosidase	1.44046e+08	Prevotellaceae
																MA	GH51	3.5e-111	83.3333	493902783	arabinosidase	12246125	Prevotellaceae
																MA	GH51	7.8e-104	51.1111	595922237	carbohydrate binding domain protein, partial	9.01083e+06	Bacteroidaceae
																MA	GH51	1.3e-141	72.2222	750261371	alpha-N-arabinofuranosidase	299618750	Prevotellaceae
																MA	GH51	4e-144	73.3333	933098348	Alpha-N-arabinofuranosidase	6.57431e+07	Lachnospiraceae
																MA	GH57	6.7e-50	79.6345	495896366	alpha-amylase	2.66327e+08	Prevotellaceae
																MA	GH57	1.6e-17	41.7755	815122241	Glycosyl hydrolase family 57	3.34258e+07	Chlamydiaceae
																MA	GH65	1.8e-150	99.4624	503204057	MULTISPECIES: maltose phosphorylase	1.85589e+08	Lactobacillaceae
																MA	GH77	2.5e-171	97.9757	524368301	4-alpha-glucanotransferase	3.15819e+06	Lachnospiraceae
																MA	GH9	2.5e-109	99.0431	910007910	glycoside hydrolase	3.04495e+07	Ruminococcaceae
																MA	GH94	7.8e-301	74.6139	551038583	glycosyl transferase	1.56868e+08	Lachnospiraceae
																MA	GH95	1.7e-255	98.1994	918437169	hypothetical protein	200849125	Prevotellaceae
																MA	GH97	2.3e-249	97.7813	755582801	MULTISPECIES: alpha-glucosidase	9.31424e+07	Prevotellaceae
																MA	GT2	3.7e-32	98.8095	490516990	dolichyl-phosphate beta-D-mannosyltransferase	5.4894e+06	Prevotellaceae
																MA	GT2	3.5e-24	85.119	916924026	dolichyl-phosphate beta-D-mannosyltransferase	9.47238e+07	Prevotellaceae
																MA	GT28	4.1e-46	98.0892	493901865	undecaprenyldiphospho-muramoylpentapeptide beta-N- acetylglucosaminyltransferase	2.01853e+08	Prevotellaceae
																MA	GT35	5.7e-217	99.4065	489155790	MULTISPECIES: maltodextrin phosphorylase	1.24439e+08	Streptococcaceae
																MA	GT35	9.1e-131	90.3561	493903783	alpha-glucan phosphorylase	960885000	Prevotellaceae
																MA	GT35	1.8e-115	66.1721	495896946	alpha-glucan phosphorylase	9268750	Prevotellaceae
																MA	GT35	4.4e-263	99.5549	505262479	glycogen phosphorylase	3.1246e+06	Bifidobacteriaceae
																MA	GT35	2e-220	99.5549	584455321	Maltodextrin phosphorylase	5.65098e+06	Clostridiaceae
																MA	GT35	1e-265	99.7033	653148505	maltodextrin phosphorylase	2.2316e+08	Acidaminococcaceae
																MA	GT35	5.4e-283	99.7033	655080164	maltodextrin phosphorylase	750812	Ruminococcaceae
																MA	GT35	4.1e-253	99.4065	750636293	alpha-glucan phosphorylase	28720375	Ruminococcaceae
																MA	GT5	1.1e-174	99.5763	492729529	starch synthase	5.54951e+07	Ruminococcaceae
																MA	GT5	4.8e-185	99.5763	493471411	starch synthase	2.01888e+08	Lachnospiraceae
																MA	GT5	1.2e-170	99.3644	493552109	starch synthase	3.00357e+07	Erysipelotrichaceae
																MA	GT5	2.4e-177	99.1525	493919244	starch synthase	1.92445e+08	Lachnospiraceae
																MA	GT5	1.6e-185	99.5763	496262409	MULTISPECIES: starch synthase	498685625	Lachnospiraceae
																MA	GT5	3.6e-184	99.7881	497331690	starch synthase	342378625	Veillonellaceae
																MA	GT5	9.9e-177	99.5763	505350245	glycogen synthase	3.17042e+06	Ruminococcaceae
																MA	GT5	1.2e-182	99.7881	653148503	starch synthase	1.16216e+08	Acidaminococcaceae
																MA	GT5	4.6e-176	99.5763	750635784	starch synthase	1.52804e+08	Ruminococcaceae
																MA	GT5	1.4e-190	99.5763	764933467	starch synthase	24020625	Veillonellaceae
																MA	GT51	2e-59	99.435	493901492	transglycosylase	4.22552e+07	Prevotellaceae
																EQ	GH1	1.3e-152	98.8345	555267761	6-phospho-beta-glucosidase	1.59479e+07	Enterobacteriaceae
																EQ	GH1	1.1e-153	98.3683	817720204	beta-glucosidase	6.2009e+07	Sphingobacteriaceae
																EQ	GH1	3.4e-73	55.0117	933124692	glycoside hydrolase family 1	775625	Clostridiaceae
																EQ	GH10	4.6e-51	68.3168	494308554	hypothetical protein	1850750	Prevotellaceae
																EQ	GH10	1.1e-45	68.3168	671549177	MULTISPECIES: hypothetical protein	22160500	Bacteroidaceae
																EQ	GH10	1.2e-37	67.6568	737085291	1,4-beta-xylanase	1.69721e+06	Cytophagaceae
																EQ	GH105	3.4e-107	98.1928	495842102	glycoside hydrolase	2.77808e+06	Prevotellaceae
																EQ	GH13	2.4e-25	78.9298	490481810	1,4-alpha-glucan-branching protein	3.19696e+06	Prevotellaceae
																EQ	GH13	1.1e-26	79.9331	490491735	1,4-alpha-glucan-branching protein	658208	Prevotellaceae
																EQ	GH13	1.1e-80	93.6455	491476161	oligo-1,6-glucosidase	3.78108e+07	Lachnospiraceae
																EQ	GH13	1.6e-25	78.2609	492435927	1,4-alpha-glucan-branching protein	5.35213e+07	Prevotellaceae
																EQ	GH13	6e-19	84.2809	493331384	sucrose phosphorylase	1790250	Bifidobacteriaceae
																EQ	GH13	3.1e-24	78.2609	495425504	1,4-alpha-glucan-branching protein	2.83358e+06	Porphyromonadaceae
																EQ	GH13	3.5e-31	86.9565	499477090	alpha-amylase	3.89272e+08	Bdellovibrionaceae
																EQ	GH13	1.5e-17	84.9498	504059873	sucrose phosphorylase	1.66711e+08	Streptococcaceae
																EQ	GH13	3.9e-35	91.6388	524051099	1 4-alpha-glucan branching enzyme GlgB	10034750	Ruminococcaceae
																EQ	GH13	5.1e-27	80.9365	545310073	alpha-amylase	2.13223e+07	Prevotellaceae
																EQ	GH13	2.3e-26	77.9264	565843445	1,4-alpha-glucan-branching enzyme	477042	Prevotellaceae
																EQ	GH13	1.4e-59	94.9833	584456790	Hypothetical protein CM240_1890	1.23994e+08	Clostridiaceae
																EQ	GH13	5.4e-47	91.6388	584457483	putative pullulanase, type I	1.10353e+08	Clostridiaceae
																EQ	GH13	2e-26	78.5953	655515559	1,4-alpha-glucan-branching protein	1.42015e+07	Prevotellaceae
																EQ	GH13	1.4e-24	75.9197	739031533	1,4-alpha-glucan-branching protein	4.60204e+07	Prevotellaceae
																EQ	GH13	5.9e-27	81.2709	765332325	1,4-alpha-glucan-branching protein, partial	192771	Bacteroidaceae
																EQ	GH13	5.9e-29	84.6154	916876616	hypothetical protein	5.59119e+07	Clostridiaceae
																EQ	GH13	3.5e-57	94.6488	918103495	hypothetical protein	69447125	Clostridiaceae
																EQ	GH130	7.9e-90	98.6486	490482997	glycosidase	3642875	Prevotellaceae
																EQ	GH133	1.4e-96	97.8495	505123369	glycogen debranching protein	6.34155e+07	Prevotellaceae
																EQ	GH133	2.1e-101	98.1183	748617688	4-alpha-glucanotransferase	1.53711e+08	Prevotellaceae
																EQ	GH18	7.3e-60	86.1486	821176797	chitinase	1.80155e+08	Clostridiaceae
																EQ	GH2	7.2e-139	59.0426	494987443	hypothetical protein, partial	1.07821e+06	Clostridiaceae
																EQ	GH25	2.1e-36	99.435	496266315	CHU large protein endoglucanase-related protein, glucosyl hydrolase family 9 protein	13437875	Erysipelotrichaceae
																EQ	GH25	6.9e-53	99.435	917217170	hypothetical protein	687250	Clostridiaceae
																EQ	GH28	4.1e-75	96	495842102	glycoside hydrolase	2.77808e+06	Prevotellaceae
																EQ	GH3	2.3e-65	97.6852	490493507	beta-glucosidase	3.43792e+06	Prevotellaceae
																EQ	GH3	1.9e-42	95.8333	493622028	hypothetical protein	773875	Pseudoflavonifractor
																EQ	GH3	3.8e-43	96.2963	493622031	hypothetical protein	1.17808e+07	Pseudoflavonifractor
																EQ	GH3	1.4e-70	98.1481	493903407	glycosyl hydrolase family 3	51517625	Prevotellaceae
																EQ	GH3	2.5e-60	88.8889	571051940	beta-glucosidase A	341683	Other
																EQ	GH31	2.3e-169	99.7658	503204003	alpha-glucosidase	51758875	Lactobacillaceae
																EQ	GH36	2.7e-257	99.7093	443302573	alpha-galactosidase	248653000	Streptococcaceae
																EQ	GH4	7.3e-69	98.324	489645530	maltose-6'-phosphate glucosidase	1525000	Lactobacillaceae
																EQ	GH43	1.8e-58	99.1935	291537014	Beta-xylosidase	24604750	Lachnospiraceae
																EQ	GH43	1.5e-60	99.1935	493903046	glycoside hydrolase 43 family protein	160106500	Prevotellaceae
																EQ	GH43	7.7e-21	40.3226	932963074	Arabinoxylan arabinofuranohydrolase precursor	1.68873e+07	Prevotellaceae
																EQ	GH48	2.7e-132	57.3744	509093512	glycoside hydrolase 48 family protein, partial	564958	Other
																EQ	GH51	2.2e-105	70	493902262	alpha-L-arabinofuranosidase	2.73601e+08	Prevotellaceae
																EQ	GH51	3.5e-111	83.3333	493902783	arabinosidase	1.13036e+07	Prevotellaceae
																EQ	GH51	5.5e-99	50.7937	503381536	alpha-L-arabinofuranosidase	1.08746e+06	Bacteroidaceae
																EQ	GH51	3.1e-110	68.4127	524287414	alpha-L-arabinofuranosidase	8145000	Bacteroidaceae
																EQ	GH51	7.8e-104	51.1111	595922237	carbohydrate binding domain protein, partial	8.75348e+07	Bacteroidaceae
																EQ	GH51	1.3e-141	72.2222	750261371	alpha-N-arabinofuranosidase	184185125	Prevotellaceae
																EQ	GH51	4e-144	73.3333	933098348	Alpha-N-arabinofuranosidase	92234875	Lachnospiraceae
																EQ	GH57	6.7e-50	79.6345	495896366	alpha-amylase	263476000	Prevotellaceae
																EQ	GH57	1.6e-17	41.7755	815122241	Glycosyl hydrolase family 57	44311250	Chlamydiaceae
																EQ	GH65	2.3e-149	99.4624	493545389	maltose phosphorylase	4.44289e+07	Lactobacillaceae
																EQ	GH65	1.8e-150	99.4624	503204057	MULTISPECIES: maltose phosphorylase	1.53131e+08	Lactobacillaceae
																EQ	GH73	0.00052	46.875	567225521	BexA, multidrug efflux pump	1.11652e+07	Bacteroidaceae
																EQ	GH74	8.8e-09	39.0558	488791023	IPT/TIG domain protein	1.60229e+07	Cytophagaceae
																EQ	GH74	6.7e-10	31.3305	488791023	IPT/TIG domain protein	1.60229e+07	Cytophagaceae
																EQ	GH74	1e-07	33.0472	488791023	IPT/TIG domain protein	1.60229e+07	Cytophagaceae
																EQ	GH77	2.5e-171	97.9757	524368301	4-alpha-glucanotransferase	1.37142e+07	Lachnospiraceae
																EQ	GH94	7.1e-299	74.6139	503210660	glycosyl transferase	3.53467e+06	Porphyromonadaceae
																EQ	GH94	7.8e-301	74.6139	551038583	glycosyl transferase	159677500	Lachnospiraceae
																EQ	GH95	1.7e-255	98.1994	918437169	hypothetical protein	3.47742e+07	Prevotellaceae
																EQ	GH97	2.3e-249	97.7813	755582801	MULTISPECIES: alpha-glucosidase	4.84885e+07	Prevotellaceae
																EQ	GT2	3.5e-24	85.119	916924026	dolichyl-phosphate beta-D-mannosyltransferase	1.01633e+08	Prevotellaceae
																EQ	GT28	4.1e-46	98.0892	493901865	undecaprenyldiphospho-muramoylpentapeptide beta-N- acetylglucosaminyltransferase	134565375	Prevotellaceae
																EQ	GT35	5.7e-217	99.4065	489155790	MULTISPECIES: maltodextrin phosphorylase	1.31558e+08	Streptococcaceae
																EQ	GT35	5.2e-129	90.2077	490508007	alpha-glucan phosphorylase	304104	Prevotellaceae
																EQ	GT35	2.4e-228	99.5549	491474989	maltodextrin phosphorylase	1.52352e+07	Lachnospiraceae
																EQ	GT35	6.3e-128	90.2077	492438988	MULTISPECIES: alpha-glucan phosphorylase	6.37208e+06	Prevotellaceae
																EQ	GT35	9.1e-131	90.3561	493903783	alpha-glucan phosphorylase	9.57872e+08	Prevotellaceae
																EQ	GT35	1.8e-115	66.1721	495896946	alpha-glucan phosphorylase	2.32741e+07	Prevotellaceae
																EQ	GT35	4.4e-263	99.5549	505262479	glycogen phosphorylase	3.12329e+08	Bifidobacteriaceae
																EQ	GT35	1.1e-281	99.7033	510887854	glycogen/starch/alpha-glucan phosphorylase	467042	Lachnospiraceae
																EQ	GT35	1.2e-228	99.7033	511028598	glycogen/starch/alpha-glucan phosphorylase	9.03567e+06	Lachnospiraceae
																EQ	GT35	1.4e-115	63.7982	517172847	alpha-glucan phosphorylase	1161250	Prevotellaceae
																EQ	GT35	2e-220	99.5549	584455321	Maltodextrin phosphorylase	116955625	Clostridiaceae
																EQ	GT35	1e-265	99.7033	653148505	maltodextrin phosphorylase	15620625	Acidaminococcaceae
																EQ	GT35	5.4e-283	99.7033	655080164	maltodextrin phosphorylase	4.93042e+06	Ruminococcaceae
																EQ	GT35	4.1e-253	99.4065	750636293	alpha-glucan phosphorylase	6.42552e+07	Ruminococcaceae
																EQ	GT35	6.1e-225	99.5549	917718778	maltose phosphorylase	1449500	Peptostreptococcaceae
																EQ	GT4	5.6e-34	91.25	492731705	hypothetical protein	2.832e+07	Bacteroidaceae
																EQ	GT4	3e-06	88.75	786069819	hypothetical protein	1.02129e+06	Actinoplanaceae
																EQ	GT5	1.5e-174	99.5763	492708802	starch synthase	2533125	Ruminococcaceae
																EQ	GT5	1.1e-174	99.5763	492729529	starch synthase	8.98853e+07	Ruminococcaceae
																EQ	GT5	2.8e-08	34.9576	492731705	hypothetical protein	2.832e+07	Bacteroidaceae
																EQ	GT5	4.8e-185	99.5763	493471411	starch synthase	18196750	Lachnospiraceae
																EQ	GT5	1.2e-170	99.3644	493552109	starch synthase	2.09396e+07	Erysipelotrichaceae
																EQ	GT5	2.4e-177	99.1525	493919244	starch synthase	2.76132e+08	Lachnospiraceae
																EQ	GT5	1.6e-185	99.5763	496262409	MULTISPECIES: starch synthase	3.61051e+08	Lachnospiraceae
																EQ	GT5	3.6e-184	99.7881	497331690	starch synthase	1.77283e+08	Veillonellaceae
																EQ	GT5	9.9e-177	99.5763	505350245	glycogen synthase	4.82921e+06	Ruminococcaceae
																EQ	GT5	1.1e-178	99.7881	517178543	starch synthase	501708	Streptococcaceae
																EQ	GT5	1.2e-182	99.7881	653148503	starch synthase	1.29204e+07	Acidaminococcaceae
																EQ	GT5	4.6e-176	99.5763	750635784	starch synthase	3.3314e+08	Ruminococcaceae
																EQ	GT5	1.4e-190	99.5763	764933467	starch synthase	1.02079e+07	Veillonellaceae
																EQ	GT5	5.8e-176	99.1525	916944064	glycogen synthase, partial	3.72479e+06	Erysipelotrichaceae
																EQ	GT5	9.3e-174	99.7881	917406407	starch synthase	425167	Bacillaceae
																EQ	GT51	2e-59	99.435	493901492	transglycosylase	4.11752e+07	Prevotellaceae
																EQ	GT51	1.2e-63	96.6102	909705828	hypothetical protein	514042	Lachnospiraceae
